# Supplementary material for: Identification of fish species through tRNA-based primer design
Source: BMC Bioinformatics. 2022 Dec 6;22(Suppl 10):633. doi: 10.1186/s12859-022-04717-8 (PMC9724258; doi:10.1186/s12859-022-04717-8)
Supplement: Supplementary file 1 — . Additional file 1. Fish Barcode. [file 12859_2022_4717_MOESM1_ESM.xlsx]

## Sheet: 2618_taxID_ncbiID_name_info
NCBI_ID	Family_ID	Tax_ID	S_Name	C_Name	F	R	COI	Seq	level
NC_025583	7746	104630	Lampetra appendix	American brook lamprey	GGAGCTACAATCCACCGCTT	TTGGCTTGAAACCAGCACATG	GTGGCAATCACACGATGATTTTTCTCAACCAACCACAAAGACATTGGCACCCTTTATTTAGTATTTGGTGCTTGAGCCGGAATAGTCGGCACCGCCCTTAGCCTCTTAATTCGGGCAGAGTTAAGCCAACCTGGAGCTCTTCTAGGGGATGACCAAATCTATAACGTAATCGTAACAGCCCATGCCTTCGTTATGATCTTCTTTATAGTTATACCAATTATGATTGGAGGATTTGGAAACTGATTAATTCCTCTAATAATTGGAGCCCCAGACATAGCATTCCCTCGAATAAATAACATAAGCTTCTGACTCCTCCCGCCCTCCTTTCTACTTCTCCTGGCTTCGTCCGGAGTTGAAGCCGGCGCCGGTACGGGGTGAACAGTTTACCCCCCTCTAGCT…	TGGTAAGGAGAGGGTTCAAACCTCTGTTCATGGAGCTACAATCCACCGCTTAAACTCTCAGCCACCCTACCTGTGGCAATCACACGATGATTTTTCTCAACCAACCACAAAGACATTGGCACCCTTTATTTAGTATTTGGTGCTTGAGCCGGAATAGTCGGCACCGCCCTTAGCCTCTTAATTCGGGCAGAGTTAAGCCAACCTGGAGCTCTTCTAGGGGATGACCAAATCTATAACGTAATCGTAACAGCCCATGCCTTCGTTATGATCTTCTTTATAGTTATACCAATTATGATTGGAGGATTTGGAAACTGATTAATTCCTCTAATAATTGGAGCCCCAGACATAGCATTCCCTCGAATAAATAACATAAGCTTCTGACTCCTCCCGCCCTCCTTT…	1
NC_025552	7746	245073	Ichthyomyzon fossor	NULL	TGGAGCTACAATCCACCGC	CGGTTGGCTTGAAACCATCAC	GTGGCAATCACACGATGATTTTTCTCAACCAACCACAAAGACATTGGCACCCTTTATTTAGTATTTGGTGCCTGAGCCGGAATAGTCGGCACCGCCCTTAGCCTCTTGATCCGGGCAGAGTTAAGCCAACCCGGAGCTCTTCTAGGGGATGACCAGATCTATAACGTAATCGTAACAGCCCATGCCTTCGTTATGATTTTCTTTATAGTCATACCAATTATGATCGGGGGCTTTGGAAACTGATTAATCCCTCTAATAATTGGGGCCCCAGACATAGCATTCCCTCGAATAAATAACATAAGCTTCTGACTCCTCCCACCGTCCTTTCTCCTTCTCCTGGCTTCGTCAGGGGTTGAAGCTGGCGCCGGTACGGGATGGACAGTCTACCCCCCTTTAGCC…	TGATAAGGAGAGGATTTAAACCTCTGTTCATGGAGCTACAATCCACCGCTAAAACTCTCAGCCACCCTACCTGTGGCAATCACACGATGATTTTTCTCAACCAACCACAAAGACATTGGCACCCTTTATTTAGTATTTGGTGCCTGAGCCGGAATAGTCGGCACCGCCCTTAGCCTCTTGATCCGGGCAGAGTTAAGCCAACCCGGAGCTCTTCTAGGGGATGACCAGATCTATAACGTAATCGTAACAGCCCATGCCTTCGTTATGATTTTCTTTATAGTCATACCAATTATGATCGGGGGCTTTGGAAACTGATTAATCCCTCTAATAATTGGGGCCCCAGACATAGCATTCCCTCGAATAAATAACATAAGCTTCTGACTCCTCCCACCGTCCTTT…	1
NC_034291	7746	302709	Ichthyomyzon gagei	NULL	GCCGCTTAATTCTCAGCCATC	AGCATATGGGGGTTCAATTCC	GTGGCAATTAATCGTTGACTATTTTCTACCAACCACAAAGATATCGGCACCCTTTACTTAATTTTTGGTGCATGAGCAGGCATAGTTGGGACAGCCCTAAGCCTTCTAATTCGAGCCGAACTGGGACAGCCAGGATCACTTTTAGGTGATGATCAGATTTATAATGTGATCGTGACCGCCCATGCTTTTGTAATAATCTTCTTTATGGTTATACCAATCATGATTGGTGGTTTTGGAAATTGACTGGTCCCCCTAATAATTGGTGCACCAGATATGGCTTTTCCACGAATAAATAACATAAGCTTCTGACTACTTCCACCATCATTTCTTCTCCTCCTCGCTTCTGCAGGAGTTGAAGCAGGAGCGGGTACTGGTTGAACAGTTTACCCACCACTAGCA…	TGGCAAGAAGAGGACTTTGACCTCTGTGCACGGAGCTACAATCCGCCGCTTAATTCTCAGCCATCTTACCTGTGGCAATTAATCGTTGACTATTTTCTACCAACCACAAAGATATCGGCACCCTTTACTTAATTTTTGGTGCATGAGCAGGCATAGTTGGGACAGCCCTAAGCCTTCTAATTCGAGCCGAACTGGGACAGCCAGGATCACTTTTAGGTGATGATCAGATTTATAATGTGATCGTGACCGCCCATGCTTTTGTAATAATCTTCTTTATGGTTATACCAATCATGATTGGTGGTTTTGGAAATTGACTGGTCCCCCTAATAATTGGTGCACCAGATATGGCTTTTCCACGAATAAATAACATAAGCTTCTGACTACTTCCACCATCATTTC…	1
NC_025553	7746	30308	Ichthyomyzon unicuspis	silver lamprey	CGCTTAACTCTCAGCCATCTT	TGATGTGGTTGGCTTGAAACC	GTGGCAATTAATCGCTGATTATTCTCTACTAATCACAAAGATATCGGCACCCTCTACTTAATCTTTGGTGCCTGAGCAGGTATAGTCGGAACTGGCCTAAGTCTCTTAATTCGAGCAGAACTAAGTCAGCCCGGATCACTTCTAGGTGATGATCAAATTTATAATGTCCTTGTTACAGCCCATGCCTTAGTAATAATCTTTTTTATGGTCATACCAATTATAATCGGGGGATTCGGCAATTGACTCGTCCCTTTAATGATCGGCTCTCCAGATATAGCCTTTCCACGCATAAATAACATAAGCTTTTGACTTTTACCCCCTTCATTTCTTCTTCTCCTGGCCTCCGCTGGGGTTGAAGCCGGAGCTGGAACAGGTTGAACTGTTTACCCCCCTCTAGCT…	TGGTAAGAAGAGGACTCTAACCTCTCTTCGCGGAACTACAGACCACCGCTTAACTCTCAGCCATCTTACCTGTGGCAATTAATCGCTGATTATTCTCTACTAATCACAAAGATATCGGCACCCTCTACTTAATCTTTGGTGCCTGAGCAGGTATAGTCGGAACTGGCCTAAGTCTCTTAATTCGAGCAGAACTAAGTCAGCCCGGATCACTTCTAGGTGATGATCAAATTTATAATGTCCTTGTTACAGCCCATGCCTTAGTAATAATCTTTTTTATGGTCATACCAATTATAATCGGGGGATTCGGCAATTGACTCGTCCCTTTAATGATCGGCTCTCCAGATATAGCCTTTCCACGCATAAATAACATAAGCTTTTGACTTTTACCCCCTTCATTTC…	1
NC_025582	7746	682880	Eudontomyzon morii	Korean lamprey	CTAAACATTCGGCCATCCTACC	AGAAAGTGGCAGATATGGTTATGC	GTGACTCTCATTCGTTGATTATTCTCTACTAATCATAAAGACATCGGCACCCTATATCTAATCTTTGGGGCCTGAGCAGGAATAGTGGGAACTGCTTTAAGCATCCTAATTCGGGCAGAATTAAGTCAACCAGGCACTTTACTAGGAGACGATCAAATCTTTAACGTTATCGTAACCGCCCATGCTTTCGTTATAATCTTTTTTATAGTTATACCAATTATAATCGGAGGCTTCGGAAACTGACTTGTACCAATAATACTTAGCGCCCCAGATATAGCCTTCCCACGTATAAACAACATAAGCTTTTGACTACTTCCACCCTCACTCCTTCTACTTTTAGCTTCCGCAGGAGTTGAAGCAGGGGCCGGAACGGGATGAACCGTATACCCACCCCTAGCA…	AGACCCCAACAGAGTATACTTCTGTATCTTCAGATTTGCAATCTAATGTGAACTTCACCACAGGGTCAATTTGACAGGAAGAGAAATCGAATCTCTGTAAGCGGGTCTACAGCCCACCGCCTAAACATTCGGCCATCCTACCAGTGACTCTCATTCGTTGATTATTCTCTACTAATCATAAAGACATCGGCACCCTATATCTAATCTTTGGGGCCTGAGCAGGAATAGTGGGAACTGCTTTAAGCATCCTAATTCGGGCAGAATTAAGTCAACCAGGCACTTTACTAGGAGACGATCAAATCTTTAACGTTATCGTAACCGCCCATGCTTTCGTTATAATCTTTTTTATAGTTATACCAATTATAATCGGAGGCTTCGGAAACTGACTTGTACCAATAA…	1
NC_029404	7746	71168	Geotria australis	pouched lamprey	GCTACAACCCACCGCCTAAG	ATGTGGCTGGCTTGAAACCA	GTGGCAATCACGCGCTGATTCTTCTCTACCAACCACAAAGACATTGGCACCCTTTATCTTGTATTTGGTGCCTGAGCCGGAATAGTAGGAACCGCCTTAAGCCTCCTCATTCGGGCCGAACTTAGCCAACCCGGGTCGCTTCTCAGTGATGACCAAATTTATAACGTTATCGTGACTGCCCACGCCTTTGTAATAATTTTCTTTATAGTAATGCCTATCCTTATTGGAGGATTTGGAAACTGACTTGTACCACTAATAATCGGAGCCCCAGACATAGCATTCCCACGAATAAATAACATAAGCTTCTGACTACTACCCCCATCATTCCTTCTACTCCTAGCTTCTTCTGGTGTTGAAGCTGGAGCTGGAACAGGATGAAGCGTATACCCACCTCTTGCA…	TGATAGGAAGAGGACTCAAACCTCTGTCTTCGGGCTACAACCCACCGCCTAAGCACTCGGCTACCCTACCTGTGGCAATCACGCGCTGATTCTTCTCTACCAACCACAAAGACATTGGCACCCTTTATCTTGTATTTGGTGCCTGAGCCGGAATAGTAGGAACCGCCTTAAGCCTCCTCATTCGGGCCGAACTTAGCCAACCCGGGTCGCTTCTCAGTGATGACCAAATTTATAACGTTATCGTGACTGCCCACGCCTTTGTAATAATTTTCTTTATAGTAATGCCTATCCTTATTGGAGGATTTGGAAACTGACTTGTACCACTAATAATCGGAGCCCCAGACATAGCATTCCCACGAATAAATAACATAAGCTTCTGACTACTACCCCCATCATTCC…	1
NC_001131	7746	7748	Lampetra fluviatilis	European river lamprey	CTACAGCCCACCACCTAAACA	GGTTATGCACCTGGCTTGAAA	GTGACTCACATTCGTTGATTATTCTCTACTAATCACAAAGACATCGGCACCCTATATCTAATTTTCGGGGCCTGAGCAGGAATAGTAGGAACTGCTTTAAGTATTCTAATTCGAGCTGAACTAAGTCAGCCAGGCACTTTATTAGGAGACGACCAAATTTTTAATGTTATCGTAACTGCCCATGCCTTCGTCATAATCTTTTTTATAGTTATACCAATTATAATTGGAGGCTTTGGCAACTGACTTGTACCCCTAATACTTGGTGCTCCTGATATGGCCTTCCCTCGTATAAACAACATAAGTTTTTGACTACTTCCGCCCTCTTTACTTTTACTCTTAGCCTCTGCAGGAGTTGAAGCTGGGGCAGGAACAGGATGAACTGTATATCCTCCCTTAGCC…	AGACCTCAACAGAACTGCTTCTATATCTTCAGATTTGCAATCTAACATGAACTTCACCATAAGGTCAGTCTTGATAGGAAGAGAAATCTAATCTCTGTAAGCGGGTCTACAGCCCACCACCTAAACACTCGGCCATCCTACCAGTGACTCACATTCGTTGATTATTCTCTACTAATCACAAAGACATCGGCACCCTATATCTAATTTTCGGGGCCTGAGCAGGAATAGTAGGAACTGCTTTAAGTATTCTAATTCGAGCTGAACTAAGTCAGCCAGGCACTTTATTAGGAGACGACCAAATTTTTAATGTTATCGTAACTGCCCATGCCTTCGTCATAATCTTTTTTATAGTTATACCAATTATAATTGGAGGCTTTGGCAACTGACTTGTACCCCTAA…	1
NC_026917	7746	7752	Lampetra aepyptera	least brook lamprey	TACAGTCCGCCGCCTCATTC	GGGTTCAATTCCCTTCTTTCTCG	GTGACTTTAACACGTTGACTTTTTTCAACAAACCATAAAGATATCGGCACCCTCTACATAGTCTTCGGTGCCTGGGCCGGGATGGTTGGGACTGCCCTAAGCCTCCTCATCCGGGCCGAATTGAGTCAGCCTGGAGCCCTGCTCGGGGATGACCAAGTCTATAATGTTCTTGTTACCGCCCACGCTTTCGTTATAATCTTTTTTATAGTGATGCCTATCATAATCGGCGGCTTTGGAAACTGACTTATCCCCCTCATAATTGGGGCCCCAGACATAGCCTTCCCGCGAATAAATAACATAAGTTTTTGACTTCTCCCCCCCTCATTCTTACTTCTACTGGCAGGCTCCGGGGTAGAAGCTGGGGCCGGTACCGGTTGGACCGTATATCCCCCCCTTGCT…	TGGTAGACGGAGGTATTTCTCCCCCCTTTGGGGGACTACAGTCCGCCGCCTCATTCTCGGCCACCCTACCTGTGACTTTAACACGTTGACTTTTTTCAACAAACCATAAAGATATCGGCACCCTCTACATAGTCTTCGGTGCCTGGGCCGGGATGGTTGGGACTGCCCTAAGCCTCCTCATCCGGGCCGAATTGAGTCAGCCTGGAGCCCTGCTCGGGGATGACCAAGTCTATAATGTTCTTGTTACCGCCCACGCTTTCGTTATAATCTTTTTTATAGTGATGCCTATCATAATCGGCGGCTTTGGAAACTGACTTATCCCCCTCATAATTGGGGCCCCAGACATAGCCTTCCCGCGAATAAATAACATAAGTTTTTGACTTCTCCCCCCCTCATTCT…	1
NC_014270	7746	7753	Lethenteron reissneri	Far Eastern brook lamprey	GGAGCTACAATCCACCGCTT	TTGGCTTGAAACCAGCACATG	GTGGCAATCACACGATGATTTTTCTCAACCAACCACAAAGACATTGGCACCCTCTATTTAGTATTTGGTGCCTGAGCCGGGATAGTAGGCACCGCCCTGAGTCTACTGATTCGGGCGGAACTAAGCCAGCCGGGCGCTCTTCTGGGGGATGACCAAATCTATAACGTGATCGTCACAGCCCATGCCTTCGTTATGATTTTCTTTATAGTCATGCCAATTATAATCGGGGGCTTTGGAAACTGATTAATTCCCCTAATAATCGGAGCCCCTGATATGGCATTCCCTCGAATAAATAACATAAGCTTCTGACTCCTTCCTCCATCCTTTCTCCTCCTCCTGTCTTCATCAGGAGTTGAAGCCGGCGCGGGTACTGGATGAACAGTATACCCCCCTCTAGCC…	TGATAAGGAGAGGAGTCAAACCTCTGTTTATGGAGCTACAATCCACCGCTTAAGCTCTCAGCCACCCATCCTGTGGCAATCACACGATGATTTTTCTCAACCAACCACAAAGACATTGGCACCCTCTATTTAGTATTTGGTGCCTGAGCCGGGATAGTAGGCACCGCCCTGAGTCTACTGATTCGGGCGGAACTAAGCCAGCCGGGCGCTCTTCTGGGGGATGACCAAATCTATAACGTGATCGTCACAGCCCATGCCTTCGTTATGATTTTCTTTATAGTCATGCCAATTATAATCGGGGGCTTTGGAAACTGATTAATTCCCCTAATAATCGGAGCCCCTGATATGGCATTCCCTCGAATAAATAACATAAGCTTCTGACTCCTTCCTCCATCCTTT…	1
NC_001626	7746	7757	Petromyzon marinus	marine lamprey	ACAACCCACCACCTATTTCGG	TATGGGGGTTCAATTCCTCCC	GTGGCAATCACGCGCTGATTCTTCTCTACCAACCACAAAGACATTGGCACCCTATATCTTGTATTTGGTGCCTGAGCCGGAATAGTTGGAACCGCCCTCAGCCTACTTATTCGAGCTGAATTAAACCAACCAGGGGCACTCCTCGGTGATGACCAAATTTATAATGTTATTGTTACCGCACATGCCTTTGTCATAATCTTCTTTATAGTAATACCAATTCTTATTGGAGGGTTTGGTAACTGACTAGTTCCCCTAATGATTGGGGCACCCCATATGGCATTCCCACGAATGAATAACATAAGCTTCTGACTACTTCCCCCCTCCTTTCTTCTGCTGTTGGCCTCATCAGGCGTTGAAGCCGGGGCCGGGACAGGATGAACCGTCTATCCCCCCTTGGCC…	TGATAGGAAGAGGACTTAAACCTCTATCTTCGGGGCTACAACCCACCACCTATTTCGGCCATCCTACCTGTGGCAATCACGCGCTGATTCTTCTCTACCAACCACAAAGACATTGGCACCCTATATCTTGTATTTGGTGCCTGAGCCGGAATAGTTGGAACCGCCCTCAGCCTACTTATTCGAGCTGAATTAAACCAACCAGGGGCACTCCTCGGTGATGACCAAATTTATAATGTTATTGTTACCGCACATGCCTTTGTCATAATCTTCTTTATAGTAATACCAATTCTTATTGGAGGGTTTGGTAACTGACTAGTTCCCCTAATGATTGGGGCACCCCATATGGCATTCCCACGAATGAATAACATAAGCTTCTGACTACTTCCCCCCTCCTTTCTT…	1
NC_001626	7746	7757	Petromyzon marinus	sea lampreys	TCCTTTACAGGGCTACAACCT	GGCTTGAAACCGATTTAAGGGG	GTGACCATCACCCGCTGACTTTTCTCAACAAACCACAAAGACATTGGCACCCTTGATTTAATCTTTGGTGCCTGAGCCGGAATAGTAGGAACCGCACTAAGCCTCCTAATTCGCGCAGAACTAGGCCAACCAGGAGCCCTAATAGGAGATGACCAAATTTATAATGTTGTCGGCACTGCACATGCATTTGTAATAATTTTCTTTATAGTAATGCCAATCATAATCGGAGGATTCGGTAACTGACTTGTACCACTAATAATTGGAGCCCCAGATATGGCCTTCCCACGAATAAATAACATAAGTTTCTGATTACTTCCACCATCGCTTCTCCTGCTACTAACCTCTTCTGCAGTAGAGGCCGGTGTCGGAACAGGATGAACTGTATATCCCCCATTAGGC…	TGATAAGAGAAGGGATTAAACCTTCCTTTACAGGGCTACAACCTGCCACTTAAACACTCAGTCATCTTACCTGTGACCATCACCCGCTGACTTTTCTCAACAAACCACAAAGACATTGGCACCCTTGATTTAATCTTTGGTGCCTGAGCCGGAATAGTAGGAACCGCACTAAGCCTCCTAATTCGCGCAGAACTAGGCCAACCAGGAGCCCTAATAGGAGATGACCAAATTTATAATGTTGTCGGCACTGCACATGCATTTGTAATAATTTTCTTTATAGTAATGCCAATCATAATCGGAGGATTCGGTAACTGACTTGTACCACTAATAATTGGAGCCCCAGATATGGCCTTCCCACGAATAAATAACATAAGTTTCTGATTACTTCCACCATCGCTT…	1
NC_001626	7746	7757	Petromyzon marinus	sea lamprey	CTACAACCCGCCGCTAAGAG	GGGGGTTCGATTCCCTCTTTT	GTGATAATCACTCGTTGACTATTCTCAACCAACCATAAAGACATTGGTACCCTATACATGATCTTCGGTGCCTGAGCTGGAATAGTTGGAACCGCCCTAAGCCTGCTTATTCGAGCTGAACTCAGCCAACCTGGGGCTCTCCTGGGCGATGACCAAATTTATAATGTAGTCGTTACAGCACATGCATTCGTGATAATCTTCTTTATAGTAATACCGATCATAATCGGCGGGTTTGGCAACTGATTAATTCCCCTGATGATTGGGGCACCCGACATAGCATTTCCACGTATAAACAACATAAGCTTCTGACTACTACCACCCTCACTCCTACTCCTACTAGCATCTTCTGGAGTAGAAGCAGGAGCAGGCACAGGATGGACAGTATACCCTCCACTAGCG…	TGGTAAGAGGAGGAATTGAACCTCCCTACACGGGGCTACAACCCGCCGCTAAGAGCAATCAGCCATCTTACCTGTGATAATCACTCGTTGACTATTCTCAACCAACCATAAAGACATTGGTACCCTATACATGATCTTCGGTGCCTGAGCTGGAATAGTTGGAACCGCCCTAAGCCTGCTTATTCGAGCTGAACTCAGCCAACCTGGGGCTCTCCTGGGCGATGACCAAATTTATAATGTAGTCGTTACAGCACATGCATTCGTGATAATCTTCTTTATAGTAATACCGATCATAATCGGCGGGTTTGGCAACTGATTAATTCCCCTGATGATTGGGGCACCCGACATAGCATTTCCACGTATAAACAACATAAGCTTCTGACTACTACCACCCTCACT…	1
NC_020465	7746	980415	Lethenteron camtschaticum	Arctic lamprey	AGCTACAATCCGCCGCTT	CCAACATATGGGGGTTCAATTCC	GTGGCAATTAATCGTTGACTCTTTTCTACTAACCACAAAGACATCGGCACCCTTTACTTAATCTTTGGTGCATGAGCAGGCATAGTCGGAACAGCCCTAAGCCTCCTAATTCGAGCTGAGTTAGGTCAGCCGGGTTCACTTTTAGGGGATGATCAGATTTATAATGTAATCGTAACTGCCCATGCTTTCGTAATAATCTTCTTTATAGTTATGCCAGTAATAATTGGCGGATTTGGGAACTGACTAGTACCCCTAATGATTGGAGCACCAGATATAGCCTTCCCTCGAATAAATAACATAAGCTTCTGACTCCTTCCACCCTCCTTTCTCCTCCTATTAGCTTCAGCGGGGGTAGAAGCTGGGGCAGGGACTGGATGAACAGTCTATCCCCCATTAGCT…	TGATAAGAAGAGGAATCTAGCCTCTATGCTCGGAGCTACAATCCGCCGCTTAACTCTCAGCCATCTTACCTGTGGCAATTAATCGTTGACTCTTTTCTACTAACCACAAAGACATCGGCACCCTTTACTTAATCTTTGGTGCATGAGCAGGCATAGTCGGAACAGCCCTAAGCCTCCTAATTCGAGCTGAGTTAGGTCAGCCGGGTTCACTTTTAGGGGATGATCAGATTTATAATGTAATCGTAACTGCCCATGCTTTCGTAATAATCTTCTTTATAGTTATGCCAGTAATAATTGGCGGATTTGGGAACTGACTAGTACCCCTAATGATTGGAGCACCAGATATAGCCTTCCCTCGAATAAATAACATAAGCTTCTGACTCCTTCCACCCTCCTTTC…	1
NC_020465	7746	980415	Lethenteron camtschaticum	Japanese lamprey	GGAGCTACAATCCACCGCTT	TTGGCTTGAAACCAGCACATG	GTGGCAATCACACGATGATTTTTCTCAACCAACCACAAAGACATTGGCACCCTCTATTTAGTATTTGGTGCCTGAGCCGGAATAGTCGGCACCGCCCTAAGTCTCTTGATTCGAGCAGAACTCAGCCAGCCTGGCGCCCTTCTGGGAGATGACCAAATTTATAACGTAATTGTTACAGCCCATGCCTTCGTCATAATTTTCTTTATAGTCATACCGATTATGATCGGCGGCTTTGGAAACTGATTAATTCCTCTTATAATCGGGGCCCCCGACATAGCATTCCCCCGAATGAATAACATAAGTTTTTGACTTCTCCCTCCCTCCTTTCTTCTCCTCCTGGCCTCATCTGGAGTTGAAGCCGGCGCTGGCACCGGATGAACAGTCTACCCCCCTCTAGCA…	TGATAAGGAGAGGACTTAAACCTCTGTCCATGGAGCTACAATCCACCGCTTAGGCGCTCAGCCACCCTACCTGTGGCAATCACACGATGATTTTTCTCAACCAACCACAAAGACATTGGCACCCTCTATTTAGTATTTGGTGCCTGAGCCGGAATAGTCGGCACCGCCCTAAGTCTCTTGATTCGAGCAGAACTCAGCCAGCCTGGCGCCCTTCTGGGAGATGACCAAATTTATAACGTAATTGTTACAGCCCATGCCTTCGTCATAATTTTCTTTATAGTCATACCGATTATGATCGGCGGCTTTGGAAACTGATTAATTCCTCTTATAATCGGGGCCCCCGACATAGCATTCCCCCGAATGAATAACATAAGTTTTTGACTTCTCCCTCCCTCCTTT…	1
NC_002807	7762	7764	Eptatretus burgeri	inshore hagfish	ACCTCTGTTCACGGGATTACA	TGGGGGTTCAATTCCTTCCTT	GTGGCAATTAACCGTTGATTCTTTTCTACAAATCACAAAGATATCGGCACCCTTTATTTAATCTTTGGTGCATGAGCAGGAATAGTAGGTACCGCCCTTAGCTTACTTATTCGCGCAGAATTAAGCCAACCCGGAACACTTCTGGGAGATGATCAAATCTATAATGTTATCGTGACTGCTCACGCTTTTGTAATAATCTTTTTTATAGTTATGCCTGTAATAATTGGTGGATTCGGAAACTGATTGGTGCCCTTAATAATCGGCGCACCAGATATGGCTTTTCCACGAATAAATAATATAAGCTTTTGACTATTACCCCCCTCCCTCCTATTACTTTTAGCCTCAGCTGGTGTTGAGGCAGGAGCCGGAACCGGCTGAACAGTCTACCCCCCTCTCGCA…	TGGTAAGAAGAGGAATTTAACCTCTGTTCACGGGATTACAATCCGCCACTTAGTTCTCAGCCATCTTACCTGTGGCAATTAACCGTTGATTCTTTTCTACAAATCACAAAGATATCGGCACCCTTTATTTAATCTTTGGTGCATGAGCAGGAATAGTAGGTACCGCCCTTAGCTTACTTATTCGCGCAGAATTAAGCCAACCCGGAACACTTCTGGGAGATGATCAAATCTATAATGTTATCGTGACTGCTCACGCTTTTGTAATAATCTTTTTTATAGTTATGCCTGTAATAATTGGTGGATTCGGAAACTGATTGGTGCCCTTAATAATCGGCGCACCAGATATGGCTTTTCCACGAATAAATAATATAAGCTTTTGACTATTACCCCCCTCCCTCC…	1
NC_002639	7762	7769	Myxine glutinosa	Atlantic hagfish	GCTACAACCCACCGCCTAAA	TATGTGGCTGGCTTGAAACC	GTGGCAATCACGCGCTGATTCTTCTCTACCAACCACAAAGACATTGGCACCCTTTATCTAGTATTTGGTGCCTGAGCCGGAATAGTAGGAACCGCTTTAAGCCTCCTCATCCGAGCTGAACTTAGTCAACCCGGATCACTTCTAGGTGATGACCAAATTTACAATGTAATTGTTACCGCCCACGCCTTCGTAATAATTTTCTTTATAGTAATGCCTATCCTAATTGGAGGATTCGGAAACTGACTCGTACCCCTGATAATTGGAGCCCCAGACATGGCATTCCCACGAATAAATAATATAAGCTTTTGACTTCTTCCCCCATCATTCCTGCTACTGCTAGCTTCTTCTGGTGTTGAAGCCGGAGCTGGCACCGGATGAACAGTATACCCCCCTCTTGCA…	TGATAGGAAGAGGACTTAAACCTCTGTCTTCGGGGCTACAACCCACCGCCTAAACACTCGGCTACCCTACCTGTGGCAATCACGCGCTGATTCTTCTCTACCAACCACAAAGACATTGGCACCCTTTATCTAGTATTTGGTGCCTGAGCCGGAATAGTAGGAACCGCTTTAAGCCTCCTCATCCGAGCTGAACTTAGTCAACCCGGATCACTTCTAGGTGATGACCAAATTTACAATGTAATTGTTACCGCCCACGCCTTCGTAATAATTTTCTTTATAGTAATGCCTATCCTAATTGGAGGATTCGGAAACTGACTCGTACCCCTGATAATTGGAGCCCCAGACATGGCATTCCCACGAATAAATAATATAAGCTTTTGACTTCTTCCCCCATCATTC…	1
NC_002639	7762	7769	Myxine glutinosa	common hagfish	GGGGTTACAATCCACCGCTTA	GGGGTTCGATTCCCTCCTTTC	GTGGCAATCACCCGCTGATTTTTCTCGACCAATCACAAAGACATTGGCACCCTTTATCTCGTATTTGGTGCCTGAGCCGGCATAGTCGGAACAGCCCTAAGCCTGCTCATTCGAGCAGAGCTAAGTCAACCTGGTGCACTTCTTGGTGATGATCAAATTTATAATGTGATCGTTACAGCGCACGCTTTCGTAATAATTTTCTTTATAGTAATACCACTAATAATTGGAGGCTTTGGGAACTGACTCATTCCTCTAATGATCGGTGCACCAGATATAGCTTTCCCTCGAATAAATAACATAAGCTTCTGACTTCTTCCTCCATCTTTCCTGCTCCTTTTAGCATCCTCTGGTGTAGAAGCTGGGGCTGGAACAGGCTGAACTCTCTATCCACCTTTAGCC…	TGGCAAGAAGAGGGCTCAAACCTCTGTATGTGGGGTTACAATCCACCGCTTACTCAGCCATCCTACCTGTGGCAATCACCCGCTGATTTTTCTCGACCAATCACAAAGACATTGGCACCCTTTATCTCGTATTTGGTGCCTGAGCCGGCATAGTCGGAACAGCCCTAAGCCTGCTCATTCGAGCAGAGCTAAGTCAACCTGGTGCACTTCTTGGTGATGATCAAATTTATAATGTGATCGTTACAGCGCACGCTTTCGTAATAATTTTCTTTATAGTAATACCACTAATAATTGGAGGCTTTGGGAACTGACTCATTCCTCTAATGATCGGTGCACCAGATATAGCTTTCCCTCGAATAAATAACATAAGCTTCTGACTTCTTCCTCCATCTTTCCTGC…	1
NC_002639	7762	7769	Myxine glutinosa	hagfish	GAGCTACAATCCGCCGCC	CGGGGGTTCAATTCCCTCCTT	GTGACAATCACACGTTGATTTTTCTCAACTAATCATAAAGACATTGGCACCCTGTATCTAGTATTTGGTGCTTGAGCCGGAATAGTAGGGACCGCATTAAGCCTCTTAATCCGAGCTGAACTTAGCCAACCAGGAGCACTTCTTGGTGATGATCAAATCTATAATGTTATTGTTACTGCCCATGCTTTTGTAATAATTTTCTTTATAGTAATACCCATTCTTATTGGGGGATTTGGAAACTGACTTGTGCCACTAATGATTGGGGCCCCCGATATGGCATTTCCCCGAATAAATAATATAAGCTTCTGACTTCTTCCACCCTCATTTCTTCTTCTATTAGCTTCTTCTGGAGTTGAAGCAGGAGCTGGAACAGGATGAACAGTTTATCCACCTCTTGCA…	TGGTAGAAAAAGGACTCAAACCTCTGTCCGCGGAGCTACAATCCGCCGCCTAAACACTCGGCCACCCTACCTGTGACAATCACACGTTGATTTTTCTCAACTAATCATAAAGACATTGGCACCCTGTATCTAGTATTTGGTGCTTGAGCCGGAATAGTAGGGACCGCATTAAGCCTCTTAATCCGAGCTGAACTTAGCCAACCAGGAGCACTTCTTGGTGATGATCAAATCTATAATGTTATTGTTACTGCCCATGCTTTTGTAATAATTTTCTTTATAGTAATACCCATTCTTATTGGGGGATTTGGAAACTGACTTGTGCCACTAATGATTGGGGCCCCCGATATGGCATTTCCCCGAATAAATAATATAAGCTTCTGACTTCTTCCACCCTCATTT…	1
NC_021615	7790	1213687	Heterodontus zebra	zebra bullhead shark	GCTACAATCCACCGCTTAACTC	TTGATGGGGGTTCAACTCCTC	GTGGCAATCACACGTTGATTTTTCTCGACCAATCACAAAGACATCGGCACCCTCTATCTCGTATTTGGTGCCTGAGCCGGAATAGTGGGGACAGCCCTAAGCCTCCTCATTCGGGCAGAACTCAGCCAACCTGGTGCTCTCCTAGGGGACGACCAGATTTATAACGTAATCGTTACCGCACACGCCTTTGTAATAATCTTTTTCATAGTTATACCAATTATGATTGGAGGCTTTGGCAACTGACTTATCCCCCTGATAATCGGTGCCCCAGACATAGCATTCCCTCGAATAAATAATATAAGCTTCTGACTTCTACCCCCTTCATTCCTTCTTCTCCTGGCTTCTTCAGGTGTCGAAGCTGGTGCCGGTACCGGGTGGACTGTCTACCCTCCCCTAGCT…	TGGTAAGAAGAGGGCTCGAACCTCTGTCTATGGGGCTACAATCCACCGCTTAACTCAGCCATCCTACCTGTGGCAATCACACGTTGATTTTTCTCGACCAATCACAAAGACATCGGCACCCTCTATCTCGTATTTGGTGCCTGAGCCGGAATAGTGGGGACAGCCCTAAGCCTCCTCATTCGGGCAGAACTCAGCCAACCTGGTGCTCTCCTAGGGGACGACCAGATTTATAACGTAATCGTTACCGCACACGCCTTTGTAATAATCTTTTTCATAGTTATACCAATTATGATTGGAGGCTTTGGCAACTGACTTATCCCCCTGATAATCGGTGCCCCAGACATAGCATTCCCTCGAATAAATAATATAAGCTTCTGACTTCTACCCCCTTCATTCCTT…	1
NC_003137	7790	7792	Heterodontus francisci	horn shark	ACCCCTGTTTGTGGAACTACA	TGTGGCTGGCTTGAAATCAGT	GTGATAGTCACACGCTGATTTTTCTCAACCAACCACAAAGACATTGGCACCCTTTACCTAATATTTGGTGCCTGGGCAGGCATAGTTGGCACAGCCCTAAGCCTCCTAATCCGAGCGGAGCTCAGCCAACCGGGCGCTCTCTTGGGCGACGATCAGATCTTTAATGTAATTGTCACCGCACACGCCTTTGTAATGATTTTCTTTATGGTTATACCCATCATAATTGGGGGATTTGGGAACTGGCTCATCCCCCTTATAATCGGAGCCCCCGATATGGCATTCCCTCGCATAAACAATATAAGTTTCTGACTCCTTCCTCCCTCTTTTCTTCTTTTACTTGCCTCCTCAGGGGTTGAAGCCGGGGCCGGAACAGGATGGACAGTTTACCCCCCTCTTGCT…	TGGTAAGAAGGGGGCTTGACCCCTGTTTGTGGAACTACAACCCACCGCTTGGACCTCAGCCACCCTACCTGTGATAGTCACACGCTGATTTTTCTCAACCAACCACAAAGACATTGGCACCCTTTACCTAATATTTGGTGCCTGGGCAGGCATAGTTGGCACAGCCCTAAGCCTCCTAATCCGAGCGGAGCTCAGCCAACCGGGCGCTCTCTTGGGCGACGATCAGATCTTTAATGTAATTGTCACCGCACACGCCTTTGTAATGATTTTCTTTATGGTTATACCCATCATAATTGGGGGATTTGGGAACTGGCTCATCCCCCTTATAATCGGAGCCCCCGATATGGCATTCCCTCGCATAAACAATATAAGTTTCTGACTCCTTCCTCCCTCTTTTCT…	1
NC_023520	7802	30501	Carcharias taurus	sand tiger shark	GGAGCTACAATCCGCCGC	TTGAAACCATCTTACGGGGGT	GTGGCAATTACACGTTGATTTTTCTCAACTAATCATAAAGATATTGGTACCCTTTACCTGGTATTTGGTGCCTGAGCAGGGATGGTAGGCACTGCCTTAAGTCTCTTGATCCGAGCGGAGTTAAGCCAACCCGGGGCACTTCTTGGCGACGATCAGATCTATAACGTTATCGTTACTGCACATGCCTTTGTTATAATCTTTTTCATGGTGATGCCGATTCTGATCGGTGGCTTTGGAAATTGACTAGTACCCCTTATGATCGGGGCTCCCGATATGGCATTCCCACGGATAAATAATATGAGCTTCTGACTACTCCCACCTTCGTTCCTTCTCCTTCTTGCCTCCTCGGGAGTCGAAGCTGGGGCAGGGACCGGATGAACTGTCTACCCCCCTCTAGCG…	TGGTAAAAAGAGGAGTCAAACCTCTGTCTTCGGAGCTACAATCCGCCGCCTAAGCCTTCGGCCATTCTACCTGTGGCAATTACACGTTGATTTTTCTCAACTAATCATAAAGATATTGGTACCCTTTACCTGGTATTTGGTGCCTGAGCAGGGATGGTAGGCACTGCCTTAAGTCTCTTGATCCGAGCGGAGTTAAGCCAACCCGGGGCACTTCTTGGCGACGATCAGATCTATAACGTTATCGTTACTGCACATGCCTTTGTTATAATCTTTTTCATGGTGATGCCGATTCTGATCGGTGGCTTTGGAAATTGACTAGTACCCCTTATGATCGGGGCTCCCGATATGGCATTCCCACGGATAAATAATATGAGCTTCTGACTACTCCCACCTTCGTTC…	1
NC_018052	7805	1053780	Scoliodon macrorhynchos	Pacific spadenose shark	TGTATCTTTAGGGCTGCAACCT	TGACAGAGTGGTTATGTGGCT	ATGTATCTTTCCCGATGATTTTTCTCCACCAATCATAAAGACATTGGTACCCTTTACCTTATTTTCGGGGCCTGAGCCGGAATAATTGGCACAGCCCTTAGCGTAATCATCCGAACAGAGTTGAGTCAGCCAGGATCCTTAATCAATAATGACCAACTCTATAATACAATTATCACAGCCCACGCATTTGTAATAATCTTTTTTATAGTAATACCTATCATAATCGGGGGCTTTGGGAACTGACTAGTCCCAATAATAATCGGCGCCCCTGATATAGCATTTCCCCGAATAAACAATATAAGCTTCTGACTTTTGCCCCCATCACTTATACTATTACTCTCCTCCTCACTAGTAAGCTCTGGAGCAGGAACTGGATGAACAGTTTATCCCCCTCTCTCT…	AAGTCTTAACAAATATTCTGTATCTTTAGGGCTGCAACCTAATATGAACAATTTCACCATAAGACTAATATAACAAGAAGAGACATTCTCTACAAATAAATTTACAGTTTACCGCTATAACTTTAGCTTTCCTGTTTATCACTATGTATCTTTCCCGATGATTTTTCTCCACCAATCATAAAGACATTGGTACCCTTTACCTTATTTTCGGGGCCTGAGCCGGAATAATTGGCACAGCCCTTAGCGTAATCATCCGAACAGAGTTGAGTCAGCCAGGATCCTTAATCAATAATGACCAACTCTATAATACAATTATCACAGCCCACGCATTTGTAATAATCTTTTTTATAGTAATACCTATCATAATCGGGGGCTTTGGGAACTGACTAGTCCCAATAA…	1
NC_028342	7805	1213682	Glyphis fowlerae	Borneo river shark	GGGGTTACAATCCACCGCTTA	TTGGCTTGAAACCAGCACATG	GTGGCAATCACACGATGATTTTTCTCAACCAACCACAAAGACATTGGCACCCTTTATTTAGTATTTGGTGCCTGAGCCGGAATAGTCGGCACAGCCCTAAGCCTTTTAATCCGAGCGGAACTAAGCCAACCCGGGGCTCTTCTGGGGGATGATCAGATTTATAATGTAATCGTCACGGCCCACGCCTTCGTTATGATTTTCTTTATAGTTATGCCAATTATGATTGGAGGCTTTGGAAACTGATTAATCCCACTTATAATCGGGGCCCCCGACATGGCATTTCCCCGAATGAATAATATGAGCTTTTGGCTCCTTCCCCCCTCCTTTCTCCTTCTCCTGGCCTCGTCCGGAGTTGAAGCCGGTGCCGGCACAGGATGAACAGTCTACCCCCCTCTGGCA…	TGATAAGGAGAGGGTTTAAACCTCTGTTCATGGGGTTACAATCCACCGCTTAACTCTCAGCCACCTTACCTGTGGCAATCACACGATGATTTTTCTCAACCAACCACAAAGACATTGGCACCCTTTATTTAGTATTTGGTGCCTGAGCCGGAATAGTCGGCACAGCCCTAAGCCTTTTAATCCGAGCGGAACTAAGCCAACCCGGGGCTCTTCTGGGGGATGATCAGATTTATAATGTAATCGTCACGGCCCACGCCTTCGTTATGATTTTCTTTATAGTTATGCCAATTATGATTGGAGGCTTTGGAAACTGATTAATCCCACTTATAATCGGGGCCCCCGACATGGCATTTCCCCGAATGAATAATATGAGCTTTTGGCTCCTTCCCCCCTCCTTTC…	1
NC_028338	7805	1213683	Glyphis gangeticus	Ganges shark	TTATGGGGCTACAATCCACCG	TGATGTAGCTGGCTTGAAACCA	GTGGCAATCACACGCTGATTTTTCTCAACCAATCACAAAGACATTGGCACCCTGTATTTAGTATTTGGTGCCTGAGCTGGTATGGTGGGCACGGCCCTTAGCCTGCTTATTCGGGCAGAGCTTAGCCAGCCCGGCGCGCTTCTAGGCGATGATCAAATCTATAATGTAATCGTCACGGCGCACGCCTTCGTAATAATCTTCTTTATAGTGATACCAATTATGATTGGGGGATTTGGAAACTGATTAATTCCCCTTATGATTGGGGCCCCGGACATGGCCTTCCCTCGGATGAACAATATAAGTTTCTGGCTCCTTCCTCCCTCCTTCCTTCTTCTCCTGGCTTCCTCCGGGGTGGAGGCCGGAGCCGGGACAGGATGAACCGTGTACCCCCCTCTCGCC…	TGGCAGGGAGAGGAGTTTAACCTCTGTTTATGGGGCTACAATCCACCGCTTAACACTCAGCCACCCTACCTGTGGCAATCACACGCTGATTTTTCTCAACCAATCACAAAGACATTGGCACCCTGTATTTAGTATTTGGTGCCTGAGCTGGTATGGTGGGCACGGCCCTTAGCCTGCTTATTCGGGCAGAGCTTAGCCAGCCCGGCGCGCTTCTAGGCGATGATCAAATCTATAATGTAATCGTCACGGCGCACGCCTTCGTAATAATCTTCTTTATAGTGATACCAATTATGATTGGGGGATTTGGAAACTGATTAATTCCCCTTATGATTGGGGCCCCGGACATGGCCTTCCCTCGGATGAACAATATAAGTTTCTGGCTCCTTCCTCCCTCCTTCC…	1
NC_028340	7805	1213693	Lamiopsis tephrodes	NULL	CCGCTTAAAATCTCAGCCACC	GGGGGTTCAATTCCTCCCTTT	GTGGCAATCACACGCTGATTTTTCTCAACCAACCACAAAGATATTGGCACCCTTTATTTAGTATTCGGTGCTTGAGCCGGCATGGTCGGCACAGCCCTAAGTCTCCTCATCCGGGCAGAATTAAGTCAACCCGGGGCCCTACTAGGGGACGATCAAATCTACAACGTTATTGTTACGGCACATGCCTTTGTAATAATTTTCTTTATAGTAATACCAATTATGATTGGTGGATTTGGCAACTGACTTATCCCACTAATGATCGGAGCCCCCGATATGGCATTTCCTCGAATAAATAACATAAGCTTTTGACTACTACCCCCCTCATTCCTCCTATTGCTAGCTTCCTCTGGCGTAGAAGCAGGGGCTGGCACAGGGTGAACTGTATATCCCCCTCTTGCA…	TGGTAAAGAGAGGACTCGAACCTCTGTCTATGGGGCTACAATCCACCGCTTAAAATCTCAGCCACCTTACCTGTGGCAATCACACGCTGATTTTTCTCAACCAACCACAAAGATATTGGCACCCTTTATTTAGTATTCGGTGCTTGAGCCGGCATGGTCGGCACAGCCCTAAGTCTCCTCATCCGGGCAGAATTAAGTCAACCCGGGGCCCTACTAGGGGACGATCAAATCTACAACGTTATTGTTACGGCACATGCCTTTGTAATAATTTTCTTTATAGTAATACCAATTATGATTGGTGGATTTGGCAACTGACTTATCCCACTAATGATCGGAGCCCCCGATATGGCATTTCCTCGAATAAATAACATAAGCTTTTGACTACTACCCCCCTCATTC…	1
NC_026871	7805	1443565	Carcharhinus tjutjot	whitecheek shark	GCCTCTGTTCATGGAGCTACA	ATGGGGGTTCAATTCCTTCCT	GTGACGATCACACGCTGATTCTTCTCAACAAACCACAAAGACATTGGCACCCTCTATTTAGTATTCGGTGCCTGAGCTGGCATAGTGGGCACAGCTTTGAGCCTCTTAATTCGAGCAGAGCTTAGTCAACCAGGGGCCCTTCTTGGAGACGATCAAATTTATAACGTAATTGTTACCGCACACGCATTTGTTATAATTTTCTTTATAGTAATACCAATTATAATTGGGGGTTTTGGCAACTGACTGATTCCCCTAATGATCGGGGCCCCAGATATGGCGTTTCCTCGAATAAATAACATAAGCTTCTGACTTCTTCCCCCCTCTTTTCTGTTGCTACTAGCTTCCTCTGGCGTTGAAGCTGGAGCCGGAACCGGCTGAACAGTGTACCCCCCCTTAGCT…	TGGTAGAGAGAGGATTTTAGCCTCTGTTCATGGAGCTACAACCCACCGCCTAACTCTCGGCCACCCTACCTGTGACGATCACACGCTGATTCTTCTCAACAAACCACAAAGACATTGGCACCCTCTATTTAGTATTCGGTGCCTGAGCTGGCATAGTGGGCACAGCTTTGAGCCTCTTAATTCGAGCAGAGCTTAGTCAACCAGGGGCCCTTCTTGGAGACGATCAAATTTATAACGTAATTGTTACCGCACACGCATTTGTTATAATTTTCTTTATAGTAATACCAATTATAATTGGGGGTTTTGGCAACTGACTGATTCCCCTAATGATCGGGGCCCCAGATATGGCGTTTCCTCGAATAAATAACATAAGCTTCTGACTTCTTCCCCCCTCTTTTC…	1
NC_028344	7805	1739090	Glyphis siamensis	NULL	CCACCGCTTAAACATTCAGCC	CCGGCAAATGGGGGTTCAATT	GTGGCAATCACCCGTTGATTCTTTTCTACTAATCACAAAGACATTGGTACCCTATATCTAGTATTTGGTGCCTGAGCCGGAATAGTTGGAACCGCACTAAGCCTTCTAATCCGTGCCGAATTAAGTCAACCAGGCGCCCTTCTTGGAGACGACCAAATTTACAATGTCATCGTCACAGCGCATGCCTTTGTAATGATTTTCTTTATAGTAATACCAGTAATAATTGGAGGATTTGGCAACTGGCTCGTGCCGTTAATGATCGGCGCCCCAGACATAGCATTTCCCCGAATAAACAACATAAGCTTCTGACTTTTACCACCATCATTCCTTCTTCTGCTGGCCTCCTCAGGGGTAGAAGCTGGGGCCGGTACAGGTTGAACCGTATATCCTCCTCTAGCT…	TGATAAGAAAAGGAATTAAACCTCTGTATATGGGGCTACAGCCCACCGCTTAAACATTCAGCCATCTTACCTGTGGCAATCACCCGTTGATTCTTTTCTACTAATCACAAAGACATTGGTACCCTATATCTAGTATTTGGTGCCTGAGCCGGAATAGTTGGAACCGCACTAAGCCTTCTAATCCGTGCCGAATTAAGTCAACCAGGCGCCCTTCTTGGAGACGACCAAATTTACAATGTCATCGTCACAGCGCATGCCTTTGTAATGATTTTCTTTATAGTAATACCAGTAATAATTGGAGGATTTGGCAACTGGCTCGTGCCGTTAATGATCGGCGCCCCAGACATAGCATTTCCCCGAATAAACAACATAAGCTTCTGACTTTTACCACCATCATTC…	1
NC_028343	7805	1739091	Glyphis sp Bangladesh	NULL	ATATGGGGCTACAATCCACCG	CAGACGGGGGTTCAATTCCTC	GTGGCAATTACACGCTGATTTTTCTCAACCAACCACAAAGACATTGGCACCCTATATCTAATCTTCGGAGCCTGGGCAGGTATAGTGGGGACAGCTCTGAGCCTCCTCATTCGAGCCGAACTAAGTCAACCTGGCGCTCTCCTAGGAGACGACCAGATCTATAACGTTATCGTTACTGCACACGCTTTCGTAATAATCTTTTTTATGGTTATGCCAATCATGATCGGGGGGTTCGGCAACTGACTGATCCCTCTGATGATCGGGGCTCCAGACATGGCCTTTCCCCGTATGAATAACATAAGCTTCTGACTTCTTCCCCCCTCTTTCCTTCTCCTTCTAGCCTCCTCCGGAGTCGAAGCCGGGGCTGGAACTGGGTGAACTGTTTACCCCCCTCTGGCA…	TGGTAAGAAGAGGACTCAAACCTCTATATATGGGGCTACAATCCACCGCTTACTTCGGCCATCTTACCTGTGGCAATTACACGCTGATTTTTCTCAACCAACCACAAAGACATTGGCACCCTATATCTAATCTTCGGAGCCTGGGCAGGTATAGTGGGGACAGCTCTGAGCCTCCTCATTCGAGCCGAACTAAGTCAACCTGGCGCTCTCCTAGGAGACGACCAGATCTATAACGTTATCGTTACTGCACACGCTTTCGTAATAATCTTTTTTATGGTTATGCCAATCATGATCGGGGGGTTCGGCAACTGACTGATCCCTCTGATGATCGGGGCTCCAGACATGGCCTTTCCCCGTATGAATAACATAAGCTTCTGACTTCTTCCCCCCTCTTTCCTT…	1
NC_028339	7805	1739092	Glyphis sp Borneo	NULL	GGGACTACAGCCCACCGC	TTATGCGACTGGCTTGAAACC	GTGGCAATTAACCGTTGATTCTTTTCCACTAATCACAAAGACATTGGCACCCTTTATTTAGTATTTGGTGCTTGAGCCGGCATAGTAGGAACCGCTTTAAGTCTGCTAATTCGAGCTGAATTAAGTCAACCTGGAGCTCTCCTTGGAGATGACCAGATCTATAATGTTATCGTAACAGCACATGCCTTTGTAATAATTTTCTTTATAGTAATACCAGTTATAATTGGTGGATTCGGCAATTGACTTGTGCCACTAATAATTGGGGCCCCAGACATGGCATTCCCTCGAATAAACAACATAAGCTTCTGATTATTACCACCATCATTTCTTCTATTATTAACCTCATCTGGAGTTGAAGCAGGGGCCGGAACAGGATGAACTGTTTATCCCCCACTATCA…	TGGTAAGAAAAGGAATTAAACCTCTATTCATGGGACTACAGCCCACCGCTTAAACATTCAGCCATCTTACCTGTGGCAATTAACCGTTGATTCTTTTCCACTAATCACAAAGACATTGGCACCCTTTATTTAGTATTTGGTGCTTGAGCCGGCATAGTAGGAACCGCTTTAAGTCTGCTAATTCGAGCTGAATTAAGTCAACCTGGAGCTCTCCTTGGAGATGACCAGATCTATAATGTTATCGTAACAGCACATGCCTTTGTAATAATTTTCTTTATAGTAATACCAGTTATAATTGGTGGATTCGGCAATTGACTTGTGCCACTAATAATTGGGGCCCCAGACATGGCATTCCCTCGAATAAACAACATAAGCTTCTGATTATTACCACCATCATTT…	1
NC_028337	7805	1739093	Glyphis sp Pakistan	NULL	CCTAGTATGAAAATTTCACCACAAGA	AAGTGACAGAGTGGTTATGTGA	ATGTATCTTTCCCGATGATTATTTTCTACTAATCACAAAGACATTGGCACCCTTTACCTAATTTTTGGTGCATGAGCCGGAATAATCGGAACAGCTTTAAGTGTAATTATTCGAACAGAACTAAGCCAACCAGGACCCTTAATCAACAATGACCAGCTTTATAATACAATCATTACAGCCCATGCATTTATTATAATTTTCTTCATAGTTATACCAATTATGATTGGAGGTTTCGGAAATTGATTAGTCCCACTAATAATTGGTGCGCCAGACATAGCATTTCCACGAATAAATAATATAAGCTTTTGACTTTTACCACCTTCACTCCTTCTATTACTTTCATCTTCCATAATTAGTTCTGGTGCAGGAACTGGGTGAACTGTCTACCCACCCCTTTCA…	AAATCTTGACAGATTATCTGTATCTATAGGACTGCAGCCTAGTATGAAAATTTCACCACAAGATTTTAATGTTTAACAAGAAGAGACTATCTCTAAAAATAAATTTACAGTTTACCGCTAAAACTTTAGCTTTCCTGTTTACTATACTATGTATCTTTCCCGATGATTATTTTCTACTAATCACAAAGACATTGGCACCCTTTACCTAATTTTTGGTGCATGAGCCGGAATAATCGGAACAGCTTTAAGTGTAATTATTCGAACAGAACTAAGCCAACCAGGACCCTTAATCAACAATGACCAGCTTTATAATACAATCATTACAGCCCATGCATTTATTATAATTTTCTTCATAGTTATACCAATTATGATTGGAGGTTTCGGAAATTGATTAGTCCC…	1
NC_035491	7805	195334	Sphyrna mokarran	great hammerhead	ACAATCCACCGCTTAAGCTCA	TATGGGGGTTCAACTCCTCCT	GTGGCCATCACACGATGATTCTTCTCGACTAATCACAAAGACATTGGCACCCTTTATCTAGTATTTGGTGCTTGACCCGGAATAGTGGGCACAGCCCTAAGCCTCTTAATTCGAGCAGAGCTGAGCCAACCCGGAGCCCTTTTAGGGGACGACCAGATTTACAATGTAATTGTTACGGCGCATGCTTTCGTAATAATTTTCTTTATAGTAATACCGATCATGATCGGGGGTTTTGGGAACTGACTTATCCCACTAATGATCGGTGCTCCTGATATAGCATTCCCTCGAATAAATAATATGAGCTTTTGACTTCTCCCCCCTTCTTTCCTCTTACTCCTAGCCTCTTCCGGCGTAGAAGCTGGAGCTGGTACGGGATGAACAGTTTATCCCCCTCTTGCT…	TGATAAGAAGAGGACTCAAACCTCTGTCTATGGGGTTACAATCCACCGCTTAAGCTCAGCCATCTACCTGTGGCCATCACACGATGATTCTTCTCGACTAATCACAAAGACATTGGCACCCTTTATCTAGTATTTGGTGCTTGACCCGGAATAGTGGGCACAGCCCTAAGCCTCTTAATTCGAGCAGAGCTGAGCCAACCCGGAGCCCTTTTAGGGGACGACCAGATTTACAATGTAATTGTTACGGCGCATGCTTTCGTAATAATTTTCTTTATAGTAATACCGATCATGATCGGGGGTTTTGGGAACTGACTTATCCCACTAATGATCGGTGCTCCTGATATAGCATTCCCTCGAATAAATAATATGAGCTTTTGACTTCTCCCCCCTTCTTTCCTC…	1
NC_025778	7805	195335	Sphyrna zygaena	smooth hammerhead	CCGCTTAAAACTCAGCCATCC	GATGGGGGTTCAACTCCTCC	GTGGCAATCACACGCTGATTTTTCTCAACCAATCACAAAGACATCGGCACCCTTTATCTAGTATTTGGTGCTTGAGCTGGAATAGTAGGAACCGCTTTAAGCCTGCTTATTCGGGCAGAACTAAGCCAACCTGGCGCCCTTCTAGGGGATGACCAAATTTACAACGTAATTGTTACGGCCCACGCTTTCGTAATAATTTTCTTTATAGTAATGCCAATTATGATTGGAGGCTTTGGAAACTGACTGATTCCGCTAATGATCGGGGCCCCTGATATAGCCTTCCCTCGAATGAATAACATGAGCTTCTGACTACTCCCTCCCTCCTTCCTTTTGCTTTTAGCCTCTTCAGGGGTTGAAGCCGGGGCCGGAACTGGTTGAACAGTCTATCCCCCACTGGCT…	TGGTAAGAAGAGGATTCAAACCTCTGTCTATGGGGCTACAATCCACCGCTTAAAACTCAGCCATCCTACCTGTGGCAATCACACGCTGATTTTTCTCAACCAATCACAAAGACATCGGCACCCTTTATCTAGTATTTGGTGCTTGAGCTGGAATAGTAGGAACCGCTTTAAGCCTGCTTATTCGGGCAGAACTAAGCCAACCTGGCGCCCTTCTAGGGGATGACCAAATTTACAACGTAATTGTTACGGCCCACGCTTTCGTAATAATTTTCTTTATAGTAATGCCAATTATGATTGGAGGCTTTGGAAACTGACTGATTCCGCTAATGATCGGGGCCCCTGATATAGCCTTCCCTCGAATGAATAACATGAGCTTCTGACTACTCCCTCCCTCCTTCC…	1
NC_027081	7805	263685	Carcharhinus brevipinna	spinner shark	GGAGCTACAATCCACCGCTT	TTGGCTTGAAACCAGCACATG	GTGGCAATCACACGATGATTTTTCTCAACCAACCACAAAGACATTGGCACCCTCTATTTAGTATTTGGTGCCTGAGCCGGGATAGTAGGCACCGCCCTTAGTCTACTGATTCGGGCAGAACTAAGCCAGCCGGGCGCTCTTCTAGGGGATGACCAGATCTATAACGTGATCGTCACAGCCCATGCCTTCGTTATGATTTTCTTTATAGTTATGCCGATTATGATCGGAGGCTTTGGAAACTGATTAATTCCCCTAATGATCGGGGCCCCTGATATGGCATTCCCTCGAATAAATAACATAAGCTTCTGACTCCTTCCACCATCCTTTCTCCTCCTCCTATCTTCCTCTGGAGTTGAAGCCGGAGCTGGCACCGGGTGAACAGTCTACCCCCCTCTGGCC…	TGATAAGGAGAGGAATTAAACCTCTGTCCATGGAGCTACAATCCACCGCTTGGGCTCTCAGCCACCCTACCTGTGGCAATCACACGATGATTTTTCTCAACCAACCACAAAGACATTGGCACCCTCTATTTAGTATTTGGTGCCTGAGCCGGGATAGTAGGCACCGCCCTTAGTCTACTGATTCGGGCAGAACTAAGCCAGCCGGGCGCTCTTCTAGGGGATGACCAGATCTATAACGTGATCGTCACAGCCCATGCCTTCGTTATGATTTTCTTTATAGTTATGCCGATTATGATCGGAGGCTTTGGAAACTGATTAATTCCCCTAATGATCGGGGCCCCTGATATGGCATTCCCTCGAATAAATAACATAAGCTTCTGACTCCTTCCACCATCCTTT…	1
NC_024284	7805	263686	Carcharhinus melanopterus	blacktip reef shark	CACCGCTTAACATTCAGCCAT	GGTTGGCTTGAAACCAGAATATG	GTGAAAATTACTCGCTGATTTTTCTCAACCAACCACAAAGATATCGGAACCCTTTATTTAATCTTCGGAGCCTGGGCTGGAATAGTTGGCACCGCTCTTAGCCTTCTGATTCGCGCAGAACTCAGCCAACCTGGATCCTTGCTTGGTGATGATCAAATTTATAATGTCATCGTCACAGCACATGCTTTTGTAATGATTTTCTTCATAGTAATACCAATTATAATCGGCGGATTTGGTAACTGACTTATTCCACTGATAATCGGTGCCCCAGACATAGCTTTCCCCCGAATAAACAATATGAGTTTTTGACTACTGCCGCCTTCATTCCTCCTTCTTTTAGCCTCATCTGGGGTAGAAGCTGGTGCAGGAACAGGATGAACTGTATACCCACCTTTAGCA…	TGATAGAAAGAGGAATTTAACCTCTATATAAGGGGCTACAACCCACCGCTTAACATTCAGCCATTCTACCTGTGAAAATTACTCGCTGATTTTTCTCAACCAACCACAAAGATATCGGAACCCTTTATTTAATCTTCGGAGCCTGGGCTGGAATAGTTGGCACCGCTCTTAGCCTTCTGATTCGCGCAGAACTCAGCCAACCTGGATCCTTGCTTGGTGATGATCAAATTTATAATGTCATCGTCACAGCACATGCTTTTGTAATGATTTTCTTCATAGTAATACCAATTATAATCGGCGGATTTGGTAACTGACTTATTCCACTGATAATCGGTGCCCCAGACATAGCTTTCCCCCGAATAAACAATATGAGTTTTTGACTACTGCCGCCTTCATTCC…	1
NC_023521	7805	280671	Carcharhinus sorrah	spottail shark	ACCGCTTAAACCTTCAGCCAT	GTGATGTGGCTGGCTTGAAAC	GTGACAATAACACGCTGATTATTTTCAACCAACCATAAAGACATCGGCACTCTATATTTAGTATTCGGGGCCTGAGCCGGAATAGTGGGCACTGCCCTCAGCCTGTTAATCCGAGCCGAACTAAGCCAACCTGGAGCTTTATTAGGGGACGACCAGATTTATAATGTCATCGTGACGGCACACGCCTTCGTGATGATTTTTTTTATAGTTATACCAATTATAATCGGAGGCTTCGGTAACTGATTAGTACCTTTAATAATCGGGGCCCCAGACATAGCCTTCCCTCGCATAAATAATATAAGTTTTTGACTACTCCCTCCGTCCTTTCTTCTCTTATTAGCATCTTCTGGTGTAGAAGCAGGTGCCGGAACAGGATGAACAGTCTACCCACCACTGGCA…	TGATAAAAAGAGGATTCAAACCTCTATATATGGAGCTACAATCCACCGCTTAAACCTTCAGCCATTCTACCTGTGACAATAACACGCTGATTATTTTCAACCAACCATAAAGACATCGGCACTCTATATTTAGTATTCGGGGCCTGAGCCGGAATAGTGGGCACTGCCCTCAGCCTGTTAATCCGAGCCGAACTAAGCCAACCTGGAGCTTTATTAGGGGACGACCAGATTTATAATGTCATCGTGACGGCACACGCCTTCGTGATGATTTTTTTTATAGTTATACCAATTATAATCGGAGGCTTCGGTAACTGATTAGTACCTTTAATAATCGGGGCCCCAGACATAGCCTTCCCTCGCATAAATAATATAAGTTTTTGACTACTCCCTCCGTCCTTT…	1
NC_025520	7805	302049	Carcharhinus longimanus	oceanic whitetip shark	ACCTCTGTCATCGGAGCTACA	CATCCTACGGGGGTTCGATTC	GTGGCAATTACACGTTGATTTTTCTCAACAAATCACAAAGACATTGGCACCCTATATCTTATTTTCGGTGCCTGAGCAGGAATGGTAGGGACAGCACTTAGCCTCCTTATTCGAGCAGAACTAAGCCAACCAGGAGCACTCCTGGGGGACGATCAAATTTATAACGTAATCGTTACTGCTCACGCATTCGTAATAATCTTTTTTATGGTAATGCCCATCCTAATCGGTGGGTTCGGGAATTGATTGGTTCCTCTTATACTAGGGGCCCCAGACATGGCATTCCCCCGAATGAACAATATGAGCTTTTGACTCCTTCCCCCTTCTTTCCTTCTCCTCTTAGCATCATCTGGTGTTGAAGCAGGAGCCGGGACAGGATGAACAGTCTACCCCCCTCTAGCA…	TGGTAGAAAGAGGATTTAAACCTCTGTCATCGGAGCTACAATCCGCCGCCTAAGCCCTCGGCCAATCTACCTGTGGCAATTACACGTTGATTTTTCTCAACAAATCACAAAGACATTGGCACCCTATATCTTATTTTCGGTGCCTGAGCAGGAATGGTAGGGACAGCACTTAGCCTCCTTATTCGAGCAGAACTAAGCCAACCAGGAGCACTCCTGGGGGACGATCAAATTTATAACGTAATCGTTACTGCTCACGCATTCGTAATAATCTTTTTTATGGTAATGCCCATCCTAATCGGTGGGTTCGGGAATTGATTGGTTCCTCTTATACTAGGGGCCCCAGACATGGCATTCCCCCGAATGAACAATATGAGCTTTTGACTCCTTCCCCCTTCTTTC…	1
NC_024055	7805	303932	Carcharhinus acronotus	blacknose shark	TTGACACTCAGCCACCTTACC	GACTTGAAATCAGCACACGGG	GTGACTATTACCCGTTGATTTTTCTCAACAAACCACAAAGACATTGGCACCCTGTATATAATCTTTGGTGCATGAGCTGGCATAGTTGGCACAGCCCTGAGCCTGCTAATTCGAGCAGAACTAAGCCAACCAGGCGCTCTACTAGGCGATGACCAAATTTACAACGTCCTCGTTACTGCGCACGCATTCGTAATAATTTTCTTTATAGTAATACCAATTATAATTGGCGGCTTTGGCAACTGGCTCATTCCCCTGATAATCGGGGCCCCTGACATAGCATTTCCACGAATAAACAACATAAGCTTCTGGCTTCTGCCTCCATCCTTTCTCCTACTACTGGCATCTTCCGGGGTAGAAGCCGGAGCAGGCACCGGATGGACAGTATACCCTCCACTAGCC…	TAGTAAGAAGAGGTTTTGATCCTCTGTGCATGGGGCTACAACCCACCGCTTGACACTCAGCCACCTTACCTGTGACTATTACCCGTTGATTTTTCTCAACAAACCACAAAGACATTGGCACCCTGTATATAATCTTTGGTGCATGAGCTGGCATAGTTGGCACAGCCCTGAGCCTGCTAATTCGAGCAGAACTAAGCCAACCAGGCGCTCTACTAGGCGATGACCAAATTTACAACGTCCTCGTTACTGCGCACGCATTCGTAATAATTTTCTTTATAGTAATACCAATTATAATTGGCGGCTTTGGCAACTGGCTCATTCCCCTGATAATCGGGGCCCCTGACATAGCATTTCCACGAATAAACAACATAAGCTTCTGGCTTCTGCCTCCATCCTTTC…	1
NC_026696	7805	398260	Carcharhinus amboinensis	pigeye shark	ACAATCCACCGCCTAAACTCA	CAGAGTGGTTTATGTTTTTAGCTTGA	GTGACCATTAATCGATGACTTTTTTCAACAAATCATAAAGATATCGGCACCCTTTACCTCCTTTTTGGTGCTTGAGCAGGTATAGTAGGCACTGCCCTTAGCCTGTTAATCCGAGCTGAGCTGAACCAACCCGGCGCCCTAATGGGGGATGATCAAATTTATAATGTTGTTGTTACTGCCCACGCTTTTGTAATAATTTTCTTCATAGTAATACCAATTATGATCGGAGGTTTTGGAAACTGACTCGTGCCCTTAATAATTGGAGCACCCGACATAGCCTTCCCTCGAATAAATAATATAAGCTTCTGACTTCTTCCCCCCTCCTTCCTTTTACTGCTAGCATCTGCAGGGGTAGAAGCAGGGGCCGGCACCGGGTGAACTGTTTATCCTCCTCTAGCG…	AAGCCCTGGAAGGTTGTTCCCTCCATTCCCGGAGTTGCAATCCAGTGTGAATTTCACTACAGGGCTTGGTATGAAGAGGTTTTATCCTCTGTTTATGGATCTACAATCCACCGCCTAAACTCAGCCATCTTACCTGTGACCATTAATCGATGACTTTTTTCAACAAATCATAAAGATATCGGCACCCTTTACCTCCTTTTTGGTGCTTGAGCAGGTATAGTAGGCACTGCCCTTAGCCTGTTAATCCGAGCTGAGCTGAACCAACCCGGCGCCCTAATGGGGGATGATCAAATTTATAATGTTGTTGTTACTGCCCACGCTTTTGTAATAATTTTCTTCATAGTAATACCAATTATGATCGGAGGTTTTGGAAACTGACTCGTGCCCTTAATAATTGGA…	1
NC_023948	7805	443756	Carcharhinus amblyrhynchoides	graceful shark	GAGCTACAATCCGCCACTTAAT	TGGGGGTTCAATTCCTTCCT	GTGGCAATTAATCGTTGACTATTTTCTACAAACCACAAAGATATCGGCACCCTATATTTAATCTTTGGTGCATGAGCAGGAATAGTAGGAACAGCTTTAAGCTTACTTATCCGAGCTGAACTAAGTCAGCCTGGATCCCTCCTAGGTGATGATCAAATCTATAATGTTATTGTGACTGCCCATGCTTTCGTAATAATCTTTTTTATAGTTATGCCTGTAATAATTGGAGGATTTGGCAATTGACTTGTTCCACTAATAATTGGTGCCCCCGACATGGCCTTCCCACGAATAAATAACATAAGCTTTTGACTTCTCCCACCCTCTTTTCTCTTACTCCTAGCTTCAGCTGGAGTCGAAGCAGGAGCTGGAACTGGCTGAACAGTTTACCCCCCTTTAGCT…	TGATAAGAAGGGGGATTTAACCTCTGTTTACGGAGCTACAATCCGCCACTTAATACTCAGTCATCTTACCTGTGGCAATTAATCGTTGACTATTTTCTACAAACCACAAAGATATCGGCACCCTATATTTAATCTTTGGTGCATGAGCAGGAATAGTAGGAACAGCTTTAAGCTTACTTATCCGAGCTGAACTAAGTCAGCCTGGATCCCTCCTAGGTGATGATCAAATCTATAATGTTATTGTGACTGCCCATGCTTTCGTAATAATCTTTTTTATAGTTATGCCTGTAATAATTGGAGGATTTGGCAATTGACTTGTTCCACTAATAATTGGTGCCCCCGACATGGCCTTCCCACGAATAAATAACATAAGCTTTTGACTTCTCCCACCCTCTTTTC…	1
NC_024862	7805	443759	Carcharhinus macloti	hardnose shark	ATCTGACGTGTCACACCTCAG	GTTCGACTCCTCCCTTTCTCG	GTGGCAATTACACGCTGATTCTTCTCCACAAACCACAAAGACATTGGCACCCTTTACTTAATCTTCGGTGCTTGGGCCGGAATAGTAGGCACTGCACTCAGCTTGCTAATTCGAGCAGAACTCAGCCAACCCGGCGCCTTCATGGGTGACGATCAAATTTACAACGTAATCGTCACAGCACATGCCTTCGTAATAATTTTCTTTATAGTTATGCCAATCATGATCGGGGGTTTCGGAAACTGATTAGTCCCCCTGATGATTGGAGCCCCTGATATGGCCTTCCCGCGAATAAACAACATGAGCTTCTGGCTACTTCCACCCTCCTTTCTTCTTCTACTTGCCTCTTCTGGGGTAGAAGCCGGGGCCGGAACTGGATGAACTGTATACCCGCCCCTTTCA…	AAGCCCCGGCAGGCTGGAAACCTGCTTCTTCAGATTTGCAATCTGACGTGTCACACCTCAGGGCTTAAACTATGAACCCCGTAGCCCGCCCACAATGCTGCCCTGAAAGCCCTGACAGCACATGCTCACCCCCGGGGTTGGTGGCACTTTCTGGCCGCCCCCATAAGCAGGTCTCCTTTCGCCGCCGGGCGTCGACGGAAAGCCCCGGCAGGCTGGAAACCTGCTTCTTCAGATTTGCAATCGCGCGGTCGGAGCTGCCGCAAGCTACAGTCCCTGAATTCCAACCTCCCTCTGGGTCACCTTGACCTGCTTATAGGCTACACATCCCAACTCGGGTTTAGCCCTCACCCACCTGTGGCAATTACACGCTGATTCTTCTCCACAAACCACAAAGACATT…	1
NC_023522	7805	46612	Carcharhinus leucas	bull shark	TCCATCGCTTAAACCCTCAGC	AACCATTAAACGGGGGTTCGA	GTGATAATTACACGCTGACTCTTCTCAACCAACCACAAAGATATTGGCACCCTCTATTTATTATTCGGTGCTTGAGCCGGAATGGTAGGCACAGCCTTAAGCCTCCTTATTCGGGCAGAACTAAGCCAGCCCGGAGCCCTTCTAGGCGACGACCAGATTTACAATGTTATCGTTACAGCCCACGCCTTTGTAATGATTTTCTTCATAGTAATGCCAATTATGATTGGAGGGTTTGGAAACTGGCTCATCCCGCTTATGATTGGAGCCCCCGACATGGCATTTCCCCGGATAAATAACATGAGCTTCTGGCTTCTTCCTCCATCTTTCCTCCTCCTCCTCGCTTCCTCTGCAGTAGAAGCAGGAGCCGGCACAGGGTGAACAGTCTACCCTCCTCTTGCC…	TGATAAGGAGAGGAATTAAACCTCTGTTTGTGGAGCTACAATCCATCGCTTAAACCCTCAGCCACCCTACCTGTGATAATTACACGCTGACTCTTCTCAACCAACCACAAAGATATTGGCACCCTCTATTTATTATTCGGTGCTTGAGCCGGAATGGTAGGCACAGCCTTAAGCCTCCTTATTCGGGCAGAACTAAGCCAGCCCGGAGCCCTTCTAGGCGACGACCAGATTTACAATGTTATCGTTACAGCCCACGCCTTTGTAATGATTTTCTTCATAGTAATGCCAATTATGATTGGAGGGTTTGGAAACTGGCTCATCCCGCTTATGATTGGAGCCCCCGACATGGCATTTCCCCGGATAAATAACATGAGCTTCTGGCTTCTTCCTCCATCTTTC…	1
NC_028341	7805	496092	Lamiopsis temminckii	broadfin shark	AGCTACAATCCACCGCTTGAA	TATGTGCCTGGCTTGAAACCA	GTGACAATCACGCGCTGATTCTTCTCGACTAATCACAAAGACATTGGCACCCTCTACCTAGTATTTGGTGCATGAGCTGGCATGGTAGGCACCGCCCTAAGTCTCTTAATCCGGGCTGAACTAAGCCAGCCGGGAGCCTTGCTCGGAGACGACCAGATTTATAATGTAATCGTTACTGCCCATGCCTTCGTAATAATTTTCTTTATAGTAATACCAATTATGATTGGAGGCTTTGGAAACTGGCTCATTCCTCTTATGATTGGCGCCCCCGACATAGCATTCCCCCGAATGAATAATATGAGCTTCTGACTTCTCCCACCTTCCTTCCTCCTCCTCCTAGCCTCATCAGGAGTAGAAGCTGGGGCCGGAACCGGTTGGACCGTGTATCCGCCATTAGCA…	CTGACACGGAGAGGACTCAAACCTCTGTTTGTGGAGCTACAATCCACCGCTTGAACCTCAGCCACCGTACCTGTGACAATCACGCGCTGATTCTTCTCGACTAATCACAAAGACATTGGCACCCTCTACCTAGTATTTGGTGCATGAGCTGGCATGGTAGGCACCGCCCTAAGTCTCTTAATCCGGGCTGAACTAAGCCAGCCGGGAGCCTTGCTCGGAGACGACCAGATTTATAATGTAATCGTTACTGCCCATGCCTTCGTAATAATTTTCTTTATAGTAATACCAATTATGATTGGAGGCTTTGGAAACTGGCTCATTCCTCTTATGATTGGCGCCCCCGACATAGCATTCCCCCGAATGAATAATATGAGCTTCTGACTTCTCCCACCTTCCTTC…	1
NC_023361	7805	496093	Glyphis garricki	northern river shark	GCTACAACCCACCGCTTAA	TTGAAACCAAGATACGGGGGT	GTGACAGTCACACGCTGATTCTTCTCAACCAACCACAAAGACATTGGCACCCTTTACCTTGTATTTGGTGCATGGGCCGGCATGGTGGGCACTGCCCTGAGCCTTTTAATTCGTGCCGAACTTAGTCAACCGGGGGCCCTTCTCGGGGATGATCAAATCTACAACGTGATCGTCACCGCCCACGCCTTCGTTATAATTTTCTTTATAGTAATACCAATCATGATTGGTGGATTTGGAAACTGACTAATTCCCCTAATGATCGGCGCCCCTGACATGGCATTTCCTCGTATGAACAATATGAGCTTCTGGCTCCTTCCTCCCTCTTTCCTCCTTTTACTGGCTTCCTCTGGTGTAGAAGCCGGGGCTGGGACCGGGTGGACAGTCTACCCGCCCCTGGCG…	TGGTGCGGAGAGGACTTAAACCTCTGTTTATGGGGCTACAACCCACCGCTTAACCCTCAGCCACCACACCTGTGACAGTCACACGCTGATTCTTCTCAACCAACCACAAAGACATTGGCACCCTTTACCTTGTATTTGGTGCATGGGCCGGCATGGTGGGCACTGCCCTGAGCCTTTTAATTCGTGCCGAACTTAGTCAACCGGGGGCCCTTCTCGGGGATGATCAAATCTACAACGTGATCGTCACCGCCCACGCCTTCGTTATAATTTTCTTTATAGTAATACCAATCATGATTGGTGGATTTGGAAACTGACTAATTCCCCTAATGATCGGCGCCCCTGACATGGCATTTCCTCGTATGAACAATATGAGCTTCTGGCTCCTTCCTCCCTCTTTCC…	1
NC_026287	7805	496413	Triaenodon obesus	whitetip reef shark	TTGCAATCCGACGTGAAACAC	AAACTAGCATACGGGGGTTCG	GTGACAACCCGATGACTCTTCTCAACCAATCACAAAGACATTGGCACCCTCTACCTGATCTTCGGTGCCTGGGCAGGAATAGTGGGGACTGCCCTCAGTCTCCTTATCCGAGCCGAACTCAGCCAACCTGGCGCCCTACTTGGGGATGACCAAATTTATAACGTAATCGTTACCGCTCACGCCTTCGTAATAATCTTCTTTATAGTAATACCCATCATAATCGGAGGCTTCGGAAACTGACTCATCCCTCTAATAATCGGAGCCCCTGACATAGCATTCCCCCGAATAAATAATATGAGCTTCTGACTCCTCCCACCATCCTTCCTCCTTCTTTTAGCATCCTCTGGGGTAGAGGCTGGAGCAGGGACTGGTTGAACAGTTTATCCTCCCCTCGCCGGA…	AGGCCCCGGCCGGTTATTAGCCGGCTTCTTCAGATTTGCAATCCGACGTGAAACACTTCAAAGCCTTCTTAACCCACCTGTGACAACCCGATGACTCTTCTCAACCAATCACAAAGACATTGGCACCCTCTACCTGATCTTCGGTGCCTGGGCAGGAATAGTGGGGACTGCCCTCAGTCTCCTTATCCGAGCCGAACTCAGCCAACCTGGCGCCCTACTTGGGGATGACCAAATTTATAACGTAATCGTTACCGCTCACGCCTTCGTAATAATCTTCTTTATAGTAATACCCATCATAATCGGAGGCTTCGGAAACTGACTCATCCCTCTAATAATCGGAGCCCCTGACATAGCATTCCCCCGAATAAATAATATGAGCTTCTGACTCCTCCCACCATC…	1
NC_021768	7805	571825	Glyphis glyphis	Bizant River shark	TCAGATTTGCAATCTGACGTGA	ACACGGGGGTTCAATTCCTC	GTGGCAATCACCCGCTGATTTTTCTCAACCAATCACAAAGACATTGGCACCCTCTACCTAATTTTCGGTGCCTGAGCAGGCATAGTAGGAACTGCTCTTAGCCTTCTAATCCGAGCTGAACTGAGCCAACCTGGGGCCCTCCTCGGAGACGATCAGATCTACAACGTAATCGTAACAGCTCACGCCTTCGTAATAATTTTCTTCATGGTTATGCCCATCATGATTGGGGGCTTTGGAAACTGACTAATCCCCCTTATGATCGGCGCCCCCGACATAGCATTCCCTCGAATAAACAACATGAGCTTCTGGCTCCTACCCCCTTCCTTCCTTCTCCTCCTGGCCTCATCTGGCGTAGAAGCCGGGGCCGGAACCGGATGAACAGTCTACCCACCTCTCGCA…	AGGCCCCGGCCGGCGACTAGCCGGCTTCTTCAGATTTGCAATCTGACGTGAAACACTTCAGAGCCTTATATAAACCCTACCTGTGGCAATCACCCGCTGATTTTTCTCAACCAATCACAAAGACATTGGCACCCTCTACCTAATTTTCGGTGCCTGAGCAGGCATAGTAGGAACTGCTCTTAGCCTTCTAATCCGAGCTGAACTGAGCCAACCTGGGGCCCTCCTCGGAGACGATCAGATCTACAACGTAATCGTAACAGCTCACGCCTTCGTAATAATTTTCTTCATGGTTATGCCCATCATGATTGGGGGCTTTGGAAACTGACTAATCCCCCTTATGATCGGCGCCCCCGACATAGCATTCCCTCGAATAAACAACATGAGCTTCTGGCTCCTACC…	1
NC_021768	7805	571825	Glyphis glyphis	freshwater speartooth shark	TTTACAACCCAGCGCTTACCT	CAGCTAATGGGGGTTCGACTC	GTGGCAATCACTCGATGATTTTTCTCAACCAATCACAAGGACATTGGCACCCTGTATCTAGTATTTGGGGCCTGAGCTGGAATGGTCGGAACTGCCCTCAGCCTTCTAATCCGAGCTGAGCTCAGCCAACCAGGAGCCCTCCTGGGAGACGACCAAATCTATAACGTAATCGTCACCGCCCATGCCTTCGTAATAATTTTCTTTATAGTCATGCCCATCATAATTGGAGGCTTTGGGAACTGGCTAATTCCCTTAATAATCGGCGCCCCTGACATGGCCTTTCCCCGAATGAACAATATAAGCTTCTGGCTTCTTCCCCCCTCCTTCTTACTCCTTCTAGCCTCCTCCGGAGTAGAGGCCGGGGTAGGAACAGGCTGAACCGTATACCCACCCCTAGCA…	TGGTAGGAAGGGGACTTCAACCCCTGTTCTTGGGTTTACAACCCAGCGCTTACCTCGGCCGCCCTACCTGTGGCAATCACTCGATGATTTTTCTCAACCAATCACAAGGACATTGGCACCCTGTATCTAGTATTTGGGGCCTGAGCTGGAATGGTCGGAACTGCCCTCAGCCTTCTAATCCGAGCTGAGCTCAGCCAACCAGGAGCCCTCCTGGGAGACGACCAAATCTATAACGTAATCGTCACCGCCCATGCCTTCGTAATAATTTTCTTTATAGTCATGCCCATCATAATTGGAGGCTTTGGGAACTGGCTAATTCCCTTAATAATCGGCGCCCCTGACATGGCCTTTCCCCGAATGAACAATATAAGCTTCTGGCTTCTTCCCCCCTCCTTCTTA…	1
NC_021768	7805	571825	Glyphis glyphis	speartooth shark	GCTACAATCCACCGCTTACCT	GGGGTTCGATTCCCTCCTTTC	GTGGCAATCACTCGATGATTTTTCTCTACTAACCATAAAGACATTGGCACCCTCTACTTAATTTTTGGTGCCTGAGCCGGGATAGTCGGCACAGCACTAAGTCTCCTGATTCGTGCTGAACTAAGCCAACCCGGCGCTCTCCTAGGGGACGATCAAATCTATAATGTAATCGTCACCGCTCACGCTTTTGTTATAATTTTCTTTATAGTAATACCAATCATAATCGGGGGCTTTGGTAATTGACTCATTCCCTTAATGATTGGTGCCCCAGATATAGCCTTCCCACGAATAAATAATATAAGTTTCTGACTCCTCCCCCCCTCTTTCCTACTCTTATTAGCATCATCTGGTGTAGAAGCAGGAGCTGGTACCGGGTGAACAGTTTACCCACCCCTGTCA…	TGGTAGGAGGAGGACTTACACCTCCGTCTGTGGGGCTACAATCCACCGCTTACCTCGGCCGCCCTACCTGTGGCAATCACTCGATGATTTTTCTCTACTAACCATAAAGACATTGGCACCCTCTACTTAATTTTTGGTGCCTGAGCCGGGATAGTCGGCACAGCACTAAGTCTCCTGATTCGTGCTGAACTAAGCCAACCCGGCGCTCTCCTAGGGGACGATCAAATCTATAATGTAATCGTCACCGCTCACGCTTTTGTTATAATTTTCTTTATAGTAATACCAATCATAATCGGGGGCTTTGGTAATTGACTCATTCCCTTAATGATTGGTGCCCCAGATATAGCCTTCCCACGAATAAATAATATAAGTTTCTGACTCCTCCCCCCCTCTTTCCTA…	1
NC_020611	7805	7807	Carcharhinus obscurus	dusky shark	AAACCTTCGTTTGTGGGGCTA	GGGGTTCAACTCCCTCCTTTC	GTGGCAATCACGCGATGATTTTTCTCAACTAACCATAAAGATATTGGCACCCTTTACCTAATCTTCGGTGCCTGAGCTGGGATGGTAGGAACAGCACTGAGCCTACTTATTCGTGCTGAACTGAGTCAACCTGGGGCCCTTCTAGGGGACGATCAAATTTATAATGTAATTGTTACGGCTCATGCCTTCGTAATAATTTTCTTCATAGTAATACCAATTATAATTGGTGGCTTTGGTAACTGGCTTATCCCCCTAATGATTGGTGCCCCTGATATAGCTTTCCCTCGAATAAATAATATAAGCTTCTGACTTCTCCCACCCTCATTTCTGCTCCTCCTAGCCTCCTCGGGAGTTGAAGCTGGGGCAGGGACTGGTTGAACAGTGTATCCACCCCTTGCG…	TGGTAGGAGAAGGGCTTAAACCTTCGTTTGTGGGGCTACAATCCACCGCTTACCTCGGCCGCCCTACCTGTGGCAATCACGCGATGATTTTTCTCAACTAACCATAAAGATATTGGCACCCTTTACCTAATCTTCGGTGCCTGAGCTGGGATGGTAGGAACAGCACTGAGCCTACTTATTCGTGCTGAACTGAGTCAACCTGGGGCCCTTCTAGGGGACGATCAAATTTATAATGTAATTGTTACGGCTCATGCCTTCGTAATAATTTTCTTCATAGTAATACCAATTATAATTGGTGGCTTTGGTAACTGGCTTATCCCCCTAATGATTGGTGCCCCTGATATAGCTTTCCCTCGAATAAATAATATAAGCTTCTGACTTCTCCCACCCTCATTTCTG…	1
NC_024596	7805	7808	Carcharhinus plumbeus	sandbar shark	CTCTGTCTGTGGGGCTACAATC	ATATGGGGGTTCAATTCCCTCC	GTGGCAATCACACGCTGATTTTTCTCAACCAACCACAAAGACATCGGCACCCTCTACTTAGTTTTCGGTGCCTGAGCCGGCATAGTCGGCACAGCCCTGAGTCTGCTGATTCGGGCCGAGCTCAGCCAACCCGGAGCCCTTCTGGGAGACGACCAAATTTATAATGTAGTCGTCACAGCACACGCCTTCGTAATAATCTTCTTCATAGTTATACCCATTATGATTGGAGGCTTTGGCAACTGATTGGTCCCCCTAATAATTGGCGCCCCCGACATGGCATTCCCCCGAATGAACAACATAAGCTTCTGACTCCTGCCCCCTTCCTTCCTCCTCCTACTAGCCTCATCGGGCGTAGAAGCAGGAGCAGGTACGGGGTGAACCGTCTACCCTCCCCTGGCA…	TGGTGGGGAGAGGGGTCCAACCTCTGTCTGTGGGGCTACAATCCACCGCTTGGGCTCTCAGCCACCCCACCTGTGGCAATCACACGCTGATTTTTCTCAACCAACCACAAAGACATCGGCACCCTCTACTTAGTTTTCGGTGCCTGAGCCGGCATAGTCGGCACAGCCCTGAGTCTGCTGATTCGGGCCGAGCTCAGCCAACCCGGAGCCCTTCTGGGAGACGACCAAATTTATAATGTAGTCGTCACAGCACACGCCTTCGTAATAATCTTCTTCATAGTTATACCCATTATGATTGGAGGCTTTGGCAACTGATTGGTCCCCCTAATAATTGGCGCCCCCGACATGGCATTCCCCCGAATGAACAACATAAGCTTCTGACTCCTGCCCCCTTCCTTC…	1
NC_022819	7805	7815	Prionace glauca	blue shark	CGTGTGACACCCCAAGACTT	AGAGCGGTTATGTGATTGGCT	GTGGTAATTACCCGTTGATTTTTCTCGACCAATCATAAAGATATCGGCACCCTGTACCTCGTATTTGGAGCCTGAGCCGGCATAGTAGGGACTGCCTTAAGTCTTCTCATTCGAGCTGAACTAAGTCAGCCCGGGGCTCTTTTAGGGGACGACCAGATTTATAATGTTATCGTCACAGCACATGCTTTCGTAATAATTTTTTTTATAGTTATACCCTTAATAATTGGGGGCTTCGGAAACTGACTAGTCCCCCTAATAATTGGAGCTCCCGACATAGCTTTTCCTCGAATAAATAACATAAGCTTCTGACTTCTACCCCCTTCTTTCCTGCTACTTCTAGCATCCTCAGGTGTTGAAGCCGGGGCAGGCACCGGATGAACTGTATATCCTCCGCTCGCA…	AAGTCCCGGCAGGCGTATTTACCTGCTTCTTCAGATTTGCAAGCTGACGTGTGACACCCCAAGACTTCATGATAAGAAGAGGACTTGCACCTCTGTATGTGGGACTACAATCCACCGCCTGCTCGGCCACCTTACCTGTGGTAATTACCCGTTGATTTTTCTCGACCAATCATAAAGATATCGGCACCCTGTACCTCGTATTTGGAGCCTGAGCCGGCATAGTAGGGACTGCCTTAAGTCTTCTCATTCGAGCTGAACTAAGTCAGCCCGGGGCTCTTTTAGGGGACGACCAGATTTATAATGTTATCGTCACAGCACATGCTTTCGTAATAATTTTTTTTATAGTTATACCCTTAATAATTGGGGGCTTCGGAAACTGACTAGTCCCCCTAATAATTG…	1
NC_022193	7805	7819	Galeocerdo cuvier	tiger shark	TGGGTTTACAATCCACCGCTT	GGGGGTTCGATTCCTTCCTTT	GTGGCAATCACACGCTGACTTTTCTCAACCAACCACAAAGACATTGGCACCCTTTATTTAGTATTTGGTGCCTGAGCCGGCATAGTCGGCACCGCCCTCAGCCTCTTAATTCGAGCAGAACTAAGTCAACCCGGGGCACTTCTTGGCGACGACCAAATTTATAATGTTATTGTTACCGCACACGCTTTCGTAATAATTTTCTTTATAGTTATACCAGTCATGATTGGCGGATTCGGTAACTGACTCGTCCCCCTTATGATTGGGGCCCCAGATATGGCCTTCCCCCGAATAAATAACATAAGCTTCTGGCTTCTCCCGCCCTCTTTTCTCCTCCTCCTATCCTCTTCCGCAGTAGAAGCAGGGGCTGGCACTGGATGAACCGTGTATCCCCCGCTTGCA…	TGATAAGAAGAGGACTTACACCTCTGTGTGTGGGTTTACAATCCACCGCTTACTCAGCCACCTTACCTGTGGCAATCACACGCTGACTTTTCTCAACCAACCACAAAGACATTGGCACCCTTTATTTAGTATTTGGTGCCTGAGCCGGCATAGTCGGCACCGCCCTCAGCCTCTTAATTCGAGCAGAACTAAGTCAACCCGGGGCACTTCTTGGCGACGACCAAATTTATAATGTTATTGTTACCGCACACGCTTTCGTAATAATTTTCTTTATAGTTATACCAGTCATGATTGGCGGATTCGGTAACTGACTCGTCCCCCTTATGATTGGGGCCCCAGATATGGCCTTCCCCCGAATAAATAACATAAGCTTCTGGCTTCTCCCGCCCTCTTTTCTCC…	1
NC_022679	7805	7823	Sphyrna lewini	scalloped hammerhead	GGGCTACAATCCACCGCTTTA	TGGGGGTTCAATTCCTTCCTT	GTGGCAATCACGCGCTGATTTTTCTCAACAAACCACAAAGATATTGGTACCCTTTATTTAGTATTTGGTGCCTGAGCCGGAATAGTCGGCACCGCCCTAAGCCTTTTAATCCGAGCAGAGCTAAGCCAACCCGGCGCTCTTCTAGGAGACGACCAAATCTACAACGTTATTGTTACTGCTCACGCTTTTGTAATAATCTTTTTTATGGTTATACCCATTATGATCGGCGGGTTTGGAAACTGACTCGTCCCCCTTATGATTGGGGCCCCCGATATGGCTTTTCCCCGGATAAATAACATAAGCTTCTGACTTCTCCCTCCCTCCTTCCTTCTCCTCTTGTCCTCTTCCGGGGTAGAAGCAGGAGCAGGAACAGGGTGAACCGTATACCCCCCTCTCGCA…	TGATAAGGAGAGGGCTTAAACCTCTGTCTATGGGGCTACAATCCACCGCTTTACTCGGCCACCTTACCTGTGGCAATCACGCGCTGATTTTTCTCAACAAACCACAAAGATATTGGTACCCTTTATTTAGTATTTGGTGCCTGAGCCGGAATAGTCGGCACCGCCCTAAGCCTTTTAATCCGAGCAGAGCTAAGCCAACCCGGCGCTCTTCTAGGAGACGACCAAATCTACAACGTTATTGTTACTGCTCACGCTTTTGTAATAATCTTTTTTATGGTTATACCCATTATGATCGGCGGGTTTGGAAACTGACTCGTCCCCCTTATGATTGGGGCCCCCGATATGGCTTTTCCCCGGATAAATAACATAAGCTTCTGACTTCTCCCTCCCTCCTTCCTT…	1
NC_028508	7805	7824	Sphyrna tiburo	bonnethead	GGCTACAACCCACCACTTAAT	GTTGGCTTGAAACCATCAGATG	GTGACAATTACACGCTGATTTTTCTCAACCAACCACAAAGATATTGGCACCCTTTATTTAGTATTCGGTGCCTGAGCCGGCATAGTCGGAACAGCTCTAAGCCTTCTTATTCGAGCTGAGCTCAGCCAACCTGGGGCTCTCCTCGGAGATGACCAAATCTATAACGTCATCGTTACAGCCCATGCTTTTGTTATAATCTTTTTTATAGTTATACCAATTATGATTGGGGGTTTTGGAAACTGACTTATCCCCCTCATGATTGGCGCCCCCGACATGGCCTTCCCTCGAATAAATAATATAAGTTTTTGACTTCTTCCCCCCTCATTCCTCCTTCTACTGGCCTCCTCAGGAGTTGAAGCCGGGGCTGGGACAGGATGAACAGTGTATCCTCCACTATCA…	TGATAGGAAGAGGGTCTAAACCTCTGTTTATGGGGCTACAACCCACCACTTAATTCTCAGCCATCCTACCTGTGACAATTACACGCTGATTTTTCTCAACCAACCACAAAGATATTGGCACCCTTTATTTAGTATTCGGTGCCTGAGCCGGCATAGTCGGAACAGCTCTAAGCCTTCTTATTCGAGCTGAGCTCAGCCAACCTGGGGCTCTCCTCGGAGATGACCAAATCTATAACGTCATCGTTACAGCCCATGCTTTTGTTATAATCTTTTTTATAGTTATACCAATTATGATTGGGGGTTTTGGAAACTGACTTATCCCCCTCATGATTGGCGCCCCCGACATGGCCTTCCCTCGAATAAATAATATAAGTTTTTGACTTCTTCCCCCCTCATTCC…	1
NC_029843	7805	884673	Loxodon macrorhinus	sliteye shark	ACAATCCACCGCTTACTCAGC	GATACATGGGGGTTCGACTCC	GTGGCAATCACACGTTGATTTTTCTCGACTAATCATAAAGACATCGGCACTCTATATCTAGTATTTGGTGCCTGAGCTGGAATAGTAGGCACAGCTTTGAGCCTGCTTATCCGAGCAGAACTGAGCCAACCTGGGGCCCTTCTTGGGGATGACCAGATTTATAATGTCATTGTTACTGCACACGCTTTTGTTATAATCTTCTTTATAGTAATGCCCATCATAATTGGGGGTTTCGGTAATTGGTTAGTCCCCCTAATGATTGGGGCCCCCGACATGGCGTTCCCTCGGATGAATAATATAAGCTTTTGACTCTTGCCCCCGTCTTTCTTACTCTTACTCGCCTCTTCTGGGGTAGAAGCAGGGGCTGGGACAGGATGGACCGTATATCCCCCTTTAGCT…	TGATAAGAAGAGGGCTCAAACCTCTGTGTGTGGGATTACAATCCACCGCTTACTCAGCCATCCTACCTGTGGCAATCACACGTTGATTTTTCTCGACTAATCATAAAGACATCGGCACTCTATATCTAGTATTTGGTGCCTGAGCTGGAATAGTAGGCACAGCTTTGAGCCTGCTTATCCGAGCAGAACTGAGCCAACCTGGGGCCCTTCTTGGGGATGACCAGATTTATAATGTCATTGTTACTGCACACGCTTTTGTTATAATCTTCTTTATAGTAATGCCCATCATAATTGGGGGTTTCGGTAATTGGTTAGTCCCCCTAATGATTGGGGCCCCCGACATGGCGTTCCCTCGGATGAATAATATAAGCTTTTGACTCTTGCCCCCGTCTTTCTTAC…	1
NC_031811	7826	1214693	Halaelurus buergeri	blackspotted catshark	TATGGGTCTACAATCCACCGC	TTGATGGGGGTTCAACTCCTC	GTGGCAATCACACGTTGATTTTTCTCGACCAATCACAAAGACATCGGCACCCTCTATCTCGTATTTGGTGCCTGAGCCGGAATAGTGGGGACAGGCCTAAGTCTACTCATTCGAGCAGAGCTAAGCCAACCTGGGGCTCTCCTGGGTGACGACCAAATTTATAACGTAATCGTCACCGCACACGCCTTTGTAATAATTTTCTTTATAGTAATACCAATTATGATTGGAGGGTTCGGAAACTGGCTTATCCCATTGATAATTGGGGCCCCCGATATGGCCTTCCCTCGAATAAATAACATGAGCTTCTGGCTTCTACCCCCATCCTTTCTGCTTCTCCTAGCCTCTTCAGGTGTTGAAGCCGGGGCGGGAACAGGGTGAACGGTGTATCCCCCACTAGCT…	TGATAAGAAGAGGGCTTGCACCTCTGTCTATGGGTCTACAATCCACCGCTTAACTCAGCCATCCTACCTGTGGCAATCACACGTTGATTTTTCTCGACCAATCACAAAGACATCGGCACCCTCTATCTCGTATTTGGTGCCTGAGCCGGAATAGTGGGGACAGGCCTAAGTCTACTCATTCGAGCAGAGCTAAGCCAACCTGGGGCTCTCCTGGGTGACGACCAAATTTATAACGTAATCGTCACCGCACACGCCTTTGTAATAATTTTCTTTATAGTAATACCAATTATGATTGGAGGGTTCGGAAACTGGCTTATCCCATTGATAATTGGGGCCCCCGATATGGCCTTCCCTCGAATAAATAACATGAGCTTCTGGCTTCTACCCCCATCCTTTCTG…	1
NC_029399	7826	232419	Cephaloscyllium umbratile	blotchy swell shark	CCTCTGTTTGTGGGGCTACAA	GGGGTTCGATTCCCTCCTTTC	GTGGCCACCACCCGTTGACTCTTTTCAACTAATCATAAAGATATTGGCACCCTATATATAATCTTTGGTGCCTGAGCAGGAATAGTGGGGACTGCTTTAAGCCTACTAATTCGGGCAGAGCTGAGCCAGCCCGGCGCCCTTCTTGGGGACGACCAAATGTATAATGTAGTCGTCACAGCTCATGCCTTTGTAATAATTTTCTTTATAGTTATACCCATCATAATTGGGGGCTTTGGAAACTGACTTATTCCTCTTATGATCGGAGCTCCCGATATAGCATTCCCGCGTATGAATAACATGAGCTTTTGACTTCTGCCCCCTTCCTTCCTGCTTCTCCTTGCATCATCTGGGGTCGAGGCAGGAGCTGGTACCGGTTGGACTGTTTACCCCCCTCTTGCA…	TGGTATGAAGAGGACTTAAACCTCTGTTTGTGGGGCTACAATCCACCGCTTAACCCTCAGCCATCATACCCGTGGCCACCACCCGTTGACTCTTTTCAACTAATCATAAAGATATTGGCACCCTATATATAATCTTTGGTGCCTGAGCAGGAATAGTGGGGACTGCTTTAAGCCTACTAATTCGGGCAGAGCTGAGCCAGCCCGGCGCCCTTCTTGGGGACGACCAAATGTATAATGTAGTCGTCACAGCTCATGCCTTTGTAATAATTTTCTTTATAGTTATACCCATCATAATTGGGGGCTTTGGAAACTGACTTATTCCTCTTATGATCGGAGCTCCCGATATAGCATTCCCGCGTATGAATAACATGAGCTTTTGACTTCTGCCCCCTTCCTTCC…	1
NC_001950	7826	7830	Scyliorhinus canicula	smaller spotted catshark	GCTTAAACCCTCAGCCATCCT	GGGGGTTCAATTCCCTCCTTT	GTGGCAATCACACGCTGATTTTTCTCCACCAATCACAAAGACATCGGCACCCTCTACCTAGTATTTGGTGCCTGAGCTGGAATAGTAGGCACAGCCCTAAGCTTACTAATTCGAGCTGAATTAAACCAACCCGGTGCTCTTCTGGGAGACGACCAGATTTATAATGTAATTGTTACAGCACATGCCTTTGTAATAATCTTCTTTATAGTCATACCTATCATAATTGGAGGTTTCGGCAACTGACTAATCCCACTAATGATTGGTGCTCCTGACATAGCATTTCCCCGAATAAACAACATAAGTTTCTGACTTCTACCCCCTTCATTTCTGCTACTATTAGCTTCTTCTGGGGTTGAAGCAGGGGCTGGAACAGGCTGAACTGTTTACCCCCCTTTAGCC…	TGATAAGAAGAGGACTTGAACCTCTGTTTGTGGAACTACAATCCACCGCTTAAACCCTCAGCCATCCTACCTGTGGCAATCACACGCTGATTTTTCTCCACCAATCACAAAGACATCGGCACCCTCTACCTAGTATTTGGTGCCTGAGCTGGAATAGTAGGCACAGCCCTAAGCTTACTAATTCGAGCTGAATTAAACCAACCCGGTGCTCTTCTGGGAGACGACCAGATTTATAATGTAATTGTTACAGCACATGCCTTTGTAATAATCTTCTTTATAGTCATACCTATCATAATTGGAGGTTTCGGCAACTGACTAATCCCACTAATGATTGGTGCTCCTGACATAGCATTTCCCCGAATAAACAACATAAGTTTCTGACTTCTACCCCCTTCATTT…	1
NC_001950	7826	7830	Scyliorhinus canicula	smaller spotted dogfish	GCTTAAACCCTCAGCCATCCT	GGGGGTTCAATTCCCTCCTTT	GTGGCAATCACACGCTGATTTTTCTCCACCAATCACAAAGATATCGGCACCCTCTACCTAGTATTTGGTGCCTGAGCTGGGATAGTAGGCACAGCCCTAAGCTTACTAATTCGAGCTGAACTAAATCAACCCGGCGCTCTTCTGGGAGACGACCAGATTTACAATGTAATTGTTACAGCACATGCCTTTGTAATAATTTTCTTTATAGTTATACCCATCATAATTGGGGGCTTTGGTAACTGACTAATCCCACTAATAATTGGCGCCCCTGACATAGCGTTTCCTCGAATAAACAACATAAGCTTTTGGCTTTTACCCCCCTCATTTCTATTACTACTAGCTTCTTCTGGGGTTGAAGCAGGAGCTGGAACGGGATGAACTGTTTACCCTCCTTTAGCT…	TGATAAGAAGAGGACTTGAACCTCTGTCTGTGGAACTACAGTCCACCGCTTAAACCCTCAGCCATCCTACCTGTGGCAATCACACGCTGATTTTTCTCCACCAATCACAAAGATATCGGCACCCTCTACCTAGTATTTGGTGCCTGAGCTGGGATAGTAGGCACAGCCCTAAGCTTACTAATTCGAGCTGAACTAAATCAACCCGGCGCTCTTCTGGGAGACGACCAGATTTACAATGTAATTGTTACAGCACATGCCTTTGTAATAATTTTCTTTATAGTTATACCCATCATAATTGGGGGCTTTGGTAACTGACTAATCCCACTAATAATTGGCGCCCCTGACATAGCGTTTCCTCGAATAAACAACATAAGCTTTTGGCTTTTACCCCCCTCATTT…	1
NC_001950	7826	7830	Scyliorhinus canicula	spotted catshark	GGCTACAATCCACCGCTTACT	TTGAAATCAGCATACGGGGGT	GTGGCAATCACACGCTGATTTTTCTCAACCAACCACAAAGATATTGGCACCCTTTATTTAGTATTCGGTGCTTGAGCAGGCATGGTCGGAACTGCTCTTAGCCTCCTAATTCGGGCCGAACTAAGTCAACCAGGAGCCCTCTTGGGGGATGACCAGATTTATAACGTAATTGTAACAGCCCATGCCTTTGTAATAATTTTCTTTATGGTTATACCCATTATAATTGGGGGATTTGGAAACTGACTAATTCCCCTTATGATCGGAACCCCGGACATAGCATTCCCCCGAATAAATAACATGAGCTTCTGACTCCTGCCCCCCTCTTTTCTTCTGCTCTTAGCATCATCTGGTGTAGAAGCCGGGGCTGGAACGGGCTGGACAGTTTACCCCCCACTTGCA…	TGATAGGGAGAGGGCTAAAACCTCTGTATGTGGGGCTACAATCCACCGCTTACTCAGCCACCCTACCTGTGGCAATCACACGCTGATTTTTCTCAACCAACCACAAAGATATTGGCACCCTTTATTTAGTATTCGGTGCTTGAGCAGGCATGGTCGGAACTGCTCTTAGCCTCCTAATTCGGGCCGAACTAAGTCAACCAGGAGCCCTCTTGGGGGATGACCAGATTTATAACGTAATTGTAACAGCCCATGCCTTTGTAATAATTTTCTTTATGGTTATACCCATTATAATTGGGGGATTTGGAAACTGACTAATTCCCCTTATGATCGGAACCCCGGACATAGCATTCCCCCGAATAAATAACATGAGCTTCTGACTCCTGCCCCCCTCTTTTCTTC…	1
NC_001950	7826	7830	Scyliorhinus canicula	spotted dogfish	CACCGCTTAAATCTCAGCCAC	GGGGGTTCAATTCCTCCCTTT	GTGGCAATCACACGCTGATTTTTCTCAACTAACCACAAAGATATTGGCACCCTTTATTTAGTATTCGGTGCTTGAGCCGGCATGGTCGGCACAGCCCTAAGTCTCCTCATCCGGGCAGAACTAAGTCAACCCGGGGCCCTGCTAGGGGATGATCAAATCTACAACGTCATTGTTACGGCACATGCCTTTGTAATAATTTTCTTTATAGTAATACCAATTATGATTGGTGGATTTGGTAACTGACTCATCCCACTAATGATCGGAGCACCCGATATAGCATTTCCTCGAATAAACAACATAAGCTTTTGACTACTCCCCCCTTCATTCCTCCTGCTATTAGCCTCTTCCGGCGTAGAAGCGGGGGCTGGTACAGGATGAACTGTATACCCACCCCTTGCA…	TGGTAAAGAGAGGACTCGAACCTCTGTCTATGGGGCTACAATCCACCGCTTAAATCTCAGCCACCTTACCTGTGGCAATCACACGCTGATTTTTCTCAACTAACCACAAAGATATTGGCACCCTTTATTTAGTATTCGGTGCTTGAGCCGGCATGGTCGGCACAGCCCTAAGTCTCCTCATCCGGGCAGAACTAAGTCAACCCGGGGCCCTGCTAGGGGATGATCAAATCTACAACGTCATTGTTACGGCACATGCCTTTGTAATAATTTTCTTTATAGTAATACCAATTATGATTGGTGGATTTGGTAACTGACTCATCCCACTAATGATCGGAGCACCCGATATAGCATTTCCTCGAATAAACAACATAAGCTTTTGACTACTCCCCCCTTCATTCC…	1
NC_026774	7839	376633	Hemitriakis japanica	Japanese topeshark	TACAACCCACCGCTTACTCAG	AACTCACGGGGGTTCAATTCC	GTGGCCGTCACACGTTGATTCTTTTCGACTAATCACAAAGACATCGGCACCCTCTATCTAGTATTTGGTGCCTGAGCTGGAATAGTAGGTACTGCCCTAAGCCTACTTATCCGAGCTGAACTAAGTCAACCCGGCGCTCTTCTAGGAGACGACCAGATTTACAATGTAATCGTTACAGCGCATGCTTTTGTAATAATCTTTTTTATAGTAATACCAATTATGATTGGGGGCTTCGGAAATTGATTAATTCCCCTAATAATTGGGGCACCTGACATAGCTTTTCCCCGAATAAATAATATAAGCTTCTGACTTCTTCCTCCATCATTCCTTCTCCTTCTAGCTTCTTCGGGAGTAGAAGCTGGGGCAGGAACAGGATGGACTGTTTATCCCCCATTAGCC…	TAGTAGGAAGAGGGCTTAAACCTCTGTATATGGGGCTACAACCCACCGCTTACTCAGCCATCCTACCTTACCTGTGGCCGTCACACGTTGATTCTTTTCGACTAATCACAAAGACATCGGCACCCTCTATCTAGTATTTGGTGCCTGAGCTGGAATAGTAGGTACTGCCCTAAGCCTACTTATCCGAGCTGAACTAAGTCAACCCGGCGCTCTTCTAGGAGACGACCAGATTTACAATGTAATCGTTACAGCGCATGCTTTTGTAATAATCTTTTTTATAGTAATACCAATTATGATTGGGGGCTTCGGAAATTGATTAATTCCCCTAATAATTGGGGCACCTGACATAGCTTTTCCCCGAATAAATAATATAAGCTTCTGACTTCTTCCTCCATCATT…	1
NC_000890	7839	79736	Mustelus manazo	starspotted smooth-hound	AGCTACAATCCACCGCTTACT	GGGGGTTCAATTCCCTCCTTT	GTGGCAATCACACGCTGATTCTTCTCAACCAACCATAAAGACATTGGCACCCTTTATCTAGTATTTGGTGCTTGAGCTGGAATAGTAGGCACTGCCCTAAGCCTTCTTATTCGAGCAGAACTAAGTCAACCGGGCTCTCTTCTAGGAGATGATCAAATTTATAATGTCATCGTTACAGCCCACGCTTTTGTTATAATTTTCTTTATAGTAATACCAATTATAATTGGTGGTTTTGGAAACTGACTGATTCCTCTCATAATTGGAGCCCCCGATATAGCATTTCCCCGAATAAATAATATAAGTTTTTGACTTTTACCTCCATCTTTCCTACTTCTTCTAGCTTCATCAGGAGTTGAAGCCGGCGCTGGAACTGGATGAACCGTTTATCCACCCCTAGCT…	TGATAAGAAGAGGACTTAAACCTCTGTATATGGAGCTACAATCCACCGCTTACTCAGCCATCCTACCTGTGGCAATCACACGCTGATTCTTCTCAACCAACCATAAAGACATTGGCACCCTTTATCTAGTATTTGGTGCTTGAGCTGGAATAGTAGGCACTGCCCTAAGCCTTCTTATTCGAGCAGAACTAAGTCAACCGGGCTCTCTTCTAGGAGATGATCAAATTTATAATGTCATCGTTACAGCCCACGCTTTTGTTATAATTTTCTTTATAGTAATACCAATTATAATTGGTGGTTTTGGAAACTGACTGATTCCTCTCATAATTGGAGCCCCCGATATAGCATTTCCCCGAATAAATAATATAAGTTTTTGACTTTTACCTCCATCTTTCCTAC…	1
NC_023527	7839	89020	Mustelus griseus	NULL	GAGCTACAATCCACCGCTTAAA	TTATGGGGGTTCAACTCCTCC	GTGGCAATCACACGCTGATTTTTCTCAACCAATCACAAAGACATTGGTACCCTTTATTTAGTATTCGGTGCCTGAGCAGGAATAGTAGGGACTGCCCTAAGCCTTCTTATTCGAGCAGAACTGAGCCAACCAGGCTCTCTCCTCGGAGATGACCAAATTTATAACGTAATTGTTACAGCACACGCCTTTGTAATAATTTTCTTTATAGTAATGCCAATTATGATCGGTGGCTTTGGAAACTGACTCATTCCCCTCATGATCGGAGCCCCCGACATGGCATTCCCCCGAATGAATAATATGAGCTTTTGACTTCTTCCACCCTCTTTCCTTCTACTCTTGGCCTCTTCAGGAGTTGAAGCTGGAGCTGGGACAGGGTGAACAGTTTATCCCCCTCTAGCA…	TGGTAAGAAGAGGATTCAAACCTCTGTCTATGGAGCTACAATCCACCGCTTAAAACTCAGCCATCCTACCTGTGGCAATCACACGCTGATTTTTCTCAACCAATCACAAAGACATTGGTACCCTTTATTTAGTATTCGGTGCCTGAGCAGGAATAGTAGGGACTGCCCTAAGCCTTCTTATTCGAGCAGAACTGAGCCAACCAGGCTCTCTCCTCGGAGATGACCAAATTTATAACGTAATTGTTACAGCACACGCCTTTGTAATAATTTTCTTTATAGTAATGCCAATTATGATCGGTGGCTTTGGAAACTGACTCATTCCCCTCATGATCGGAGCCCCCGACATGGCATTCCCCCGAATGAATAATATGAGCTTTTGACTTCTTCCACCCTCTTTCC…	1
NC_022415	7850	13397	Carcharodon carcharias	great white shark	ACCTCTGTCTATGGGGCTACA	ATGCGACTGGCTTGAAACCA	GTGGCAATCACACGCTGATTTTTCTCAACCAACCACAAAGACATTGGCACCCTATATTTAGTGTTTGGTGCTTGAGCCGGGATAGTAGGAACAGCTTTAAGCCTTTTAATTCGGGCAGAACTGAGCCAACCGGGGGCCCTCTTGGGGGACGACCAAATTTATAATGTTATTGTTACAGCACATGCTTTTGTAATAATCTTCTTTATAGTAATACCGATCATGATTGGAGGCTTTGGAAATTGACTAATTCCTTTAATAATCGGAGCACCTGACATGGCTTTTCCTCGGATAAACAATATGAGCTTCTGACTTCTTCCTCCGTCTTTTCTACTTCTTTTGGCTTCTTCTGGAGTTGAAGCAGGTGCTGGCACAGGTTGAACGGTTTACCCCCCCCTTGCG…	TAGTAAAGAGAGGATTTTAACCTCTGTCTATGGGGCTACAATCCACCGCTTACCTCAGCCACTTTACCTGTGGCAATCACACGCTGATTTTTCTCAACCAACCACAAAGACATTGGCACCCTATATTTAGTGTTTGGTGCTTGAGCCGGGATAGTAGGAACAGCTTTAAGCCTTTTAATTCGGGCAGAACTGAGCCAACCGGGGGCCCTCTTGGGGGACGACCAAATTTATAATGTTATTGTTACAGCACATGCTTTTGTAATAATCTTCTTTATAGTAATACCGATCATGATTGGAGGCTTTGGAAATTGACTAATTCCTTTAATAATCGGAGCACCTGACATGGCTTTTCCTCGGATAAACAATATGAGCTTCTGACTTCTTCCTCCGTCTTTTCTA…	1
NC_022415	7850	13397	Carcharodon carcharias	white shark	CAATCCACCGCTTAACTCAGC	TGGGGGTTCAATTCCTTCCTTT	GTGGCAATCACACGCTGATTTTTCTCGACCAACCACAAAGACATTGGTACCCTCTATCTAGTATTTGGTGCCTGAGCCGGCATAGTCGGCACAGCCCTAAGTCTTCTCATCCGGGCGGAACTAAGCCAACCGGGGGCCCTCCTAGGAGATGATCAAATTTATAACGTCATTGTTACGGCACACGCCTTTGTAATAATTTTCTTTATAGTAATACCAATTATAATTGGAGGATTCGGAAACTGACTGGTTCCCCTGATGATCGGGGCCCCAGATATAGCATTTCCCCGAATAAATAATATGAGTTTCTGACTTCTTCCCCCATCCTTCCTACTACTCCTGGCCTCTTCTGGGGTAGAGGCAGGCGCTGGAACAGGGTGAACAGTTTATCCACCCCTTGCA…	TGGTAAAGAGAGGACTTAAACCTCTGTCTATGGGGCTACAATCCACCGCTTAACTCAGCCACTCTACCTGTGGCAATCACACGCTGATTTTTCTCGACCAACCACAAAGACATTGGTACCCTCTATCTAGTATTTGGTGCCTGAGCCGGCATAGTCGGCACAGCCCTAAGTCTTCTCATCCGGGCGGAACTAAGCCAACCGGGGGCCCTCCTAGGAGATGATCAAATTTATAACGTCATTGTTACGGCACACGCCTTTGTAATAATTTTCTTTATAGTAATACCAATTATAATTGGAGGATTCGGAAACTGACTGGTTCCCCTGATGATCGGGGCCCCAGATATAGCATTTCCCCGAATAAATAATATGAGTTTCTGACTTCTTCCCCCATCCTTCCTA…	1
NC_024269	7850	38578	Lamna ditropis	NULL	CGCTTAACCTCAGCCACCTTA	GGGGGTTCAATTCCTCCCTTT	GTGGCAATCACACGCTGATTTTTCTCAACCAACCACAAAGACATTGGCACCCTGTATCTCGTATTTGGTGCTTGAGCCGGCATGGTCGGCACAGCCTTAAGCCTACTCATCCGAGCCGAACTAAGCCAACCCGGAGCGCTTTTAGGAGACGACCAGATTTATAATGTTATTGTTACAGCACATGCCTTTGTAATAATTTTCTTTATAGTAATACCAATTATGATCGGTGGATTTGGGAACTGACTTATTCCCTTAATGATCGGGGCCCCCGATATGGCATTTCCTCGAATAAATAACATGAGCTTTTGACTTCTTCCCCCCTCATTTCTACTCCTCCTCGCCTCTTCCGGAGTAGAAGCAGGGGCCGGAACAGGATGAACGGTTTACCCACCCCTTGCA…	TGATAAGGAGAGGACTCAAACCTCTGTCTATGGGGCTACAATCCACCGCTTAACCTCAGCCACCTTACCTGTGGCAATCACACGCTGATTTTTCTCAACCAACCACAAAGACATTGGCACCCTGTATCTCGTATTTGGTGCTTGAGCCGGCATGGTCGGCACAGCCTTAAGCCTACTCATCCGAGCCGAACTAAGCCAACCCGGAGCGCTTTTAGGAGACGACCAGATTTATAATGTTATTGTTACAGCACATGCCTTTGTAATAATTTTCTTTATAGTAATACCAATTATGATCGGTGGATTTGGGAACTGACTTATTCCCTTAATGATCGGGGCCCCCGATATGGCATTTCCTCGAATAAATAACATGAGCTTTTGACTTCTTCCCCCCTCATTTCT…	1
NC_022822	7850	57979	Alopias pelagicus	pelagic thresher	CCGCTTACCTCAGCCACCTTA	AAATGGGGGTTCAATTCCTTCC	GTGGCAATCACACGCTGATTTTTCTCAACCAACCACAAAGACATTGGCACCCTTTATCTAGTATTTGGTGCCTGAGCCGGAATAGTCGGCACCGCCTTAAGCCTTTTGATCCGAGCAGAGCTAAGCCAGCCGGGGGCCCTTCTGGGAGATGACCAGATCTACAATGTCATTGTTACCGCACACGCCTTTGTAATAATTTTCTTTATAGTAATACCAATTATGATTGGAGGATTTGGAAACTGACTAATCCCCCTAATGATCGGAGCCCCCGACATGGCATTCCCTCGAATGAATAATATGAGCTTCTGACTTCTCCCTCCTTCCTTCCTCCTTCTCCTAGCCTCTTCTGGGGTAGAAGCAGGGGCAGGGACCGGATGAACTGTGTACCCACCCCTCGCC…	TGATAAGGAGAGGACTCAAACCTCTGTCTATGGGGCTACAATCCACCGCTTACCTCAGCCACCTTACCTGTGGCAATCACACGCTGATTTTTCTCAACCAACCACAAAGACATTGGCACCCTTTATCTAGTATTTGGTGCCTGAGCCGGAATAGTCGGCACCGCCTTAAGCCTTTTGATCCGAGCAGAGCTAAGCCAGCCGGGGGCCCTTCTGGGAGATGACCAGATCTACAATGTCATTGTTACCGCACACGCCTTTGTAATAATTTTCTTTATAGTAATACCAATTATGATTGGAGGATTTGGAAACTGACTAATCCCCCTAATGATCGGAGCCCCCGACATGGCATTCCCTCGAATGAATAATATGAGCTTCTGACTTCTCCCTCCTTCCTTCCTC…	1
NC_021443	7850	57980	Alopias superciliosus	bigeye thresher shark	ACCTCTGTATGTGGGGCTACA	GATGGGGGTTCAATTCCTCCC	GTGGCAATCACCCGCTGATTTTTCTCAACCAACCACAAAGACATTGGCACCCTCTACTTAGTATTTGGCGCCTGAGCCGGGATGGTCGGCACCGCTCTAAGCCTTCTCATTCGAGCTGAGCTTAGCCAACCCGGAGCTCTTCTGGGCGACGACCAGATTTACAACGTAATCGTTACGGCACACGCATTTGTAATAATTTTCTTTATAGTAATGCCAATCATGATTGGAGGTTTCGGAAACTGACTTATCCCCCTGATGATCGGCGCCCCCGACATGGCATTCCCTCGAATAAACAACATGAGCTTCTGACTACTCCCTCCTTCCTTCCTACTCCTCCTGGCCTCCTCAGGGGTAGAAGCTGGGGCTGGAACAGGATGAACTGTCTACCCACCTCTAGCA…	TGGTAAGAAGAGGGCTCAAACCTCTGTATGTGGGGCTACAATCCACCGCCTAACTCAGCCATCTTACCTGTGGCAATCACCCGCTGATTTTTCTCAACCAACCACAAAGACATTGGCACCCTCTACTTAGTATTTGGCGCCTGAGCCGGGATGGTCGGCACCGCTCTAAGCCTTCTCATTCGAGCTGAGCTTAGCCAACCCGGAGCTCTTCTGGGCGACGACCAGATTTACAACGTAATCGTTACGGCACACGCATTTGTAATAATTTTCTTTATAGTAATGCCAATCATGATTGGAGGTTTCGGAAACTGACTTATCCCCCTGATGATCGGCGCCCCCGACATGGCATTCCCTCGAATAAACAACATGAGCTTCTGACTACTCCCTCCTTCCTTCCTA…	1
NC_021443	7850	57980	Alopias superciliosus	bigeye thresher	GGCTACAACCCACCACTTAAT	GTTGGCTTGAAACCATCAGATG	GTGGCAATTACCCGCTGATTTTTCTCAACCAACCACAAAGACATTGGCACCCTTTATTTAGTATTCGGTGCCTGAGCCGGCATAGTCGGAACAGCCCTAAGCCTTCTTATTCGAGCTGAACTTAGTCAACCAGGGGCCCTCCTTGGAGACGATCAAATTTATAATGTTATCGTCACAGCTCACGCTTTTGTTATAATCTTTTTTATAGTTATACCAATCATAATTGGGGGCTTTGGGAACTGACTAATCCCACTTATAATCGGGGCCCCTGACATAGCCTTCCCCCGCATAAATAATATAAGCTTTTGACTCCTCCCCCCCTCCTTTTTACTTCTGCTCGCCTCTTCGGGAGTTGAAGCCGGAGCTGGGACAGGATGAACAGTCTACCCCCCTTTAGCA…	TGGTAGAAAGAGGAATTAAACCTCTGTTTATGGGGCTACAACCCACCACTTAATACTCAGCCATTCTACCTGTGGCAATTACCCGCTGATTTTTCTCAACCAACCACAAAGACATTGGCACCCTTTATTTAGTATTCGGTGCCTGAGCCGGCATAGTCGGAACAGCCCTAAGCCTTCTTATTCGAGCTGAACTTAGTCAACCAGGGGCCCTCCTTGGAGACGATCAAATTTATAATGTTATCGTCACAGCTCACGCTTTTGTTATAATCTTTTTTATAGTTATACCAATCATAATTGGGGGCTTTGGGAACTGACTAATCCCACTTATAATCGGGGCCCCTGACATAGCCTTCCCCCGCATAAATAATATAAGCTTTTGACTCCTCCCCCCCTCCTTTT…	1
NC_023266	7850	57982	Cetorhinus maximus	NULL	CTCTGTTCGTGGGGCTACAAT	CCATGTGGTTGGCTTGAAACC	GTGGCAATCACACGCTGATTCTTCTCAACTAACCATAAAGATATCGGCACCCTCTATCTAGTATTTGGTGCTTGAGCTGCTATAGTGGGCACAGCCCTAAGCTTACTTATCCGAGCTGAACTAAGCCAACCTGGGGCACTCCTAGGAGATGACCAAATCTACAATGTTGTAGTTACAGCACATGCCTTTGTAATAATTTTCTTTATAGTAATACCAATTATAATTGGAGGATTTGGAAACTGACTAATTCCTTTAATGATTGGAGCCCCCGATATAGCATTCCCCCGAATGAACAATATGAGCTTCTGACTACTTCCACCCTCTTTTTTACTTCTCCTTGCCTCTTCTATAGTAGAAGCAGGGGCGGGCACTGGATGAACAGTTTACCCCCCTCTAGCT…	TGGTAGAAAGAGGACTCAAACCTCTGTTCGTGGGGCTACAATCCACCGCTTAAAACTCAGCCATCCTACCTGTGGCAATCACACGCTGATTCTTCTCAACTAACCATAAAGATATCGGCACCCTCTATCTAGTATTTGGTGCTTGAGCTGCTATAGTGGGCACAGCCCTAAGCTTACTTATCCGAGCTGAACTAAGCCAACCTGGGGCACTCCTAGGAGATGACCAAATCTACAATGTTGTAGTTACAGCACATGCCTTTGTAATAATTTTCTTTATAGTAATACCAATTATAATTGGAGGATTTGGAAACTGACTAATTCCTTTAATGATTGGAGCCCCCGATATAGCATTCCCCCGAATGAACAATATGAGCTTCTGACTACTTCCACCCTCTTTTT…	1
NC_022691	7850	57983	Isurus oxyrinchus	shortfin mako shark	CCCCACTTACTCAGCCATCTT	TGGCTTGAAACCAACATACGG	GTGACAATTACACGCTGATTCTTCTCAACCAACCACAAAGACATTGGCACCCTATATCTAGTATTCGGTGCCTGAGCAGGCATAGTAGGCATAGCCCTGAGCCTATTAATTCGAGCCGAACTCTGCCAGCCCGGCTCCCTCCTAGGGGATGACCAAATCTACAATGTTATTGTAACAGCGCATGCATTTATTATAATCTTCTTTATAGTAATACCTATCATAATCGGGGGCTTTGGAAACTGGTTAGTCCCACTAATAATCGGGGCCCCAGACATAGCCTTTCCCCGAATAAACAACATAAGCTTTTGACTCCTCCCCCCCTCTTTTCTATTACTCTTAGCCTCCGCCGGCATTGAAGCCGGGGCGGGAACAGGTTGAACTGTCTACCCCCCTCTCGCT…	TGGAAAGAGGAGGCCTTACACCTCCGTATAGGGATTTACAGTCCCCCACTTACTCAGCCATCTTACCTGTGACAATTACACGCTGATTCTTCTCAACCAACCACAAAGACATTGGCACCCTATATCTAGTATTCGGTGCCTGAGCAGGCATAGTAGGCATAGCCCTGAGCCTATTAATTCGAGCCGAACTCTGCCAGCCCGGCTCCCTCCTAGGGGATGACCAAATCTACAATGTTATTGTAACAGCGCATGCATTTATTATAATCTTCTTTATAGTAATACCTATCATAATCGGGGGCTTTGGAAACTGGTTAGTCCCACTAATAATCGGGGCCCCAGACATAGCCTTTCCCCGAATAAACAACATAAGCTTTTGACTCCTCCCCCCCTCTTTTCTAT…	1
NC_022691	7850	57983	Isurus oxyrinchus	shortfin mako	ACAACCCACCACTTACTCAGC	TGGAGGTTCGATTCCTTCCTT	GTGGCAATCACACGTTGATTTTTCTCGACCAATCACAAAGACATTGGCACCCTTTATTTAGTATTCGGTGCATGAGCTGGAATAGTAGGAACAGCCCTAAGCCTACTCATCCGAGCAGAACTAAGCCAACCCGGCGCCCTGCTGGGTGATGATCAAATTTACAATGTAATCGTTACAGCACATGCCTTTGTAATAATTTTCTTTATAGTAATACCGATCATAATTGGAGGTTTTGGTAACTGACTTATCCCACTAATAATCGGCGCGCCAGATATAGCATTCCCTCGAATAAACAATATAAGCTTTTGACTTCTACCACCCTCCTTCCTCCTGCTTCTAGCTTCTTCAGCAGTAGAATCTGGAGCAGGAACCGGATGAACAGTGTACCCGCCCCTAGCC…	TGATAAGAAGAGGACTCAAACCTCTGTTTATGGGGCTACAACCCACCACTTACTCAGCCATCTTACCTGTGGCAATCACACGTTGATTTTTCTCGACCAATCACAAAGACATTGGCACCCTTTATTTAGTATTCGGTGCATGAGCTGGAATAGTAGGAACAGCCCTAAGCCTACTCATCCGAGCAGAACTAAGCCAACCCGGCGCCCTGCTGGGTGATGATCAAATTTACAATGTAATCGTTACAGCACATGCCTTTGTAATAATTTTCTTTATAGTAATACCGATCATAATTGGAGGTTTTGGTAACTGACTTATCCCACTAATAATCGGCGCGCCAGATATAGCATTCCCTCGAATAAACAATATAAGCTTTTGACTTCTACCACCCTCCTTCCTCC…	1
NC_024101	7850	7847	Isurus paucus	longfin mako shark	AGCTACAAACCACCGCCTAAA	GGGGGTTCAATTCCTCCCTTT	GTGGCAATCACGCGCTGATTTTTTTCAACTAACCATAAAGACATCGGCACCCTCTATCTAGTATTTGGTGCTTGAGCCGGAATAGTGGGCACTGCTTTAAGCCTTCTAATCCGTGCAGAATTAAGTCAACCAGGCGCCCTCTTAGGGGACGACCAAATTTATAATGTCATCGTTACTGCTCATGCTTTTGTGATGATTTTCTTTATAGTAATGCCAATTATGATTGGAGGGTTCGGAAACTGATTAATCCCCCTAATGATCGGGGCCCCCGACATGGCTTTCCCCCGAATGAACAACATGAGCTTCTGACTCCTACCCCCTTCCTTCTTGCTTCTACTAGCCTCTTCAGGGGTTGAGGCGGGAGCGGGGACAGGATGAACTGTATACCCACCCCTAGCC…	TGGTAAGAAGGGGAATCAAACCCCTGTATATGGAGCTACAAACCACCGCCTAAACTCTCGGCCATCTTACCTGTGGCAATCACGCGCTGATTTTTTTCAACTAACCATAAAGACATCGGCACCCTCTATCTAGTATTTGGTGCTTGAGCCGGAATAGTGGGCACTGCTTTAAGCCTTCTAATCCGTGCAGAATTAAGTCAACCAGGCGCCCTCTTAGGGGACGACCAAATTTATAATGTCATCGTTACTGCTCATGCTTTTGTGATGATTTTCTTTATAGTAATGCCAATTATGATTGGAGGGTTCGGAAACTGATTAATCCCCCTAATGATCGGGGCCCCCGACATGGCTTTCCCCCGAATGAACAACATGAGCTTCTGACTCCTACCCCCTTCCTTC…	1
NC_024101	7850	7847	Isurus paucus	longfin mako	TGTTTGTGGGGCTACAATCCA	GTTATGTGGTCGGCTTGAAAC	GTGGCCATCACACGTTGATTTTTCTCCACTAATCACAAAGACATCGGCACCCTTTATCTAGTATTTGGTGCCTGAGCTGGTATAGTAGGCACAGCCCTAAGCCTACTTATTCGAGCAGAACTAAGCCAACCCGGCGCTCTCCTTGGAGACGACCAAATTTATAATGTAATCGTTACAGCACATGCCTTCGTAATGATTTTCTTTATAGTAATGCCAATTATGATTGGAGGTTTCGGAAACTGACTAATCCCGCTAATGATTGGAGCCCCAGATATAGCATTTCCTCGTATAAATAACATAAGTTTCTGGCTTCTTCCCCCCTCTTTCCTACTACTACTTGCCTCTTCCGGAGTAGAAGCGGGTGCCGGAACCGGTTGAACAGTGTATCCACCCCTGGCT…	TGGTAAGAAGAGGACTCAAACCTCTGTTTGTGGGGCTACAATCCATCGCTTAAAAACTCAGCCATCCTACCTGTGGCCATCACACGTTGATTTTTCTCCACTAATCACAAAGACATCGGCACCCTTTATCTAGTATTTGGTGCCTGAGCTGGTATAGTAGGCACAGCCCTAAGCCTACTTATTCGAGCAGAACTAAGCCAACCCGGCGCTCTCCTTGGAGACGACCAAATTTATAATGTAATCGTTACAGCACATGCCTTCGTAATGATTTTCTTTATAGTAATGCCAATTATGATTGGAGGTTTCGGAAACTGACTAATCCCGCTAATGATTGGAGCCCCAGATATAGCATTTCCTCGTATAAATAACATAAGTTTCTGGCTTCTTCCCCCCTCTTTC…	1
NC_033911	7850	7849	Lamna nasus	NULL	TTATGGGGCTACAATCCACCG	TGGCTTGAAACCAATTTACGGG	GTGGCAATCACACGCTGATTTTTCTCAACCAACCATAAAGACATCGGCACCCTTTATCTTGTATTTGGTGCTTGGGCCGGGATAGTAGGGACTGCCTTAAGCCTGCTCATCCGAGCTGAGCTTAGCCAGCCCGGGGCTCTCCTAGGCGACGACCAGATTTATAATGTAATTGTTACAGCACACGCATTTGTAATAATTTTCTTTATAGTAATGCCAATTATGATTGGGGGCTTTGGAAACTGATTAATTCCACTTATAATTGGTGCCCCTGATATGGCCTTCCCCCGAATGAACAACATAAGCTTCTGACTACTCCCCCCATCTTTCCTTCTTCTACTCGCTTCCTCCGGGGTTGAAGCCGGGGCTGGCACTGGGTGAACAGTTTATCCACCACTGGCG…	TGGTAAGAAGAGGACTCAAACCTCTGTTTATGGGGCTACAATCCACCGCTTAAACCTCAGCCATCTTACCTGTGGCAATCACACGCTGATTTTTCTCAACCAACCATAAAGACATCGGCACCCTTTATCTTGTATTTGGTGCTTGGGCCGGGATAGTAGGGACTGCCTTAAGCCTGCTCATCCGAGCTGAGCTTAGCCAGCCCGGGGCTCTCCTAGGCGACGACCAGATTTATAATGTAATTGTTACAGCACACGCATTTGTAATAATTTTCTTTATAGTAATGCCAATTATGATTGGGGGCTTTGGAAACTGATTAATTCCACTTATAATTGGTGCCCCTGATATGGCCTTCCCCCGAATGAACAACATAAGCTTCTGACTACTCCCCCCATCTTTCC…	1
NC_022730	7855	212740	Heptranchias perlo	sharpnose sevengill shark	TCCACCACTTATCTCAGCCATC	TGGGGGTTCAATTCCTTCCTT	GTGGCCATTACACGCTGACTCTTTTCAACTAATCATAAAGACATTGGCACCCTTTATCTAGTATTTGGTGCTTGAGCCGGAATAGTCGGGACTGCCTTAAGCTTGCTTATTCGAGCAGAACTCAGCCAACCAGGGTCGCTCCTGGGGGACGACCAAATTTATAATGTTATTGTAACAGCGCACGCTTTTGTAATAATCTTTTTTATAGTTATACCCATCATAATCGGGGGCTTTGGTAACTGACTCGTACCTCTAATAATTGGGGCCCCTGACATAGCCTTCCCCCGTATAAACAACATAAGTTTTTGACTTCTCCCTCCCTCTTTCCTTCTTCTTTTAGCATCTTCCGGGGTGGAAGCAGGCGCTGGGACAGGCTGAACAGTCTATCCCCCCCTCGCA…	TGGTAAGAAAAGGATTTAAACCTTTATACATGGAGCTACAATCCACCACTTATCTCAGCCATCTTACCTGTGGCCATTACACGCTGACTCTTTTCAACTAATCATAAAGACATTGGCACCCTTTATCTAGTATTTGGTGCTTGAGCCGGAATAGTCGGGACTGCCTTAAGCTTGCTTATTCGAGCAGAACTCAGCCAACCAGGGTCGCTCCTGGGGGACGACCAAATTTATAATGTTATTGTAACAGCGCACGCTTTTGTAATAATCTTTTTTATAGTTATACCCATCATAATCGGGGGCTTTGGTAACTGACTCGTACCTCTAATAATTGGGGCCCCTGACATAGCCTTCCCCCGTATAAACAACATAAGTTTTTGACTTCTCCCTCCCTCTTTCCTT…	1
NC_022733	7855	303931	Hexanchus nakamurai	bigeye sixgill shark	AATCCACAGCCTAACTCTCGG	ATGCAGTTGGCTTGAAACCAG	GTGACAATTACTCGCTGATTATTCTCAACTAATCACAAAGACATTGGTACTCTCTACATACTATTTGGTGCCTGAGCAGGTATAGTCGGGACTGCCTTAAGCCTTCTAATTCGAGCAGAACTTAGCCAACCGGGGGCATTACTTGGAGATGACCAAATTTTCAATGTTTTAGTTACAGCTCATGCATTTGTAATAATCTTTTTTATAGTCATACCAATTATAATTGGAGGATTTGGGAATTGACTAATTCCTCTAATAATTGGGGCCCCAGACATAGCCTTTCCGCGGCTCAATAACATAAGTTTTTGACTTCTTCCTCCTGCTTTTTTATTATTATTAGCCGGTTCAGGAGTAGAAGCCGGTGCAGGCACAGGCTGAACAGTCTATCCCCCACTTGCA…	TAGAAGGGGGAGGTATTTATCCTCCCTTAGTGGGTCTACAATCCACAGCCTAACTCTCGGCCACCCTACTTGTGACAATTACTCGCTGATTATTCTCAACTAATCACAAAGACATTGGTACTCTCTACATACTATTTGGTGCCTGAGCAGGTATAGTCGGGACTGCCTTAAGCCTTCTAATTCGAGCAGAACTTAGCCAACCGGGGGCATTACTTGGAGATGACCAAATTTTCAATGTTTTAGTTACAGCTCATGCATTTGTAATAATCTTTTTTATAGTCATACCAATTATAATTGGAGGATTTGGGAATTGACTAATTCCTCTAATAATTGGGGCCCCAGACATAGCCTTTCCGCGGCTCAATAACATAAGTTTTTGACTTCTTCCTCCTGCTTTTT…	1
NC_022731	7855	7857	Notorynchus cepedianus	bluntnose sevengill shark	CGCCTAACTCTCGGCCAC	TATGGGGGTTCGATTCCTTCC	GTGACGATCACGCGCTGATTTTTCTCAACCAACCATAAAGATATTGGCACCCTTTACCTTGTATTTGGTGCCTGAGCCGGAATAGTGGGTACCGCCCTTAGCCTGCTTATCCGGGCGGAATTAGCCCAACCCGGCGCCCTTCTAGGCGATGACCAAATTTACAATGTTATTGATACTGCTCACGCCTTTGTAATAATTTTCTTTATAGTAATACCAATTATGATTGGAGGGTTTGGAAACTGGCTTGTTCCCCTAATGATCGGAGCGCCAGATATGGCCTTCCCTCGAATGAACAACATAAGCTTCTGGCTCCTGCCCCCCTCCTTCCTACTTCTGCTCGCCTCCTCCGGAGTTGAAGCAGGAGCAGGAACAGGGTGAACTGTCTACCCGCCTCTTGCC…	TGATAGAGAAAGGACTTAAACCTTTGTTCATGGAGCTACAATCCACCGCCTAACTCTCGGCCACTCTACCTGTGACGATCACGCGCTGATTTTTCTCAACCAACCATAAAGATATTGGCACCCTTTACCTTGTATTTGGTGCCTGAGCCGGAATAGTGGGTACCGCCCTTAGCCTGCTTATCCGGGCGGAATTAGCCCAACCCGGCGCCCTTCTAGGCGATGACCAAATTTACAATGTTATTGATACTGCTCACGCCTTTGTAATAATTTTCTTTATAGTAATACCAATTATGATTGGAGGGTTTGGAAACTGGCTTGTTCCCCTAATGATCGGAGCGCCAGATATGGCCTTCCCTCGAATGAACAACATAAGCTTCTGGCTCCTGCCCCCCTCCTTCC…	1
NC_022731	7855	7857	Notorynchus cepedianus	broadnose sevengill shark	ATATGGGGCTACAAACCACCG	AGTTTACGGGGGTTCGATTCC	GTGGCAATCACACGCTGATTTTTCTCAACCAATCACAAAGATATCGGCACCCTATACCTAGTTTTTGGTGCCTGAGCCGGAATAGTAGGCACAGCACTAAGTCTTCTTATTCGGGCCGAACTCAGTCAACCCGGCGCACTCTTGGGCGATGACCAGATCTACAATGTAATCGTTACAGCCCATGCATTCGTAATGATTTTCTTTATAGTAATACCAATCATGATTGGAGGCTTTGGGAACTGATTAATCCCACTTATAATCGGAGCCCCAGACATGGCCTTCCCCCGAATGAACAACATAAGCTTCTGACTGCTTCCCCCATCCTTCCTCCTTCTGCTCGCATCCTCTGGAGTAGAAGCCGGAGCGGGTACGGGCTGAACTGTTTACCCACCCCTAGCA…	AAGCCCCGGCAGACGTCAATCTGCTTCTTTAGATATGCAATCTAACATGTAACACCCCAGGGCTGATAGAAAGAGGACTTAAACCTCTGTATATGGGGCTACAAACCACCGCTTAACCCTCAGCCATTCTACCTGTGGCAATCACACGCTGATTTTTCTCAACCAATCACAAAGATATCGGCACCCTATACCTAGTTTTTGGTGCCTGAGCCGGAATAGTAGGCACAGCACTAAGTCTTCTTATTCGGGCCGAACTCAGTCAACCCGGCGCACTCTTGGGCGATGACCAGATCTACAATGTAATCGTTACAGCCCATGCATTCGTAATGATTTTCTTTATAGTAATACCAATCATGATTGGAGGCTTTGGGAACTGATTAATCCCACTTATAATCGGAG…	1
NC_022732	7855	94987	Hexanchus griseus	NULL	CTCCGTCTATGGGGCTACAAC	CAGCTGGCTTGAAACTGGTTT	GTGGCAATCACCCGCTGATTTTTCTCAACAAACCACAAAGATATTGGCACCCTTTACCTAGTGTTTGGTGCCTGAGCCGGCATAGTTGGCACAGCCCTAAGCCTGTTAATTCGCGCAGAACTAAGCCAACCCGGGGCCCTTTTAGGAGACGATCAAATTTATAACGTAATCGTAACAGCCCACGCCTTTGTAATGATTTTCTTCATAGTAATGCCTGTAATAATTGGAGGATTTGGCAACTGACTGGTCCCATTAATAATCGGTGCCCCAGACATAGCCTTTCCTCGAATAAATAACATAAGTTTCTGACTTCTTCCTCCCTCTTTCCTCCTCCTATTAGCCTCATCCGGAGTAGAAGCCGGGGCTGGCACCGGATGAACAGTATACCCACCTTTAGCA…	TGATGGGAGAAGGACTTAAACCTCCGTCTATGGGGCTACAACCCACCACTTACCTCAGCCATCCCACCTGTGGCAATCACCCGCTGATTTTTCTCAACAAACCACAAAGATATTGGCACCCTTTACCTAGTGTTTGGTGCCTGAGCCGGCATAGTTGGCACAGCCCTAAGCCTGTTAATTCGCGCAGAACTAAGCCAACCCGGGGCCCTTTTAGGAGACGATCAAATTTATAACGTAATCGTAACAGCCCACGCCTTTGTAATGATTTTCTTCATAGTAATGCCTGTAATAATTGGAGGATTTGGCAACTGACTGGTCCCATTAATAATCGGTGCCCCAGACATAGCCTTTCCTCGAATAAATAACATAAGTTTCTGACTTCTTCCTCCCTCTTTCCTC…	1
NC_023951	7860	195330	Rhinobatos schlegelii	yellow guitarfish	TCTGTCCATGGAGCTACAAGC	GCTACGGAGGTTCGATTCCTT	GTGATAATCACACGCTGGTTATTCTCAACAAACCACAAAGACATTGGCACCCTTTATTTGATTTTCGGTGCCTGAGCCGGCATAGTCGGCACTGCCCTAAGCCTTCTAATCCGAGCTGAGCTCGGCCAACCGGGCGCACTCCTTGGGGACGACCAAATCTATAATGTAATTGTCACAGCACACGCATTCGTGATAATCTTTTTCATGGTTATACCCATTATAATCGGGGGGTTCGGGAATTGACTAATCCCATTAATGATCGGGGCCCCTGACATAGCGTTCCCTCGCATAAATAACATAAGCTTCTGACTCCTTCCTCCGTCCTTCCTACTGCTCCTTGCATCTTCAGGCGTAGAAGCAGGGGCGGGCACAGGATGAACGGTCTATCCGCCCCTTGCG…	TGATAAGAAGAGGAATTGAACCTCTGTCCATGGAGCTACAAGCCACCGCCTAACACTCGGCCATCCTATCTGTGATAATCACACGCTGGTTATTCTCAACAAACCACAAAGACATTGGCACCCTTTATTTGATTTTCGGTGCCTGAGCCGGCATAGTCGGCACTGCCCTAAGCCTTCTAATCCGAGCTGAGCTCGGCCAACCGGGCGCACTCCTTGGGGACGACCAAATCTATAATGTAATTGTCACAGCACACGCATTCGTGATAATCTTTTTCATGGTTATACCCATTATAATCGGGGGGTTCGGGAATTGACTAATCCCATTAATGATCGGGGCCCCTGACATAGCGTTCCCTCGCATAAATAACATAAGCTTCTGACTCCTTCCTCCGTCCTTCC…	1
NC_022841	7860	42863	Rhinobatos hynnicephalus	angel fish	CGCTTAGTACTCGGCCATCTT	CCAGCCTATGGGGGTTCAATT	GTGGCAATCACACGCTGATTTTTTTCGACAAATCATAAAGACATTGGCACCCTTTATCTAGTATTCGGTGCCTGAGCGGGCATGGTGGGGACAGCCCTAAGCCTGCTAATTCGAGCTGAGCTAAGCCAGCCCGGCGCTCTCCTTGGCGACGATCAAATTTACAATGTTATCGTCACAGCGCATGCCTTCGTAATAATTTTCTTTATAGTAATACCAATCATGATTGGGGGATTTGGAAACTGATTAATCCCACTAATGATCGGCGCCCCAGACATGGCTTTCCCTCGAATAAACAACATGAGCTTTTGACTGCTACCCCCCTCATTCCTCCTCCTCTTGGCCTCTTCTGGGGTTGAAGCGGGTGCAGGCACAGGTTGAACAGTCTACCCCCCACTAGCG…	TGGTAAGAAGAGGAATTGAACCTCTGTCCATGGGGCTACAATCCACCGCTTAGTACTCGGCCATCTTACCTGTGGCAATCACACGCTGATTTTTTTCGACAAATCATAAAGACATTGGCACCCTTTATCTAGTATTCGGTGCCTGAGCGGGCATGGTGGGGACAGCCCTAAGCCTGCTAATTCGAGCTGAGCTAAGCCAGCCCGGCGCTCTCCTTGGCGACGATCAAATTTACAATGTTATCGTCACAGCGCATGCCTTCGTAATAATTTTCTTTATAGTAATACCAATCATGATTGGGGGATTTGGAAACTGATTAATCCCACTAATGATCGGCGCCCCAGACATGGCTTTCCCTCGAATAAACAACATGAGCTTTTGACTGCTACCCCCCTCATTCC…	1
NC_024937	7860	540279	Zapteryx exasperata	banded guitarfish	CCATGGGACTACAATCCACCG	GGGGGTTCAATTCCTCCCTTT	GTGGCAATCACACGCTGATTTTTCTCGACAAACCACAAAGATATTGGCACCCTTTATTTAGTATTCGGTGCCTGAGCCGGAATAGTTGGCACAGCATTAAGCCTCCTTATTCGGGCAGAACTAAGTCAACCCGGGTCCCTCCTCGGAGACGACCAGATTTATAATGTTATTGTGACAGCCCATGCCTTCGTAATAATCTTCTTTATAGTAATACCAATTATGATCGGAGGCTTCGGAAACTGACTTGTCCCACTAATAATCGGGGCTCCTGATATAGCCTTTCCCCGAATAAATAACATAAGCTTCTGACTACTCCCACCCTCCTTCCTTCTCCTTCTAGCCTCCTCCGGAGTTGAAGCTGGGGCTGGAACCGGGTGAACAGTCTACCCGCCCCTCGCG…	TGGTAAGAAGAGGACTTGAACCTCTATCCATGGGACTACAATCCACCGCCTATTTCGGCCACCTTACCTGTGGCAATCACACGCTGATTTTTCTCGACAAACCACAAAGATATTGGCACCCTTTATTTAGTATTCGGTGCCTGAGCCGGAATAGTTGGCACAGCATTAAGCCTCCTTATTCGGGCAGAACTAAGTCAACCCGGGTCCCTCCTCGGAGACGACCAGATTTATAATGTTATTGTGACAGCCCATGCCTTCGTAATAATCTTCTTTATAGTAATACCAATTATGATCGGAGGCTTCGGAAACTGACTTGTCCCACTAATAATCGGGGCTCCTGATATAGCCTTTCCCCGAATAAATAACATAAGCTTCTGACTACTCCCACCCTCCTTCCTT…	1
NC_014284	7865	765184	Callorhinchus capensis	Cape elephantfish	CACCGCTTATCTCAGCCATCT	CCAGCCTATGGGGGTTCAATT	GTGGCAATTACACGCTGATTTTTCTCAACAAATCACAAAGATATCGGCACCCTTTATTTAGTATTCGGTGCTTGAGCCGGCATGGTTGGTACGGCACTAAGCCTCCTCATCCGGGCAGAACTAAGCCAGCCCGGGTCCCTCCTCGGGGACGACCAAATCTACAACGTCATTGTTACAGCCCACGCCTTTGTAATAATTTTCTTTATAGTAATACCAATTATGATCGGAGGCTTCGGCAACTGACTCATCCCCCTGATAATCGGCGCCCCTGACATAGCCTTCCCCCGAATAAATAACATAAGCTTCTGACTACTCCCACCCTCTTTTCTCCTTCTCCTTGCCTCTTCTGGGGTTGAAGCAGGAGCCGGAACAGGGTGAACAGTATACCCACCCCTCGCA…	TGGTAAGAAGAGGGCTTAAACCTCTGTCTATGGGGCTACAATCCACCGCTTATCTCAGCCATCTTACCTGTGGCAATTACACGCTGATTTTTCTCAACAAATCACAAAGATATCGGCACCCTTTATTTAGTATTCGGTGCTTGAGCCGGCATGGTTGGTACGGCACTAAGCCTCCTCATCCGGGCAGAACTAAGCCAGCCCGGGTCCCTCCTCGGGGACGACCAAATCTACAACGTCATTGTTACAGCCCACGCCTTTGTAATAATTTTCTTTATAGTAATACCAATTATGATCGGAGGCTTCGGCAACTGACTCATCCCCCTGATAATCGGCGCCCCTGACATAGCCTTCCCCCGAATAAATAACATAAGCTTCTGACTACTCCCACCCTCTTTTCTC…	1
NC_014281	7865	7867	Callorhinchus callorynchus	elephantfish	ACCTCTCTGTGTGGAGCTACA	CAGTAGACGGGGGTTCGATTC	GTGATCTCTCCCCGATGATTTTTTTCAACTAACCATAAAGACATTGGAACCCTTTATTTTATCTTTGGTGCCTGAGCCGGCATAGTGGGTACCGCCTTAAGTCTTCTCATCCGAGCCGAGTTAAGCCAGCCCGGTGCCCTCTTCGGTGACGATCAGATTTATAATGTAATCGTTACAGCACATGCCTTCGTAATAATCTTTTTTATAGTAATACCAGTAATGATTGGTGGCTTTGGGAACTGACTTGTTCCACTAATGATTGGAGCCCCAGACATAGCTTTCCCTCGTATAAATAACATAAGCTTCTGACTTCTCCCCCCATCTTTCTTATTACTCTTAGCATCTTCAGGAGTAGAAGCGGGAGCAGGAACAGGATGAACTGTTTACCCTCCATTAGCA…	TGATGGGAAGAGGACTTTCCACCTCTCTGTGTGGAGCTACAATCCACCGCTATGCTCAGCCATCCCACCTGTGATCTCTCCCCGATGATTTTTTTCAACTAACCATAAAGACATTGGAACCCTTTATTTTATCTTTGGTGCCTGAGCCGGCATAGTGGGTACCGCCTTAAGTCTTCTCATCCGAGCCGAGTTAAGCCAGCCCGGTGCCCTCTTCGGTGACGATCAGATTTATAATGTAATCGTTACAGCACATGCCTTCGTAATAATCTTTTTTATAGTAATACCAGTAATGATTGGTGGCTTTGGGAACTGACTTGTTCCACTAATGATTGGAGCCCCAGACATAGCTTTCCCTCGTATAAATAACATAAGCTTCTGACTTCTCCCCCCATCTTTCTT…	1
NC_014285	7865	7868	Callorhinchus milii	Australian ghost shark	CTACAATCCACCGCCTGACAC	GGGGGTTCAATTCCTCCCTTT	GTGGCAATCACACGCTGATTTTTTTCGACAAATCATAAAGATATCGGCACCCTTTATCTAGTATTTGGTGCTTGGGCCGGAATGGTGGGAACAGCCTTAAGTCTCTTAATTCGAGCTGAGCTGAGTCAACCGGGCGCCCTTCTCGGTGACGATCAAATTTATAATGTAATCGTCACAGCTCATGCTTTCGTAATAATTTTCTTTATAGTAATACCAATTATAATTGGGGGCTTCGGCAACTGACTGATTCCCCTAATGATTGGCGCCCCAGACATGGCGTTCCCCCGAATGAACAACATGAGCTTCTGGCTACTTCCCCCCTCATTCCTCCTCCTTCTAGCATCTTCAGGAGTAGAAGCTGGCGCCGGTACCGGCTGAACAGTATACCCACCACTAGCA…	TGGTAAAGAGAGGATTTAAACCTCTGTTTATGGGGCTACAATCCACCGCCTGACACTCGGCCACCTTACCTGTGGCAATCACACGCTGATTTTTTTCGACAAATCATAAAGATATCGGCACCCTTTATCTAGTATTTGGTGCTTGGGCCGGAATGGTGGGAACAGCCTTAAGTCTCTTAATTCGAGCTGAGCTGAGTCAACCGGGCGCCCTTCTCGGTGACGATCAAATTTATAATGTAATCGTCACAGCTCATGCTTTCGTAATAATTTTCTTTATAGTAATACCAATTATAATTGGGGGCTTCGGCAACTGACTGATTCCCCTAATGATTGGCGCCCCAGACATGGCGTTCCCCCGAATGAACAACATGAGCTTCTGGCTACTTCCCCCCTCATTCC…	1
NC_014285	7865	7868	Callorhinchus milii	elephant fish	GGGGTTACAATCCACCGCTTA	GGGGTTCGATTCCCTCCTTTC	GTGGCAATCACCCGCTGATTTTTCTCGACCAATCACAAAGACATTGGCACCCTCTATCTCGTATTTGGTGCCTGAGCCGGCATAGTCGGAACAGCCCTAAGCCTGCTCATTCGAGCAGAGCTAAGTCAACCCGGCGCACTCCTTGGTGACGATCAGATTTATAATGTAATCGTCACAGCACACGCTTTCGTAATAATTTTCTTTATAGTAATACCACTAATAATTGGAGGCTTCGGAAACTGACTAGTCCCCCTAATGATCGGCGCCCCCGATATAGCCTTTCCTCGTATGAACAACATGAGCTTCTGACTTCTTCCTCCATCATTCTTGCTTCTCCTAGCATCCTCTGGGGTAGAAGCCGGAGCCGGAACAGGTTGAACTGTATACCCTCCTCTAGCA…	TGGCAAGAAGAGGGCTCAAACCTCTGTATGTGGGGTTACAATCCACCGCTTACTCAGCCATCCTACCTGTGGCAATCACCCGCTGATTTTTCTCGACCAATCACAAAGACATTGGCACCCTCTATCTCGTATTTGGTGCCTGAGCCGGCATAGTCGGAACAGCCCTAAGCCTGCTCATTCGAGCAGAGCTAAGTCAACCCGGCGCACTCCTTGGTGACGATCAGATTTATAATGTAATCGTCACAGCACACGCTTTCGTAATAATTTTCTTTATAGTAATACCACTAATAATTGGAGGCTTCGGAAACTGACTAGTCCCCCTAATGATCGGCGCCCCCGATATAGCCTTTCCTCGTATGAACAACATGAGCTTCTGACTTCTTCCTCCATCATTCTTGC…	1
NC_014285	7865	7868	Callorhinchus milii	elephant shark	ACAACCCACCACTTACTCAGC	GGGGTTCAACTCCCTCCTTTC	GTGGCAATCACACGTTGATTTTTCTCGACTAATCACAAAGATATCGGCACCCTTTATTTAATCTTTGGTGCCTGAGCCGGAATAGTAGGCACCGCCCTAAGCTTGCTCATTCGGGCTGAACTGAGCCAACCCGGCGCCCTCTTAGGGGATGACCAAATCTACAACGTTATTGTTACCGCTCACGCCTTTGTAATAATTTTCTTTATGGTTATACCAATTATGATTGGAGGGTTTGGCAACTGACTTATCCCCTTAATGATTGGGGCCCCGGACATAGCCTTCCCCCGAATAAACAACATAAGCTTCTGGCTACTTCCCCCTTCTTTCCTCCTGCTACTTGCATCTTCCGGGGTTGAAGCCGGAGCAGGCACTGGATGAACCGTCTACCCCCCGTTGGCA…	TGATAAGAAGAGGACTCAAACCTCTGTCTATGGGGCTACAACCCACCACTTACTCAGCCATCTTACCTGTGGCAATCACACGTTGATTTTTCTCGACTAATCACAAAGATATCGGCACCCTTTATTTAATCTTTGGTGCCTGAGCCGGAATAGTAGGCACCGCCCTAAGCTTGCTCATTCGGGCTGAACTGAGCCAACCCGGCGCCCTCTTAGGGGATGACCAAATCTACAACGTTATTGTTACCGCTCACGCCTTTGTAATAATTTTCTTTATGGTTATACCAATTATGATTGGAGGGTTTGGCAACTGACTTATCCCCTTAATGATTGGGGCCCCGGACATAGCCTTCCCCCGAATAAACAACATAAGCTTCTGGCTACTTCCCCCTTCTTTCCTCC…	1
NC_014285	7865	7868	Callorhinchus milii	ghost shark	CCCACCGCTTAAAAATCAGCC	CTTACGGGGGTTCGATTCCTC	GTGGCAATCACACGTTGATTTTTCTCGACCAATCACAAAGACATCGGCACCCTATACCTGGTTTTTGGCGCCTGAGCTGGGATAGTCGGCACAGCTCTAAGCCTACTTATTCGAGCCGAACTAAGCCAACCAGGCTCACTTTTAGGGGACGACCAGATTTATAATGTAATTGTTACAGCACATGCCTTTGTAATAATCTTTTTCATAGTGATACCAGTCATGATCGGGGGGTTTGGAAATTGACTTATCCCCCTAATGATCGGGGCCCCTGACATAGCATTCCCTCGAATAAATAACATAAGCTTTTGACTCCTGCCCCCCTCCTTCCTTCTCCTACTCGCTTCCTCCGGGGTCGAAGCCGGAGCCGGCACCGGGTGGACCGTCTACCCCCCGCTATCA…	TGATAAGAGAAGGATTCGAACCTCCCTTTATGGGGCTACAACCCACCGCTTAAAAATCAGCCATCTTACCTGTGGCAATCACACGTTGATTTTTCTCGACCAATCACAAAGACATCGGCACCCTATACCTGGTTTTTGGCGCCTGAGCTGGGATAGTCGGCACAGCTCTAAGCCTACTTATTCGAGCCGAACTAAGCCAACCAGGCTCACTTTTAGGGGACGACCAGATTTATAATGTAATTGTTACAGCACATGCCTTTGTAATAATCTTTTTCATAGTGATACCAGTCATGATCGGGGGGTTTGGAAATTGACTTATCCCCCTAATGATCGGGGCCCCTGACATAGCATTCCCTCGAATAAATAACATAAGCTTTTGACTCCTGCCCCCCTCCTTCC…	1
NC_014285	7865	7868	Callorhinchus milii	makorepe	GGCTACAACCCACCACTTAAA	TTACGGGGGTTCAATTCCTCC	GTGGCAATCACACGTTGATTTTTCTCGACCAATCACAAAGACATCGGCACCCTATACCTAGTTTTTGGCGCCTGAGCTGGAATAGTCGGCACAGCTTTAAGCCTACTTATTCGAGCCGAACTAAGCCAACCAGGCTCACTTTTAGGAGACGACCAGATTTATAATGTAATTGTTACAGCACATGCCTTTGTAATAATCTTTTTCATAGTAATACCAGTCATGATCGGGGGGTTTGGAAATTGACTTATCCCCCTAATGATCGGGGCCCCTGACATGGCATTCCCTCGAATAAATAACATAAGCTTTTGACTCCTGCCCCCCTCCTTCCTTCTCCTGCTCGCTTCCTCCGGAGTCGAAGCCGGAGCCGGTACCGGGTGGACCGTCTACCCCCCGCTAGCG…	TGATAAGAGAAGGATTCGAACCTCCCTTTATGGGGCTACAACCCACCACTTAAAAATCAGCCATCTTACCTGTGGCAATCACACGTTGATTTTTCTCGACCAATCACAAAGACATCGGCACCCTATACCTAGTTTTTGGCGCCTGAGCTGGAATAGTCGGCACAGCTTTAAGCCTACTTATTCGAGCCGAACTAAGCCAACCAGGCTCACTTTTAGGAGACGACCAGATTTATAATGTAATTGTTACAGCACATGCCTTTGTAATAATCTTTTTCATAGTAATACCAGTCATGATCGGGGGGTTTGGAAATTGACTTATCCCCCTAATGATCGGGGCCCCTGACATGGCATTCCCTCGAATAAATAACATAAGCTTTTGACTCCTGCCCCCCTCCTTCC…	1
NC_014285	7865	7868	Callorhinchus milii	plownose chimaera	ACCTCTCTTTATGGGGCTACA	CGGGGGTTCAATTCCTTCCTT	GTGATCACCACACGTTGACTTTTCTCAACCAACCACAAAGACATTGGCACCCTATATCTAATCTTTGGTGCTTGAGCGGGGATGGTGGGCACGGCCCTAAGCTTACTCATCCGCGCCGAACTAAGCCAACCTGGCGCACTTTTGGGGGATGATCAGGTCTATAATGTAATTGTTACGGCGCATGCCTTTGTTATAATTTTCTTTATGGTTATGCCAATCATGATTGGGGGTTTCGGAAACTGGCTCATCCCTTTAATAATTGGGGCCCCAGATATGGCATTTCCCCGAATGAATAATATAAGCTTTTGGCTACTTCCCCCCTCTTTCCTTCTCCTCCTGGCATCCTCAGGCGTGGAAGCGGGGGCCGGAACAGGATGAACAGTGTACCCCCCGCTAGCG…	TGATAAGAAGAGGACTTGAACCTCTCTTTATGGGGCTACAACCCACCGCTTAAACTCAGCCATCTTACCTGTGATCACCACACGTTGACTTTTCTCAACCAACCACAAAGACATTGGCACCCTATATCTAATCTTTGGTGCTTGAGCGGGGATGGTGGGCACGGCCCTAAGCTTACTCATCCGCGCCGAACTAAGCCAACCTGGCGCACTTTTGGGGGATGATCAGGTCTATAATGTAATTGTTACGGCGCATGCCTTTGTTATAATTTTCTTTATGGTTATGCCAATCATGATTGGGGGTTTCGGAAACTGGCTCATCCCTTTAATAATTGGGGCCCCAGATATGGCATTTCCCCGAATGAATAATATAAGCTTTTGGCTACTTCCCCCCTCTTTCCT…	1
NC_014285	7865	7868	Callorhinchus milii	reperepe	CCTGTCTATGGGGCTACAACC	GGGGGTTCGATTCCTTCCTTT	GTGGCAATCACACGTTGATTTTTCTCGACCAATCACAAAGATATCGGCACCCTATACCTAATTTTTGGTGCCTGAGCTGGGATAGTAGGCACAGCTTTAAGTTTACTTATCCGCGCCGAACTAAGTCAACCAGGCGCCCTTTTAGGGGACGACCAAATCTACAACGTAATTGTTACGGCACATGCCTTTGTAATAATTTTCTTTATGGTCATACCAATTATAATCGGAGGCTTCGGAAACTGACTAGTCCCTCTAATGATTGGGGCCCCAGACATAGCCTTTCCTCGAATAAACAACATAAGCTTCTGGCTACTTCCTCCATCTTTTCTCCTCCTCCTTGCCTCCTCCGGAGTAGAGTCGGGGGCAGGAACTGGATGAACAGTTTACCCCCCTCTGGCA…	TGATAAGAAGAGGACTCTAACCCCTGTCTATGGGGCTACAACCCACCACTTTAAACTCAGCCATCTTACCTGTGGCAATCACACGTTGATTTTTCTCGACCAATCACAAAGATATCGGCACCCTATACCTAATTTTTGGTGCCTGAGCTGGGATAGTAGGCACAGCTTTAAGTTTACTTATCCGCGCCGAACTAAGTCAACCAGGCGCCCTTTTAGGGGACGACCAAATCTACAACGTAATTGTTACGGCACATGCCTTTGTAATAATTTTCTTTATGGTCATACCAATTATAATCGGAGGCTTCGGAAACTGACTAGTCCCTCTAATGATTGGGGCCCCAGACATAGCCTTTCCTCGAATAAACAACATAAGCTTCTGGCTACTTCCTCCATCTTTTC…	1
NC_014290	7869	334987	Hydrolagus lemures	blackfin ghostshark	GCGCCTAACTCAGCCATCTTA	TGGCTTGAAACTAATTTAAGGGGG	GTGATAATTACACGTTGATTCTTCTCTACTAATCACAAAGACATTGGCACCCTTTATCTAGTATTTGGTGCTTGAGCCGGGATAGTCGGAACCGCCCTAAGCCTTCTAATTCGAGCAGAACTAAGCCAGCCAGGCTCCCTCCTAGGAGACGACCAGATCTACAATGTAATCGTAACAGCACATGCATTCGTAATAATTTTCTTTATAGTGATGCCCATCATGATCGGAGGCTTCGGAAACTGACTAGTTCCTCTGATAATCGGAGCCCCTGATATAGCATTCCCGCGTATAAATAACATAAGCTTCTGACTGCTACCTCCTTCATTTCTCCTCTTACTTGCATCCTCCGGAGTAGAAGCTGGGGCCGGAACAGGCTGAACAGTCTACCCCCCTCTGGCC…	TGATAAGAAGAGGGCTTAAACCTCTGTTCATGGGACTACAGTCCAGCGCCTAACTCAGCCATCTTACCTGTGATAATTACACGTTGATTCTTCTCTACTAATCACAAAGACATTGGCACCCTTTATCTAGTATTTGGTGCTTGAGCCGGGATAGTCGGAACCGCCCTAAGCCTTCTAATTCGAGCAGAACTAAGCCAGCCAGGCTCCCTCCTAGGAGACGACCAGATCTACAATGTAATCGTAACAGCACATGCATTCGTAATAATTTTCTTTATAGTGATGCCCATCATGATCGGAGGCTTCGGAAACTGACTAGTTCCTCTGATAATCGGAGCCCCTGATATAGCATTCCCGCGTATAAATAACATAAGCTTCTGACTGCTACCTCCTTCATTTCTC…	1
NC_014288	7869	765187	Chimaera fulva	southern chimaera	CCGCTTAAACCTCAGCCATCT	ATGGGGGTTCAATTCCTCCCT	GTGGCAATCACACGTTGATTCTTCTCGACCAATCACAAAGACATCGGCACCCTCTACCTAGTATTTGGTGCCTGAGCCGGAATAGTAGGCACTGCTCTGAGCCTTCTCATCCGGGCAGAACTGAGCCAACCCGGCTCTCTCCTAGGAGACGACCAAATTTATAATGTCATCGTTACAGCACACGCCTTTGTAATAATTTTCTTTATAGTAATACCAATTATGATTGGAGGCTTTGGAAATTGACTTATTCCCCTTATGATTGGAGCCCCTGACATGGCCTTCCCTCGAATAAACAATATGAGCTTCTGACTTCTTCCTCCCTCTTTCCTTCTCCTTCTTACATCATCTGGAGTAGAAGCGGGAGCCGGGACAGGTTGAACAGTCTACCCTCCACTGGCT…	TGGTAAGAAGAGGACTTAAACCTCTGTCTATGGGGCTACAATCCACCGCTTAAACCTCAGCCATCTTACCTGTGGCAATCACACGTTGATTCTTCTCGACCAATCACAAAGACATCGGCACCCTCTACCTAGTATTTGGTGCCTGAGCCGGAATAGTAGGCACTGCTCTGAGCCTTCTCATCCGGGCAGAACTGAGCCAACCCGGCTCTCTCCTAGGAGACGACCAAATTTATAATGTCATCGTTACAGCACACGCCTTTGTAATAATTTTCTTTATAGTAATACCAATTATGATTGGAGGCTTTGGAAATTGACTTATTCCCCTTATGATTGGAGCCCCTGACATGGCCTTCCCTCGAATAAACAATATGAGCTTCTGACTTCTTCCTCCCTCTTTCC…	1
NC_003136	7869	7871	Chimaera monstrosa	rabbit fish	GGCTACAATCCACCGCTTAGT	TATGTGGCTGGCTTGAAACCA	GTGGCAATCACGCGATGATTCTTCTCAACTAATCACAAAGATATCGGCACCCTATATTTAATCTTCGGTGCTTGAGCGGGCATGGTGGGTACTGCCTTAAGCCTGCTAATTCGGGCTGAATTAAGTCAGCCCGGGTCTCTATTAGGTGACGACCAAATCTATAATGTAATTGTAACCGCGCATGCCTTCGTAATAATTTTCTTTATAGTAATACCAATCATGATTGGGGGCTTTGGCAACTGATTAATTCCTCTAATGATCGGGGCCCCTGATATGGCCTTTCCTCGAATAAACAACATGAGCTTCTGACTACTTCCCCCCTCCTTCCTTCTATTGTTAGCTTCCTCTGGCGTGGAGGCCGGTGCGGGGACAGGATGGACCGTGTACCCGCCTCTATCA…	TGGTAAGAAGAGGAATTTAACCTCTGTCTATGGGGCTACAATCCACCGCTTAGTACTCAGCCACCTTACCTGTGGCAATCACGCGATGATTCTTCTCAACTAATCACAAAGATATCGGCACCCTATATTTAATCTTCGGTGCTTGAGCGGGCATGGTGGGTACTGCCTTAAGCCTGCTAATTCGGGCTGAATTAAGTCAGCCCGGGTCTCTATTAGGTGACGACCAAATCTATAATGTAATTGTAACCGCGCATGCCTTCGTAATAATTTTCTTTATAGTAATACCAATCATGATTGGGGGCTTTGGCAACTGATTAATTCCTCTAATGATCGGGGCCCCTGATATGGCCTTTCCTCGAATAAACAACATGAGCTTCTGACTACTTCCCCCCTCCTTCC…	1
NC_003342	7880	7883	Lepidosiren paradoxa	South American lungfish	TGGATTTACAATCCACCACCTGA	GGGGTTCGATTCCCTCCTTTC	GTGGCAACCACACGTTGACTCTTTTCAACCAATCATAAAGATATCGGCACCCTCTACCTACTATTTGGTGCCTGAGCTGGCATAGTTGGAACAGCTCTGAGCCTACTCATCCGGGCCGAACTCAGTCAGCCAGGCACACTTCTTGGAGATGACCAGATCTACAATGTAATCGTTACAGCTCATGCTTTTGTAATAATCTTTTTTATAGTTATACCCATCATAATTGGAGGATTTGGTAACTGACTAGTCCCCCTAATAATTGGTGCCCCCGACATGGCCTTTCCACGAATAAACAACATAAGCTTTTGATTACTTCCCCCCTCATTTCTCCTCCTCCTTGCATCTTCTGGGGTTGAAGCAGGGGCAGGAACAGGCTGAACTGTCTACCCCCCTCTCGCA…	TGGCAAGAGGGGGTTTGAATCCCCGTACATGGATTTACAATCCACCACCTGACATCTCAGTCATCTTACCTGTGGCAACCACACGTTGACTCTTTTCAACCAATCATAAAGATATCGGCACCCTCTACCTACTATTTGGTGCCTGAGCTGGCATAGTTGGAACAGCTCTGAGCCTACTCATCCGGGCCGAACTCAGTCAGCCAGGCACACTTCTTGGAGATGACCAGATCTACAATGTAATCGTTACAGCTCATGCTTTTGTAATAATCTTTTTTATAGTTATACCCATCATAATTGGAGGATTTGGTAACTGACTAGTCCCCCTAATAATTGGTGCCCCCGACATGGCCTTTCCACGAATAAACAACATAAGCTTTTGATTACTTCCCCCCTCATTTC…	1
NC_001708	7884	27779	Protopterus dolloi	slender lungfish	TATGGGGCTACAATCCACCG	GGGTTCAATTCCTTCTTTTCTCG	GTGGCAATCACACGTTGATTTTTCTCGACCAACCACAAAGACATTGGCACCCTATATCTTCTATTTGGTGCTTGAGCTGGTATAGTGGGAACAGCCCTAAGCCTTCTTATTCGAGCAGAATTAAGCCAGCCTGGAGCCCTCCTAGGGGATGACCAAATTTATAATGTAATTGTTACAGCACATGCCTTCGTAATAATTTTCTTTATAGTAATACCAATTATAATTGGAGGGTTTGGAAACTGGTTAATTCCTTTAATAATTGGAGCCCCTGATATAGCATTTCCCCGAATGAATAATATAAGTTTTTGACTCCTTCCCCCATCTTTCTTACTACTTTTAGCTTCCTCTGGAATTGAAGCAGGCGCTGGGACAGGCTGAACAGTCTACCCCCCTCTTGCA…	TGGTGAAGAGAGGGTTTAAACCTCTATCTATGGGGCTACAATCCACCGCTTATCTCAGCCACTTTACCTGTGGCAATCACACGTTGATTTTTCTCGACCAACCACAAAGACATTGGCACCCTATATCTTCTATTTGGTGCTTGAGCTGGTATAGTGGGAACAGCCCTAAGCCTTCTTATTCGAGCAGAATTAAGCCAGCCTGGAGCCCTCCTAGGGGATGACCAAATTTATAATGTAATTGTTACAGCACATGCCTTCGTAATAATTTTCTTTATAGTAATACCAATTATAATTGGAGGGTTTGGAAACTGGTTAATTCCTTTAATAATTGGAGCCCCTGATATAGCATTTCCCCGAATGAATAATATAAGTTTTTGACTCCTTCCCCCATCTTTCTTA…	1
NC_014764	7884	7886	Protopterus aethiopicus	African lungfish	TATGGGGCTACAATCCACCG	GGGTTCAATTCCTTCTTTTCTCG	GTGGCAATCACACGTTGATTTTTCTCGACCAACCACAAAGACATTGGCACCCTATATCTTCTATTTGGTGCTTGAGCTGGTATAGTGGGAACAGCCCTAAGCCTTCTTATTCGAGCAGAATTAAGCCAGCCTGGAGCCCTCCTAGGGGATGACCAAATTTATAATGTAATTGTTACAGCACATGCCTTCGTAATAATTTTCTTTATAGTAATACCAATTATAATTGGAGGGTTTGGAAACTGGTTAATTCCTTTAATAATTGGAGCCCCTGATATAGCATTTCCCCGAATGAATAATATAAGTTTTTGACTCCTTCCCCCATCTTTCTTACTACTTTTAGCTTCCTCTGGAATTGAAGCAGGCGCTGGGACAGGCTGAACAGTCTACCCCCCTCTTGCA…	TGGTGAAGAGAGGGTTTAAACCTCTGTCTATGGGGCTACAATCCACCGCTTATCTCAGCCACTTTACCTGTGGCAATCACACGTTGATTTTTCTCGACCAACCACAAAGACATTGGCACCCTATATCTTCTATTTGGTGCTTGAGCTGGTATAGTGGGAACAGCCCTAAGCCTTCTTATTCGAGCAGAATTAAGCCAGCCTGGAGCCCTCCTAGGGGATGACCAAATTTATAATGTAATTGTTACAGCACATGCCTTCGTAATAATTTTCTTTATAGTAATACCAATTATAATTGGAGGGTTTGGAAACTGGTTAATTCCTTTAATAATTGGAGCCCCTGATATAGCATTTCCCCGAATGAATAATATAAGTTTTTGACTCCTTCCCCCATCTTTCTTA…	1
NC_014764	7884	7886	Protopterus aethiopicus	marbled lungfish	ATCCACCGCTTAAACTCAGCC	TATGTCGCTGGCTTGAAACCA	GTGGCAATCACACGCTGATTTTTCTCAACCAACCACAAAGACATTGGCACCCTGTATCTCGTATTTGGTGCCTGAGCCGGCATGGTCGGCACAGCCCTAAGTTTGCTCATCCGTGCCGAACTTAGCCAACCCGGGGCACTCCTCGGGGACGACCAGATTTATAATGTTATTGTTACAGCACATGCCTTTGTAATAATTTTCTTTATAGTAATACCAGTTATAATCGGAGGCTTTGGGAACTGACTTGTTCCCCTAATGATCGGGGCCCCTGACATAGCATTTCCTCGAATAAATAATATGAGTTTCTGACTCCTTCCCCCCTCCTTCCTACTTCTGCTGTCCTCCTCCGGAGTTGAAGCAGGGGCCGGAACCGGGTGAACCGTCTACCCGCCCCTCGCA…	TGATAAGAAGAGGACTTAAACCTCTGTATGTGGGGTTACAATCCACCGCTTAAACTCAGCCACCTTACCTGTGGCAATCACACGCTGATTTTTCTCAACCAACCACAAAGACATTGGCACCCTGTATCTCGTATTTGGTGCCTGAGCCGGCATGGTCGGCACAGCCCTAAGTTTGCTCATCCGTGCCGAACTTAGCCAACCCGGGGCACTCCTCGGGGACGACCAGATTTATAATGTTATTGTTACAGCACATGCCTTTGTAATAATTTTCTTTATAGTAATACCAGTTATAATCGGAGGCTTTGGGAACTGACTTGTTCCCCTAATGATCGGGGCCCCTGACATAGCATTTCCTCGAATAAATAATATGAGTTTCTGACTCCTTCCCCCCTCCTTCCT…	1
NC_018822	7884	7888	Protopterus annectens	West African lungfish	CCTCTGTTTGTGGGGCTACAA	TGGATGGGGGTTCAATTCCTC	GTGGCAATCACACGCTGATTTTTCTCAACCAACCACAAAGACATTGGCACCCTGTATCTCGTATTTGGTGCCTGAGCCGGCATAGTCGGCACAGCCCTAAGCCTCCTCATCCGGGCTGAACTTAGTCAGCCAGGGGCTTTACTGGGAGACGACCAGATTTATAATGTTATTGTTACAGCACATGCTTTTGTAATAATTTTCTTTATAGTAATACCAATTATAATTGGTGGCTTTGGAAACTGACTTGTACCTCTAATAATCGGAGCCCCCGACATGGCATTTCCTCGCATAAATAATATGAGCTTTTGACTTCTTCCCCCATCATTCCTCCTTCTCCTTGCCTCTTCTGGGGTTGAAGCAGGGGCCGGTACAGGCTGAACAGTCTACCCGCCTCTCGCA…	TGATAAGAAGAGGACTCAAACCTCTGTTTGTGGGGCTACAATCCACCGCTTAAACCTCAGCCACCTTACCTGTGGCAATCACACGCTGATTTTTCTCAACCAACCACAAAGACATTGGCACCCTGTATCTCGTATTTGGTGCCTGAGCCGGCATAGTCGGCACAGCCCTAAGCCTCCTCATCCGGGCTGAACTTAGTCAGCCAGGGGCTTTACTGGGAGACGACCAGATTTATAATGTTATTGTTACAGCACATGCTTTTGTAATAATTTTCTTTATAGTAATACCAATTATAATTGGTGGCTTTGGAAACTGACTTGTACCTCTAATAATCGGAGCCCCCGACATGGCATTTCCTCGCATAAATAATATGAGCTTTTGACTTCTTCCCCCATCATTCC…	1
NC_003127	7889	7892	Neoceratodus forsteri	Australian lungfish	CCGCTTACCTCAGCCACCTTA	AAATGGGGGTTCAATTCCTTCC	GTGGCAATCACACGCTGATTTTTCTCAACCAACCACAAAGACATTGGCACCCTTTATCTAGTATTTGGTGCCTGAGCCGGAATAGTCGGCACCGCCTTAAGCCTCTTGATCCGAGCAGAACTAAGCCAGCCGGGGGCCCTTCTGGGAGATGACCAGATCTACAACGTCATTGTTACTGCACACGCCTTTGTAATAATTTTCTTTATAGTAATGCCAATTATGATTGGAGGATTTGGAAACTGACTAATTCCCCTAATGATTGGAGCACCCGACATGGCATTCCCCCGAATAAATAACATGAGCTTCTGACTTCTTCCTCCCTCCTTCCTCCTTCTCCTGGCCTCTTCTGGAGTAGAAGCAGGGGCAGGAACAGGGTGAACTGTATACCCACCCCTTGCC…	TGATAAGGAGAGGGCTTAAACCTCTGTCTATGGGGTTACAATCCACCGCTTACCTCAGCCACCTTACCTGTGGCAATCACACGCTGATTTTTCTCAACCAACCACAAAGACATTGGCACCCTTTATCTAGTATTTGGTGCCTGAGCCGGAATAGTCGGCACCGCCTTAAGCCTCTTGATCCGAGCAGAACTAAGCCAGCCGGGGGCCCTTCTGGGAGATGACCAGATCTACAACGTCATTGTTACTGCACACGCCTTTGTAATAATTTTCTTTATAGTAATGCCAATTATGATTGGAGGATTTGGAAACTGACTAATTCCCCTAATGATTGGAGCACCCGACATGGCATTCCCCCGAATAAATAACATGAGCTTCTGACTTCTTCCTCCCTCCTTCCTC…	1
NC_006921	7895	106881	Latimeria menadoensis	Menado coelacanth	ACCTCTGTATGTGGGGCTACA	GATGGGGGTTCAATTCCTCCC	GTGGCAATCACCCGCTGATTCTTCTCAACCAACCACAAAGATATTGGCACCCTTTACTTAGTATTTGGTGCCTGAGCCGGAATAGTCGGCACCGCTCTAAGCCTGCTCATCCGAGCTGAACTAAGCCAACCCGGGGCTCTCCTAGGGGACGATCAGATTTATAACGTAATCGTTACGGCACACGCATTTGTAATAATTTTCTTTATAGTAATACCAATTATGATTGGTGGCTTCGGAAACTGATTAATCCCTCTGATAATCGGCGCCCCCGACATAGCATTCCCCCGAATAAATAATATAAGCTTCTGACTACTCCCCCCATCTTTCCTTCTTTTATTAGCCTCCTCTGGAGTAGAGGCAGGCGCCGGGACCGGGTGGACAGTTTACCCGCCCTTAGCG…	TGATAAGGAGAGGGCTCAAACCTCTGTATGTGGGGCTACAATCCACCGCCTACCTCAGCCACCTTACCTGTGGCAATCACCCGCTGATTCTTCTCAACCAACCACAAAGATATTGGCACCCTTTACTTAGTATTTGGTGCCTGAGCCGGAATAGTCGGCACCGCTCTAAGCCTGCTCATCCGAGCTGAACTAAGCCAACCCGGGGCTCTCCTAGGGGACGATCAGATTTATAACGTAATCGTTACGGCACACGCATTTGTAATAATTTTCTTTATAGTAATACCAATTATGATTGGTGGCTTCGGAAACTGATTAATCCCTCTGATAATCGGCGCCCCCGACATAGCATTCCCCCGAATAAATAATATAAGCTTCTGACTACTCCCCCCATCTTTCCTT…	1
NC_006921	7895	106881	Latimeria menadoensis	king of the sea	GGGTTACAATCCACCGCCTA	TGGGGGTTCAATTCCTTCCTT	GTGGCAATCACCCGCTGATTTTTCTCAACCAACCACAAAGACATTGGTACCCTCTATTTAGTATTTGGTGCCTGAGCTGGAATAGTTGGAACGGCCCTTAGCCTTCTTATTCGAGCTGAACTTAGTCAACCCGGAGCCCTTCTGGGGGACGATCAAATTTATAATGTCATTGTTACAGCGCACGCGTTTGTAATAATTTTCTTTATAGTAATGCCAATTATGATTGGAGGCTTTGGGAACTGACTAATCCCCCTGATAATCGGAGCTCCTGACATAGCATTCCCTCGAATAAATAACATAAGCTTTTGACTTCTACCTCCCTCATTCCTTCTTCTGCTAGCTTCTTCAGGAGTAGAAGCCGGTGCCGGAACAGGGTGAACAGTTTACCCACCCCTTGCA…	TGATAAGGAGAGGGCTTAAACCTCTGTATGTGGGGTTACAATCCACCGCCTACCTCAGCCACCTTACCTGTGGCAATCACCCGCTGATTTTTCTCAACCAACCACAAAGACATTGGTACCCTCTATTTAGTATTTGGTGCCTGAGCTGGAATAGTTGGAACGGCCCTTAGCCTTCTTATTCGAGCTGAACTTAGTCAACCCGGAGCCCTTCTGGGGGACGATCAAATTTATAATGTCATTGTTACAGCGCACGCGTTTGTAATAATTTTCTTTATAGTAATGCCAATTATGATTGGAGGCTTTGGGAACTGACTAATCCCCCTGATAATCGGAGCTCCTGACATAGCATTCCCTCGAATAAATAACATAAGCTTTTGACTTCTACCTCCCTCATTCCTT…	1
NC_001804	7895	7897	Latimeria chalumnae	coelacanth	AATCCACCGCTTAACCCTCAG	GTTATGTAGGTGGCTTGAAACCA	GTGGCAATCACCCGCTGATTTTTCTCTACCAACCACAAAGACATTGGCACCCTTTATTTAGTGTTTGGTGCCTGAGCCGGCATGGTCGGAACAGCCCTAAGCCTCCTAATCCGAGCTGAACTGAGCCAGCCTGGCGCACTTCTTGGGGATGACCAAATCTACAATGTAATCGTTACAGCCCATGCTTTCGTAATAATTTTTTTTATAGTTATACCAGTTATAATTGGGGGATTTGGAAACTGACTAATCCCACTAATAATTGGAGCCCCTGATATGGCCTTTCCCCGAATAAATAATATGAGCTTTTGACTCCTACCCCCCTCTTTCCTTCTCCTGCTGGCCTCCTCCGGAGTTGAAGCCGGGGCCGGAACCGGTTGAACGGTATATCCCCCCTTAGCG…	TTGACAGGAAGAGGACTTTAACCTCTGTCTATGGGGCTACAATCCACCGCTTAACCCTCAGCCATCCTACCTGTGGCAATCACCCGCTGATTTTTCTCTACCAACCACAAAGACATTGGCACCCTTTATTTAGTGTTTGGTGCCTGAGCCGGCATGGTCGGAACAGCCCTAAGCCTCCTAATCCGAGCTGAACTGAGCCAGCCTGGCGCACTTCTTGGGGATGACCAAATCTACAATGTAATCGTTACAGCCCATGCTTTCGTAATAATTTTTTTTATAGTTATACCAGTTATAATTGGGGGATTTGGAAACTGACTAATCCCACTAATAATTGGAGCCCCTGATATGGCCTTTCCCCGAATAAATAATATGAGCTTTTGACTCCTACCCCCCTCTTTC…	1
NC_021757	7900	111304	Acipenser schrenckii	Amur sturgeon	GCTAAACACTCAGCCACCCTA	TCAGATGGGGGTTCAATTCCC	GTGGCAATTACCCGCTGATTTTTCTCAACCAACCACAAAGACATCGGTACCCTCTACTTAGTATTTGGGGCATGAGCCGGCATAGTCGGAACCGCCCTAAGCCTCCTTATTCGAGCTGAACTCAGCCAACCAGGGGCACTCCTTGGGGATGACCAGATTTACAATGTTATCGTTACAGCCCATGCTTTCGTAATGATTTTCTTTATAGTAATACCCATCATAATTGGAGGCTTTGGAAACTGATTGATCCCCCTAATAATTGGGGCCCCAGACATAGCCTTCCCTCGTATGAACAATATAAGCTTCTGACTCCTCCCCCCTTCCTTTCTTCTTCTACTGGCCTCATCCGGAGTTGAAGCTGGGGCTGGAACAGGATGAACAGTCTACCCCCCTCTAGCG…	CTGACAGGGAGAGGAATTTAACCTCTGTTTATGGGGCTACAACCCACCGCTAAACACTCAGCCACCCTACCTGTGGCAATTACCCGCTGATTTTTCTCAACCAACCACAAAGACATCGGTACCCTCTACTTAGTATTTGGGGCATGAGCCGGCATAGTCGGAACCGCCCTAAGCCTCCTTATTCGAGCTGAACTCAGCCAACCAGGGGCACTCCTTGGGGATGACCAGATTTACAATGTTATCGTTACAGCCCATGCTTTCGTAATGATTTTCTTTATAGTAATACCCATCATAATTGGAGGCTTTGGAAACTGATTGATCCCCCTAATAATTGGGGCCCCAGACATAGCCTTCCCTCGTATGAACAATATAAGCTTCTGACTCCTCCCCCCTTCCTTT…	1
NC_036675	7900	1358432	Acipenser gueldenstaedtii x Acipenser baerii	NULL	TTATGGGGCTACAATCCACCG	CCATCAAATGGGGGTTCAATTC	GTGGCAATCACCCGCTGATTTTTCTCAACTAACCACAAAGACATTGGTACCCTCTATTTAGTATTTGGTGCCTGAGCCGGCATGGTCGGAACGGCCCTAAGCCTCCTTATTCGAGCTGAACTCAGCCAACCGGGGGCACTCCTTGGGGATGACCAAATTTATAATGTAATCGTTACAGCCCATGCTTTTGTAATAATTTTCTTTATAGTAATACCAATTATGATTGGGGGCTTTGGAAATTGACTTGTCCCGCTAATAATTGGAGCCCCAGATATAGCCTTCCCCCGAATAAACAATATGAGCTTTTGACTTCTCCCCCCTTCCTTCCTTCTCCTCCTCGCCTCATCAGGGGTTGAAGCCGGAGCTGGGACAGGATGAACAGTCTACCCGCCCCTAGCA…	TGATGGGGAGAGGAATTAAACCTCTGTTTATGGGGCTACAATCCACCGCTTAACACTCAGCCACCCTACCTGTGGCAATCACCCGCTGATTTTTCTCAACTAACCACAAAGACATTGGTACCCTCTATTTAGTATTTGGTGCCTGAGCCGGCATGGTCGGAACGGCCCTAAGCCTCCTTATTCGAGCTGAACTCAGCCAACCGGGGGCACTCCTTGGGGATGACCAAATTTATAATGTAATCGTTACAGCCCATGCTTTTGTAATAATTTTCTTTATAGTAATACCAATTATGATTGGGGGCTTTGGAAATTGACTTGTCCCGCTAATAATTGGAGCCCCAGATATAGCCTTCCCCCGAATAAACAATATGAGCTTTTGACTTCTCCCCCCTTCCTTCC…	1
NC_034784	7900	1358436	Huso dauricus x Acipenser schrenckii	NULL	TTATGGGGCTACAATCCACCG	CCATCAAATGGGGGTTCAATTC	GTGGCAATCACCCGCTGATTTTTCTCAACTAACCACAAAGACATTGGTACCCTTTATTTAGTATTTGGTGCCTGAGCCGGCATGGTCGGAACAGCCCTAAGCCTCCTTATTCGAGCTGAACTCAGCCAACCGGGGGCACTCCTTGGGGATGACCAAATTTATAATGTAATCGTTACAGCCCATGCTTTTGTAATAATTTTCTTTATAGTAATACCAATTATGATCGGGGGCTTTGGAAATTGACTCGTCCCGCTAATGATTGGAGCCCCAGATATGGCCTTCCCCCGAATAAACAATATGAGCTTTTGACTTCTCCCCCCTTCCTTCCTTCTCCTCCTCGCCTCATCAGGGGTTGAAGCCGGAGCTGGGACAGGGTGAACAGTTTACCCACCCCTAGCA…	TGATGGGGAGAGGAATTAAACCTCTGTTTATGGGGCTACAATCCACCGCTTAACACTCAGCCACCCTACCTGTGGCAATCACCCGCTGATTTTTCTCAACTAACCACAAAGACATTGGTACCCTTTATTTAGTATTTGGTGCCTGAGCCGGCATGGTCGGAACAGCCCTAAGCCTCCTTATTCGAGCTGAACTCAGCCAACCGGGGGCACTCCTTGGGGATGACCAAATTTATAATGTAATCGTTACAGCCCATGCTTTTGTAATAATTTTCTTTATAGTAATACCAATTATGATCGGGGGCTTTGGAAATTGACTCGTCCCGCTAATGATTGGAGCCCCAGATATGGCCTTCCCCCGAATAAACAATATGAGCTTTTGACTTCTCCCCCCTTCCTTCC…	1
NC_004420	7900	178880	Scaphirhynchus cf albus	NULL	ACCGCTTAGAACTCAGCCATC	CATACGGGGGTTCAAGTCCTC	GTGGCCATCACACGATGATTCTTCTCAACTAATCACAAAGATATCGGCACCCTATATTTAGTATTTGGTGCTTGGGCCGGGATAGTGGGCACAGCTTTAAGCCTTCTTATTCGAGCTGAGCTAAGTCAGCCTGGTGCTCTTCTTGGCGACGACCAGATTTACAATGTTATCGTTACTGCCCACGCTTTCGTTATAATCTTCTTTATAGTCATGCCAATCATGATCGGAGGCTTCGGCAACTGACTTATCCCTTTAATAATCGGGGCCCCTGATATAGCATTTCCTCGAATAAACAACATAAGTTTTTGGCTTCTTCCCCCTTCTTTTCTTCTCCTTTTAGCTTCTTCTGGGGTTGAGGCGGGAGCTGGAACAGGTTGAACTGTTTACCCGCCCCTTTCT…	TGGTAAGAAGAGGGCTCAAACCTCTGTACATGGGGCTACAATCCACCGCTTAGAACTCAGCCATCCTACCTGTGGCCATCACACGATGATTCTTCTCAACTAATCACAAAGATATCGGCACCCTATATTTAGTATTTGGTGCTTGGGCCGGGATAGTGGGCACAGCTTTAAGCCTTCTTATTCGAGCTGAGCTAAGTCAGCCTGGTGCTCTTCTTGGCGACGACCAGATTTACAATGTTATCGTTACTGCCCACGCTTTCGTTATAATCTTCTTTATAGTCATGCCAATCATGATCGGAGGCTTCGGCAACTGACTTATCCCTTTAATAATCGGGGCCCCTGATATAGCATTTCCTCGAATAAACAACATAAGTTTTTGGCTTCTTCCCCCTTCTTTTC…	1
NC_030327	7900	1851548	Scaphirhynchus albus x Scaphirhynchus platorynchus	NULL	CCCACCACTTACTCAGCCATT	GGGGGTTCAATTCCTCCCTTC	GTGGCAATTACACGTTGACTTTTCTCCACTAATCACAAAGATATCGGCACCCTTTATTTAGTATTTGGTGCCTGAGCCGGCATGGTGGGCACTGCTTTAAGCCTACTCATCCGAGCCGAACTCAGCCAGCCAGGAGCCCTCCTGGGAGACGACCAGATTTATAACGTTATCGTTACGGCCCACGCCTTCGTAATAATCTTCTTCATAGTAATACCAATCATGATTGGGGGCTTTGGCAATTGACTCATCCCTCTAATGCTCGGAGCCCCGGACATGGCCTTCCCACGAATAAATAACATAAGCTTCTGACTCCTCCCTCCTTCCCTGCTTCTCCTCCTTGCCTCCTCAGGCGTAGAGGCGGGGGTCGGCACAGGTTGAACGGTTTACCCGCCCTTGGCC…	TGACAGAAAGAGGGGCTTATCCTCTGTATATGGGGCTACAACCCACCACTTACTCAGCCATTCTATCTGTGGCAATTACACGTTGACTTTTCTCCACTAATCACAAAGATATCGGCACCCTTTATTTAGTATTTGGTGCCTGAGCCGGCATGGTGGGCACTGCTTTAAGCCTACTCATCCGAGCCGAACTCAGCCAGCCAGGAGCCCTCCTGGGAGACGACCAGATTTATAACGTTATCGTTACGGCCCACGCCTTCGTAATAATCTTCTTCATAGTAATACCAATCATGATTGGGGGCTTTGGCAATTGACTCATCCCTCTAATGCTCGGAGCCCCGGACATGGCCTTCCCACGAATAAATAACATAAGCTTCTGACTCCTCCCTCCTTCCCTGCTTC…	1
NC_036420	7900	2054245	Acipenser dabryanus x Acipenser schrenckii	NULL	AGCTACAAACCACCGCCTAAA	GGGGGTTCAATTCCTCCCTTT	GTGGCAATCACACGCTGATTTTTTTCAACTAACCATAAAGATATCGGCACCCTCTATCTAGTATTCGGTGCTTGAGCCGGAATAGTAGGCACTGCTTTAAGCCTGCTCATCCGGGCGGAACTAAGCCAACCCGGCGCCCTCTTAGGGGACGACCAGATTTATAACGTAATTGTTACTGCCCACGCTTTTGTAATGATTTTCTTTATAGTAATGCCAATTATGATTGGAGGGTTCGGAAACTGATTAATCCCCCTAATGATCGGAGCCCCCGACATGGCCTTCCCGCGAATGAATAACATGAGCTTCTGACTTCTCCCCCCTTCCTTCTTACTTCTGCTGGCCTCTTCAGGAGTTGAAGCTGGGGCCGGAACAGGATGAACTGTATACCCACCCCTAGCC…	TGATAAGAAGGGGAATTAAACCCCTGTTTATGGAGCTACAAACCACCGCCTAAACTCTCGGCCATCTTACCTGTGGCAATCACACGCTGATTTTTTTCAACTAACCATAAAGATATCGGCACCCTCTATCTAGTATTCGGTGCTTGAGCCGGAATAGTAGGCACTGCTTTAAGCCTGCTCATCCGGGCGGAACTAAGCCAACCCGGCGCCCTCTTAGGGGACGACCAGATTTATAACGTAATTGTTACTGCCCACGCTTTTGTAATGATTTTCTTTATAGTAATGCCAATTATGATTGGAGGGTTCGGAAACTGATTAATCCCCCTAATGATCGGAGCCCCCGACATGGCCTTCCCGCGAATGAATAACATGAGCTTCTGACTTCTCCCCCCTTCCTTC…	1
NC_027522	7900	228914	Acipenser schrenckii x Huso dauricus	NULL	CCTCTGTATATGGGGCTACAACC	ACCTATGGGGGTTCAACTCC	GTGGCCATCACACGTTGATTCTTCTCGACTAATCACAAAGATATTGGCACCCTATATCTAGTATTTGGTGCCTGAGCCGGAATAGTAGGCACAGCTTTAAGCCTACTAATCCGAGCAGAACTAAGCCAGCCAGGTGCCCTCCTAGGAGACGACCAGATCTATAACGTCATTGTTACAGCACATGCCTTCGTAATGATTTTCTTTATAGTAATACCAATCATGATTGGGGGCTTTGGAAACTGACTAATCCCCCTAATGATTGGGGCTCCCGACATGGCATTCCCCCGTATAAATAACATAAGCTTTTGACTTCTCCCCCCTTCTTTCCTTCTCCTCCTTGCCTCCTCAGGCGTGGAAGCTGGTGCTGGGACAGGCTGAACAGTTTATCCTCCCCTAGCT…	TGATAAGAAGAGGACTTGAACCTCTGTATATGGGGCTACAACCCACCGCTTAAACCTCAGCCATCCTACCTGTGGCCATCACACGTTGATTCTTCTCGACTAATCACAAAGATATTGGCACCCTATATCTAGTATTTGGTGCCTGAGCCGGAATAGTAGGCACAGCTTTAAGCCTACTAATCCGAGCAGAACTAAGCCAGCCAGGTGCCCTCCTAGGAGACGACCAGATCTATAACGTCATTGTTACAGCACATGCCTTCGTAATGATTTTCTTTATAGTAATACCAATCATGATTGGGGGCTTTGGAAACTGACTAATCCCCCTAATGATTGGGGCTCCCGACATGGCATTCCCCCGTATAAATAACATAAGCTTTTGACTTCTCCCCCCTTCTTTCC…	1
NC_017603	7900	27689	Acipenser baerii	Siberian sturgeon	CCGCTTAAAACTCAGCCATCC	TATGGGGGTTCGACTCCTCC	GTGGCCATCACACGATGATTCTTCTCGACTAATCACAAAGACATTGGCACCCTCTATCTAGTATTTGGTGCTTGAGCCGGAATAGTAGGCACAGCTTTAAGCCTTCTAATTCGGGCAGAACTGAGCCAACCCGGCGCCCTTTTGGGGGACGACCAGATTTATAATGTAATTGTTACAGCCCATGCCTTCGTAATGATTTTCTTTATAGTAATACCAATTATAATCGGAGGCTTCGGGAACTGACTTATCCCACTAATGATCGGCGCCCCAGACATGGCCTTTCCTCGGATAAATAACATGAGCTTTTGACTTCTTCCCCCCTCTTTTTTACTCCTCCTTGCCTCTTCAGGGGTCGAAGCCGGGGCCGGAACGGGATGAACAGTTTATCCACCCCTCGCG…	TGGTAAGAAGAGGACTCAAACCTCTGTGTATGGGGCTACAATCCACCGCTTAAAACTCAGCCATCCTACCTGTGGCCATCACACGATGATTCTTCTCGACTAATCACAAAGACATTGGCACCCTCTATCTAGTATTTGGTGCTTGAGCCGGAATAGTAGGCACAGCTTTAAGCCTTCTAATTCGGGCAGAACTGAGCCAACCCGGCGCCCTTTTGGGGGACGACCAGATTTATAATGTAATTGTTACAGCCCATGCCTTCGTAATGATTTTCTTTATAGTAATACCAATTATAATCGGAGGCTTCGGGAACTGACTTATCCCACTAATGATCGGCGCCCCAGACATGGCCTTTCCTCGGATAAATAACATGAGCTTTTGACTTCTTCCCCCCTCTTTTT…	1
NC_028290	7900	36177	Acipenser oxyrinchus	Atlantic sturgeon	CCGCTTAAAACTCAGCCATCC	GATGGGGGTTCAACTCCTCC	GTGGCAATCACACGCTGATTTTTCTCGACCAATCACAAAGACATCGGCACCCTCTATCTAGTATTTGGTGCTTGAGCCGGAATAGTAGGCACAGCTTTAAGCCTGCTTATTCGAGCAGAACTAAGCCAACCTGGCGCCCTTTTAGGAGACGACCAAATTTATAATGTTATTGTTACGGCCCACGCCTTTGTAATAATTTTCTTTATAGTAATACCAATCATGATTGGAGGCTTCGGAAATTGACTAATTCCACTAATGATTGGAGCCCCTGACATAGCATTCCCCCGAATGAACAATATGAGCTTTTGACTTCTTCCACCTTCTTTCCTGCTACTTTTAGCCTCTTCGGGGGTTGAAGCTGGGGCCGGAACTGGTTGAACAGTTTACCCACCACTAGCT…	TGGTAAGAAGAGGATTCGAACCTCTGTCTATGGGGCTACAATCCACCGCTTAAAACTCAGCCATCCTACCTGTGGCAATCACACGCTGATTTTTCTCGACCAATCACAAAGACATCGGCACCCTCTATCTAGTATTTGGTGCTTGAGCCGGAATAGTAGGCACAGCTTTAAGCCTGCTTATTCGAGCAGAACTAAGCCAACCTGGCGCCCTTTTAGGAGACGACCAAATTTATAATGTTATTGTTACGGCCCACGCCTTTGTAATAATTTTCTTTATAGTAATACCAATCATGATTGGAGGCTTCGGAAATTGACTAATTCCACTAATGATTGGAGCCCCTGACATAGCATTCCCCCGAATGAACAATATGAGCTTTTGACTTCTTCCACCTTCTTTCC…	1
NC_030324	7900	36178	Scaphirhynchus albus	pallid sturgeon	CCGCTTAAAACTCAGCCATCC	GATGGGGGTTCAACTCCTCC	GTGGCAATCACGCGCTGATTTTTCTCGACCAATCACAAAGACATCGGCACCCTCTATCTAGTATTTGGTGCTTGAGCCGGAATAGTAGGAACCGCTTTAAGCTTACTCATCCGAGCAGAACTTAGTCAACCTGGCGCCCTTTTAGGAGACGACCAAATTTATAACGTAATTGTTACGGCCCATGCCTTCGTAATAATTTTCTTTATAGTAATGCCAATCATGATTGGAGGCTTCGGAAACTGACTTATCCCTCTAATGATCGGAGCCCCTGACATGGCATTTCCCCGAATAAATAATATGAGCTTCTGACTTCTCCCTCCTTCCTTCCTCCTACTTTTAGCCTCTTCAGGGGTAGAAGCTGGAGCTGGGACAGGTTGAACTGTATATCCCCCATTAGCT…	TGGTAAGAAGAGGATTCGAACCTCTGTCTATGGGGCTACAATCCACCGCTTAAAACTCAGCCATCCTACCTGTGGCAATCACGCGCTGATTTTTCTCGACCAATCACAAAGACATCGGCACCCTCTATCTAGTATTTGGTGCTTGAGCCGGAATAGTAGGAACCGCTTTAAGCTTACTCATCCGAGCAGAACTTAGTCAACCTGGCGCCCTTTTAGGAGACGACCAAATTTATAACGTAATTGTTACGGCCCATGCCTTCGTAATAATTTTCTTTATAGTAATGCCAATCATGATTGGAGGCTTCGGAAACTGACTTATCCCTCTAATGATCGGAGCCCCTGACATGGCATTTCCCCGAATAAATAATATGAGCTTCTGACTTCTCCCTCCTTCCTTCC…	1
NC_036060	7900	36179	Scaphirhynchus suttkusi	Alabama sturgeon	TTATGGGGCTACAATCCACCG	TTGGCTTGAAACCAACCCATG	GTGGCAATCACACGTTGATTTTTCTCGACTAATCACAAAGACATCGGCACCCTTTATCTAGTATTTGGTGCTTGAGCCGGAATAGTAGGCACAGCCTTAAGCCTGCTCATTCGAGCGGAGCTAAGCCAACCAGGCGCCCTCCTTGGAGACGACCAGATTTATAATGTAATTGTTACTGCACATGCATTTGTAATAATTTTCTTTATAGTAATGCCAATTATGATTGGAGGATTTGGAAACTGACTTATTCCCCTAATGATTGGGGCCCCTGATATGGCATTTCCTCGAATGAATAACATGAGTTTCTGACTTCTCCCTCCCTCTTTCCTTTTACTCCTTGCTTCCTCCGGAGTAGAAGCTGGTGCCGGCACTGGGTGAACAGTTTATCCCCCACTAGCC…	TGGTAAGAAGAGGACTCAAACCTCTGTTTATGGGGCTACAATCCACCGCTTAAAAACTCAGCCATCCTACCTGTGGCAATCACACGTTGATTTTTCTCGACTAATCACAAAGACATCGGCACCCTTTATCTAGTATTTGGTGCTTGAGCCGGAATAGTAGGCACAGCCTTAAGCCTGCTCATTCGAGCGGAGCTAAGCCAACCAGGCGCCCTCCTTGGAGACGACCAGATTTATAATGTAATTGTTACTGCACATGCATTTGTAATAATTTTCTTTATAGTAATGCCAATTATGATTGGAGGATTTGGAAACTGACTTATTCCCCTAATGATTGGGGCCCCTGATATGGCATTTCCTCGAATGAATAACATGAGTTTCTGACTTCTCCCTCCCTCTTTC…	1
NC_030325	7900	41871	Acipenser fulvescens	lake sturgeon	ACCGCTTAAACCTCAGCCATC	CCTACGGGGGTTCAATTCCTC	GTGGCAATCACACGTTGATTTTTCTCGACCAATCACAAAGACATCGGCACCCTTTATCTAGTATTTGGTGCTTGAGCTGGGATAGTGGGCACTGCACTAAGCCTGCTTATTCGGGCAGAACTTAGCCAACCAGGAGCTCTTCTTGGAGACGACCAAATTTACAATGTAATCGTTACAGCACATGCATTTGTAATAATTTTCTTTATAGTAATGCCAATTATGATCGGAGGATTCGGGAACTGACTGATCCCCCTAATGATTGGAGCCCCCGATATAGCATTCCCCCGAATAAACAACATGAGCTTTTGACTCCTTCCCCCATCATTCCTGCTCCTACTCGCCTCCTCTGGAGTAGAGGCTGGTGCCGGGACTGGATGAACAGTATATCCCCCACTAGCA…	TGGTAAGAAGAGGACTCAAACCTCTGTCTATGGGGCTACAATCCACCGCTTAAACCTCAGCCATCTTACCTGTGGCAATCACACGTTGATTTTTCTCGACCAATCACAAAGACATCGGCACCCTTTATCTAGTATTTGGTGCTTGAGCTGGGATAGTGGGCACTGCACTAAGCCTGCTTATTCGGGCAGAACTTAGCCAACCAGGAGCTCTTCTTGGAGACGACCAAATTTACAATGTAATCGTTACAGCACATGCATTTGTAATAATTTTCTTTATAGTAATGCCAATTATGATCGGAGGATTCGGGAACTGACTGATCCCCCTAATGATTGGAGCCCCCGATATAGCATTCCCCCGAATAAACAACATGAGCTTTTGACTCCTTCCCCCATCATTCC…	1
NC_023837	7900	55293	Huso dauricus	NULL	TACAATCCACCGCCTATGCTC	ATCAGTTCATGGGGGTTCGAC	GTGGCCATCACACGCTGATTTTTCTCGACCAATCACAAAGACATTGGCACCCTTTATCTAGTATTTGGTGCCTGAGCCGGAATAGTGGGCACAGCCCTAAGCCTCCTCATCCGAGCGGAGCTAAGCCAACCCGGCGCCCTCTTGGGGGACGACCAAATTTATAATGTCCTTGTTACAGCGCATGCGTTCGTAATAATTTTCTTTATAGTAATACCAATTATGATCGGGGGTTTCGGAAACTGGCTTGTGCCCTTAATAATCGGGGCCCCAGACATAGCCTTTCCCCGAATAAACAACATGAGCTTTTGACTCCTTCCCCCATCTTTTCTTCTCCTCCTTGCCTCTTCTGGGGTAGAGGCGGGTGCAGGGACCGGGTGGACAGTTTACCCCCCTCTTTCT…	TGGTAAGAAGAGGAATCGAACCTCTGTCTATGGGACTACAATCCACCGCCTATGCTCAGCCATCCTACCTGTGGCCATCACACGCTGATTTTTCTCGACCAATCACAAAGACATTGGCACCCTTTATCTAGTATTTGGTGCCTGAGCCGGAATAGTGGGCACAGCCCTAAGCCTCCTCATCCGAGCGGAGCTAAGCCAACCCGGCGCCCTCTTGGGGGACGACCAAATTTATAATGTCCTTGTTACAGCGCATGCGTTCGTAATAATTTTCTTTATAGTAATACCAATTATGATCGGGGGTTTCGGAAACTGGCTTGTGCCCTTAATAATCGGGGCCCCAGACATAGCCTTTCCCCGAATAAACAACATGAGCTTTTGACTCCTTCCCCCATCTTTTCT…	1
NC_027417	7900	61674	Acipenser sturio	sturgeon	TAAACGCTCAGCCATCCTACC	GTTCGACTCCTCCCTTTCTCG	GTGGCCATCACACGCTGATTTTTCTCGACTAATCACAAAGACATTGGCACCCTTTATCTAGTATTTGGTGCATGAGCCGGAATAGTGGGCACAGCTCTAAGCCTCCTCATTCGAGCAGAGTTAAGCCAGCCCGGCGCCCTACTAGGCGACGACCAAATTTATAATGTAATTGTTACAGCACATGCATTCGTAATAATTTTCTTTATAGTAATACCAATCATGATCGGGGGCTTCGGAAACTGACTTATTCCCCTAATGATCGGGGCCCCAGACATGGCGTTTCCCCGTATAAATAACATGAGTTTTTGGCTTCTCCCCCCTTCTTTCCTCCTCCTCCTTGCCTCTTCTGGGGTTGAGGCGGGAGCTGGTACAGGGTGGACGGTATACCCACCCCTTTCT…	TGGTAAGAAGAGGACTCAAACCTCTGTCTATGGGACTACAATCCACCGCTTAAACGCTCAGCCATCCTACCTGTGGCCATCACACGCTGATTTTTCTCGACTAATCACAAAGACATTGGCACCCTTTATCTAGTATTTGGTGCATGAGCCGGAATAGTGGGCACAGCTCTAAGCCTCCTCATTCGAGCAGAGTTAAGCCAGCCCGGCGCCCTACTAGGCGACGACCAAATTTATAATGTAATTGTTACAGCACATGCATTCGTAATAATTTTCTTTATAGTAATACCAATCATGATCGGGGGCTTCGGAAACTGACTTATTCCCCTAATGATCGGGGCCCCAGACATGGCGTTTCCCCGTATAAATAACATGAGTTTTTGGCTTCTCCCCCCTTCTTTC…	1
NC_031188	7900	61966	Acipenser mikadoi	Sakhalin sturgeon	ACCGCTTAACACTCAGCTACC	CTTTGCGGATGGCTTGAAACC	GTGGCAATCACGCGTTGATTTTTCTCAACCAACCATAAAGACATCGGCACCCTTTATTTAGTCTTTGGTGCTTGAGCCGGAATAGTAGGAACAGCTCTTAGCCTCCTCATCCGAGCTGAACTAAGTCAACCAGGCTCTCTTTTAGGAGATGACCAAATCTATAATGTAATTGTTACTGCCCATGCTTTCGTAATAATTTTCTTTATAGTTATACCCATCATGATTGGTGGTTTCGGAAACTGGCTCATTCCTTTAATGATTGGAGCACCAGACATGGCATTTCCACGAATAAACAACATGAGCTTCTGATTATTACCCCCTTCTTTCCTTCTTCTCTTAGCTTCTTCTGGTGTAGAAGCAGGGGCCGGAACAGGCTGAACAGTCTATCCTCCTTTATCA…	TGACAGGAGAAGGAATTAAACCTTCGTTTATGGGGCTACAAACCACCGCTTAACACTCAGCTACCCTATCTGTGGCAATCACGCGTTGATTTTTCTCAACCAACCATAAAGACATCGGCACCCTTTATTTAGTCTTTGGTGCTTGAGCCGGAATAGTAGGAACAGCTCTTAGCCTCCTCATCCGAGCTGAACTAAGTCAACCAGGCTCTCTTTTAGGAGATGACCAAATCTATAATGTAATTGTTACTGCCCATGCTTTCGTAATAATTTTCTTTATAGTTATACCCATCATGATTGGTGGTTTCGGAAACTGGCTCATTCCTTTAATGATTGGAGCACCAGACATGGCATTTCCACGAATAAACAACATGAGCTTCTGATTATTACCCCCTTCTTTCC…	1
NC_030344	7900	61967	Acipenser nudiventris	fringebarbel sturgeon	AACCCCCGTACATGGAGCTA	GGGGGTTCAATTCCCTCCTTT	GTGGCAATCACACGCTGATTTTTCTCGACCAACCATAAAGATATTGGCACTCTTTACCTAGTCTTTGGTGCCTGAGCCGGAATAGTAGGAACTGCGCTAAGCCTCCTTATCCGGGCCGAGCTAAGCCAACCTGGCGCTCTCCTCGGGGACGACCAGATTTATAATGTAATCGTCACGGCTCATGCCTTTGTAATAATTTTCTTTATAGTAATACCAATTATGATTGGAGGCTTTGGAAACTGGCTTATCCCCCTAATAATTGGGGCCCCCGATATAGCCTTCCCCCGAATAAATAACATAAGCTTCTGACTTCTCCCCCCATCGTTCCTTCTTCTGCTTGCCTCCTCCGGCGTAGAAGCCGGGGCCGGAACAGGATGAACTGTCTATCCCCCCCTTTCC…	TGACAGGAGGGGGACTTAAACCCCCGTACATGGAGCTACAAACCACCGCTTAAAACTCAGCCATCCTACCTGTGGCAATCACACGCTGATTTTTCTCGACCAACCATAAAGATATTGGCACTCTTTACCTAGTCTTTGGTGCCTGAGCCGGAATAGTAGGAACTGCGCTAAGCCTCCTTATCCGGGCCGAGCTAAGCCAACCTGGCGCTCTCCTCGGGGACGACCAGATTTATAATGTAATCGTCACGGCTCATGCCTTTGTAATAATTTTCTTTATAGTAATACCAATTATGATTGGAGGCTTTGGAAACTGGCTTATCCCCCTAATAATTGGGGCCCCCGATATAGCCTTCCCCCGAATAAATAACATAAGCTTCTGACTTCTCCCCCCATCGTTCC…	1
NC_012646	7900	61970	Acipenser sinensis	Chinese sturgeon	CTACAATCCACCGCCTACCTC	CCTACGGGGGTTCAATTCCTC	GTGGCAATCACACGTTGATTCTTTTCTACTAATCACAAAGATATCGGCACCCTCTATCTAGTTTTTGGTGCATGAGCAGGCATAGTAGGCACAGCCCTAAGCCTTTTGATCCGGGCCGAACTTAGCCAGCCCGGGGCTTTACTTGGCGATGACCAAATTTATAATGTAATTGTTACAGCCCATGCTTTTGTAATGATTTTCTTTATAGTAATACCTATCATGATTGGAGGCTTCGGAAACTGGCTAATTCCCTTAATAATCGGAGCCCCGGACATGGCCTTTCCTCGAATAAACAATATAAGCTTTTGACTTTTACCCCCCTCTTTCCTTCTTCTTCTGGCCTCTTCAGGCGTTGAAGCTGGTGCAGGAACAGGTTGAACTGTATACCCCCCTCTTTCA…	TGGTAAGAAGAGGGCTCAAACCTCTGTACATGGGGCTACAATCCACCGCCTACCTCAGCCGCCTTACCTGTGGCAATCACACGTTGATTCTTTTCTACTAATCACAAAGATATCGGCACCCTCTATCTAGTTTTTGGTGCATGAGCAGGCATAGTAGGCACAGCCCTAAGCCTTTTGATCCGGGCCGAACTTAGCCAGCCCGGGGCTTTACTTGGCGATGACCAAATTTATAATGTAATTGTTACAGCCCATGCTTTTGTAATGATTTTCTTTATAGTAATACCTATCATGATTGGAGGCTTCGGAAACTGGCTAATTCCCTTAATAATCGGAGCCCCGGACATGGCCTTTCCTCGAATAAACAATATAAGCTTTTGACTTTTACCCCCCTCTTTCCTT…	1
NC_005252	7900	61971	Huso huso	beluga	GGGCTACAATCCACCGCTTAA	TGACAAAGCGGTGTGTTTTCC	GTGGCAATCACACGCTGATTCTTTTCAACTAACCATAAAGATATTGGCACCCTTTATCTAGTATTCGGTGCTTGAGCCGGCATGGTGGGGACAGCTCTAAGCCTGCTAATCCGGGCTGAACTAAGCCAACCCGGCGCTCTGCTGGGCGACGATCAGATTTATAATGTAATCGTTACAGCCCATGCCTTTGTAATAATTTTCTTTATAGTAATACCAATTCTAATTGGTGGCTTCGGAAATTGACTAGTCCCCCTCATGATTGGGGCTCCTGACATGGCATTCCCTCGAATGAACAATATGAGCTTCTGACTTCTTCCCCCCTCGTTCCTACTCCTCCTGGCATCCTCTGGCGTAGAAGCCGGGGCGGGCACAGGATGAACCGTATACCCTCCGCTAGCA…	AAGCCCCGGTAGACGTTAGCCTACTACTCAAGATTTGCAATCTAGTGTGTAAAACACCTCAAGGCTTGGTAAAAAGAGGGCTCAAACCTCTGTGCATGGGGCTACAATCCACCGCTTAAACACTCAGCCATTTTACCTGTGGCAATCACACGCTGATTCTTTTCAACTAACCATAAAGATATTGGCACCCTTTATCTAGTATTCGGTGCTTGAGCCGGCATGGTGGGGACAGCTCTAAGCCTGCTAATCCGGGCTGAACTAAGCCAACCCGGCGCTCTGCTGGGCGACGATCAGATTTATAATGTAATCGTTACAGCCCATGCCTTTGTAATAATTTTCTTTATAGTAATACCAATTCTAATTGGTGGCTTCGGAAATTGACTAGTCCCCCTCATGATT…	1
NC_005451	7900	62061	Acipenser dabryanus	Yangtze sturgeon	CTCTGTCCATGGGGCTACAAC	GTTCGACTCCTCCCTTTCTCG	GTGGCAATCACGCGCTGATTTTTCTCAACCAACCATAAAGACATCGGCACCCTCTATCTTGTATTCGGTGCTTGAGCGGGCATAGTGGGCACAGCCTTAAGCCTACTAATCCGTGCTGAACTAAGTCAACCTGGCGCCTTGCTAGGAGACGACCAGATCTATAATGTAATCGTCACGGCCCATGCCTTTGTAATGATTTTCTTTATAGTAATGCCAATTATAATCGGTGGCTTTGGAAACTGATTAATTCCCCTAATGATTGGCGCCCCAGACATAGCTTTCCCACGAATAAATAACATAAGCTTTTGACTGCTCCCTCCTTCCTTCCTCCTTCTCCTCGCATCCTCTGGTGTTGAAGCCGGAGCCGGCACAGGATGAACTGTATATCCCCCTCTGGCA…	TGGTAAAAAGAGGACTTGAACCTCTGTCCATGGGGCTACAACCCACCGCTTAACCCTCAGCCATTTTACCTGTGGCAATCACGCGCTGATTTTTCTCAACCAACCATAAAGACATCGGCACCCTCTATCTTGTATTCGGTGCTTGAGCGGGCATAGTGGGCACAGCCTTAAGCCTACTAATCCGTGCTGAACTAAGTCAACCTGGCGCCTTGCTAGGAGACGACCAGATCTATAATGTAATCGTCACGGCCCATGCCTTTGTAATGATTTTCTTTATAGTAATGCCAATTATAATCGGTGGCTTTGGAAACTGATTAATTCCCCTAATGATTGGCGCCCCAGACATAGCTTTCCCACGAATAAATAACATAAGCTTTTGACTGCTCCCTCCTTCCTTCC…	1
NC_012576	7900	7902	Acipenser gueldenstaedtii	Caspian sturgeon	CGCTTAACCCTCAGCCATCTT	GGGGTTCGATTCCCTCCTTTC	GTGGCAATTACACGTTGACTCTTCTCAACCAATCATAAAGATATCGGCACCCTTTATTTAATTTTTGGTGCTTGAGCTGGAATAGTAGGAACAGCCTTAAGTCTATTAATCCGAGCAGAACTAAGCCAACCCGGCGCCCTCTTAGGCGACGATCAAATCTACAACGTTATCGTTACAGCACATGCTTTCGTTATAATTTTCTTTATAGTAATACCAATTATGATTGGTGGTTTTGGAAACTGATTAATTCCCCTAATAATTGGAGCCCCTGACATAGCATTTCCCCGAATAAACAACATGAGCTTTTGACTCCTCCCTCCCTCCCTTCTACTACTTCTTGCCTCTTCAAGCGTAGAAGCTGGGGCCGGGACTGGATGAACCGTTTATCCCCCTCTTGCA…	TGGTAAGAAGAGGATTTAAACCTCTGTATATGGGGCTACAATCCACCGCTTAACCCTCAGCCATCTTACCCGTGGCAATTACACGTTGACTCTTCTCAACCAATCATAAAGATATCGGCACCCTTTATTTAATTTTTGGTGCTTGAGCTGGAATAGTAGGAACAGCCTTAAGTCTATTAATCCGAGCAGAACTAAGCCAACCCGGCGCCCTCTTAGGCGACGATCAAATCTACAACGTTATCGTTACAGCACATGCTTTCGTTATAATTTTCTTTATAGTAATACCAATTATGATTGGTGGTTTTGGAAACTGATTAATTCCCCTAATAATTGGAGCCCCTGACATAGCATTTCCCCGAATAAACAACATGAGCTTTTGACTCCTCCCTCCCTCCCTTC…	1
NC_012576	7900	7902	Acipenser gueldenstaedtii	Russian sturgeon	CTAGACACTCGGCCACCTTAC	AAACCGTCTTATGGGGGTTCA	GTGGCAATCACCCGTTGATTCTTCTCTACCAACCATAAAGATATCGGTACCCTGTATTTAGTATTTGGTGCCTGAGCCGGCATGGTCGGCACCGCCCTGAGCCTTCTTATTCGAGCTGAACTAAGCCAGCCCGGGGCTCTTTTAGGTGACGACCAAATTTACAATGTAATCGTAACAGCACATGCCTTCGTAATAATTTTCTTTATAGTAATGCCCATTATGATTGGGGGTTTCGGGAACTGACTTATTCCTCTTATGATCGGGGCCCCTGACATGGCGTTCCCCCGAATAAACAATATGAGCTTCTGGTTATTACCTCCATCCTTCCTGCTGCTTCTGGCCTCTTCCGGTGTTGAAGCAGGGGCAGGCACTGGATGAACTGTCTATCCGCCTCTTGCA…	TGATAAGAAAAGGAGTCAAACCTTTGTTTATGGAACTACAGCCCACCGCCTAGACACTCGGCCACCTTACCTGTGGCAATCACCCGTTGATTCTTCTCTACCAACCATAAAGATATCGGTACCCTGTATTTAGTATTTGGTGCCTGAGCCGGCATGGTCGGCACCGCCCTGAGCCTTCTTATTCGAGCTGAACTAAGCCAGCCCGGGGCTCTTTTAGGTGACGACCAAATTTACAATGTAATCGTAACAGCACATGCCTTCGTAATAATTTTCTTTATAGTAATGCCCATTATGATTGGGGGTTTCGGGAACTGACTTATTCCTCTTATGATCGGGGCCCCTGACATGGCGTTCCCCCGAATAAACAATATGAGCTTCTGGTTATTACCTCCATCCTTC…	1
NC_012576	7900	7902	Acipenser gueldenstaedtii	osietra	TCCTTTACAGGGCTACAACCT	GGCTTGAAACCGATTTAAGGGG	GTGACCATCACTCGCTGACTCTTTTCAACCAACCACAAAGATATTGGTACCCTTTACTTGATTTTTGGTGCCTGAGCCGGAATAGTAGGAACCGCACTAAGCCTATTGATTCGCGCAGAGCTCGGTCAACCCGGAGCCCTGATAGGAGACGATCAAATTTATAATGTGATTGTTACTGCCCATGCATTTGTAATAATTTTCTTTATAGTGATACCAATTATAATTGGGGGATTTGGCAACTGACTTGTACCATTAATAATTGGAGCCCCTGACATAGCCTTCCCTCGCATAAATAACATAAGCTTCTGACTCCTTCCTCCATCCCTTCTTCTTCTACTCACGTCCTCCGCGGTAGAAGCCGGGGTCGGGACAGGATGAACTGTATACCCTCCACTAGCT…	TGATAAGAGAAGGGATTAAACCTTCCTTTACAGGGCTACAACCTGCCGCTTAAACACTCAGCCATCTTACCTGTGACCATCACTCGCTGACTCTTTTCAACCAACCACAAAGATATTGGTACCCTTTACTTGATTTTTGGTGCCTGAGCCGGAATAGTAGGAACCGCACTAAGCCTATTGATTCGCGCAGAGCTCGGTCAACCCGGAGCCCTGATAGGAGACGATCAAATTTATAATGTGATTGTTACTGCCCATGCATTTGTAATAATTTTCTTTATAGTGATACCAATTATAATTGGGGGATTTGGCAACTGACTTGTACCATTAATAATTGGAGCCCCTGACATAGCCTTCCCTCGCATAAATAACATAAGCTTCTGACTCCTTCCTCCATCCCTT…	1
NC_005795	7900	7903	Acipenser stellatus	sevruga	TAACCTCTGTGCATGGGGCTA	TGGGGGTTCAATTCCTTCCTT	GTGGCAATCACCCGTTGATTCTTTTCTACTAACCACAAAGATATTGGCACCCTGTATTTAGTATTTGGTGCCTGAGCAGGCATAGTCGGCACAGCCCTCAGTCTACTGATTCGTGCCGAACTAAGCCAACCCGGTGCCTTACTTGGCGATGATCAAATCTATAATGTTATCGTCACAGCCCACGCCTTTGTCATGATTTTCTTTATAGTAATACCCATCATAATCGGCGGATTCGGAAATTGACTGGTCCCCCTGATAATCGGAGCTCCAGATATAGCCTTCCCTCGCATGAATAATATGAGTTTCTGGCTCCTACCCCCATCCTTCCTTCTCCTTTTGGCCTCCTCTGGGGTAGAGGCCGGAGCCGGCACCGGGTGAACTGTCTACCCCCCTCTGGCA…	TGGTAAGAAGAGGACTTTAACCTCTGTGCATGGGGCTACAATCCACCGCTTAAATACTCAGCCATCTTACCTGTGGCAATCACCCGTTGATTCTTTTCTACTAACCACAAAGATATTGGCACCCTGTATTTAGTATTTGGTGCCTGAGCAGGCATAGTCGGCACAGCCCTCAGTCTACTGATTCGTGCCGAACTAAGCCAACCCGGTGCCTTACTTGGCGATGATCAAATCTATAATGTTATCGTCACAGCCCACGCCTTTGTCATGATTTTCTTTATAGTAATACCCATCATAATCGGCGGATTCGGAAATTGACTGGTCCCCCTGATAATCGGAGCTCCAGATATAGCCTTCCCTCGCATGAATAATATGAGTTTCTGGCTCCTACCCCCATCCTTC…	1
NC_005795	7900	7903	Acipenser stellatus	starry sturgeon	ACCTCTGTACATGGGGCTACA	GGGGGTTCGATTCCTTCCTTT	GTGGCAATCACCCGTGGATTCTTTTCTACTAACCACAAAGATATTGGCACCCTATATTTAGTATTTGGTGCCTGAGCAGGCATAGTCGGCACAGCCCTCAGTCTTCTGATCCGCGCCGAACTTAGCCAACCTGGTGCCTTGCTTGGCGATGACCAGATCTACAATGTTATCGTCACAGGCCACGCCTTTGTAATGATTTTCTTTATAGTAATGCCCATCATAATTGGAGGATTCGGAAACTGACTAGTCCCCCTGATAATTGGAGCCCCAGACATAGCATTCCCCCGTATGAACAACATGAGCTTCTGACTTCTGCCCCCGTCCTTTCTGCTCCTTTTAGCCTCCTCCGGGGTAGAGGCCGGAGCTGGCACAGGGTGAACCGTCTACCCCCCACTGGCG…	TGATAAGAAGGGGACTTTAACCTCTGTACATGGGGCTACAACCCACCGCTTAAACACTCAGCCATCTTACCTGTGGCAATCACCCGTGGATTCTTTTCTACTAACCACAAAGATATTGGCACCCTATATTTAGTATTTGGTGCCTGAGCAGGCATAGTCGGCACAGCCCTCAGTCTTCTGATCCGCGCCGAACTTAGCCAACCTGGTGCCTTGCTTGGCGATGACCAGATCTACAATGTTATCGTCACAGGCCACGCCTTTGTAATGATTTTCTTTATAGTAATGCCCATCATAATTGGAGGATTCGGAAACTGACTAGTCCCCCTGATAATTGGAGCCCCAGACATAGCATTCCCCCGTATGAACAACATGAGCTTCTGACTTCTGCCCCCGTCCTTT…	1
NC_005795	7900	7903	Acipenser stellatus	stellate sturgeon	GGGGTTACAATCCACCGCTTA	GGGGTTCGATTCCCTCCTTTC	GTGGCAATCACCCGCTGATTTTTCTCGACCAATCACAAAGACATTGGCACCCTTTATCTCGTATTTGGTGCCTGAGCCGGCATAGTCGGAACAGCCCTAAGCCTGCTCATTCGAGCAGAGCTCAGTCAACCTGGTGCACTTCTTGGTGATGATCAAATTTATAATGTGATCGTTACAGCGCACGCTTTCGTAATAATTTTCTTTATAGTAATACCACTAATAATTGGAGGCTTTGGAAACTGACTCATTCCTCTAATGATCGGTGCCCCAGATATAGCTTTCCCTCGAATAAATAACATAAGCTTCTGACTTCTTCCCCCATCTTTCCTGCTCCTTTTAGCATCCTCTGGTGTAGAAGCTGGGGCTGGAACAGGCTGAACTGTCTATCCACCTTTAGCC…	TGGCAAGAAGAGGACTCAAACCTCTGTATGTGGGGTTACAATCCACCGCTTACTCAGCCACCCTACCTGTGGCAATCACCCGCTGATTTTTCTCGACCAATCACAAAGACATTGGCACCCTTTATCTCGTATTTGGTGCCTGAGCCGGCATAGTCGGAACAGCCCTAAGCCTGCTCATTCGAGCAGAGCTCAGTCAACCTGGTGCACTTCTTGGTGATGATCAAATTTATAATGTGATCGTTACAGCGCACGCTTTCGTAATAATTTTCTTTATAGTAATACCACTAATAATTGGAGGCTTTGGAAACTGACTCATTCCTCTAATGATCGGTGCCCCAGATATAGCTTTCCCTCGAATAAATAACATAAGCTTCTGACTTCTTCCCCCATCTTTCCTGC…	1
NC_004743	7900	7904	Acipenser transmontanus	white sturgeon	GCTTACTCAGCCATCCTACC	CCAACATATGGGGGTTCGACT	GTGGCAATCACACGCTGATTTTTCTCAACCAACCATAAAGACATCGGCACCCTTTATCTAGTATTCGGTGCATGAGCTGGTATAGTTGGCACGGCCTTAAGCTTGCTCATCCGAGCTGAACTAAGCCAACCAGGTGCCCTTCTTGGGGACGACCAGATCTACAATGTAATCGTTACGGCCCATGCCTTCGTAATGATTTTCTTTATAGTAATGCCAATTATGATTGGAGGGTTTGGAAACTGACTCATCCCTCTTATGATCGGAGCTCCAGACATAGCATTCCCTCGAATAAATAACATGAGCTTCTGACTTCTTCCCCCATCTTTCCTTCTACTCCTAGCTTCTTCAGGAGTTGAGGCCGGTGCCGGAACTGGTTGAACAGTCTACCCTCCGCTTGCC…	TGGTAAGAAGAGGGCTCAAACCTCTGTATATGGGGCTACAATCCACCGCTTACTCAGCCATCCTACCTGTGGCAATCACACGCTGATTTTTCTCAACCAACCATAAAGACATCGGCACCCTTTATCTAGTATTCGGTGCATGAGCTGGTATAGTTGGCACGGCCTTAAGCTTGCTCATCCGAGCTGAACTAAGCCAACCAGGTGCCCTTCTTGGGGACGACCAGATCTACAATGTAATCGTTACGGCCCATGCCTTCGTAATGATTTTCTTTATAGTAATGCCAATTATGATTGGAGGGTTTGGAAACTGACTCATCCCTCTTATGATCGGAGCTCCAGACATAGCATTCCCTCGAATAAATAACATGAGCTTCTGACTTCTTCCCCCATCTTTCCTTC…	1
NC_022453	7900	7906	Acipenser ruthenus	sterlet	ACTCTCGGCCACCCTACC	TGCGACTGGCTTGAAACCA	GTGGCAATCACACGCTGATTCTTCTCCACCAACCACAAAGACATTGGCACCCTTTATTTAGTATTCGGTGCCTGAGCCGGAATAGTTGGCACGGCTCTCAGCCTCTTAATTCGAGCCGAGCTAAGCCAGCCCGGCGCCCTCCTAGGCGATGACCAAATTTATAATGTCATCGTCACAGCACATGCCTTCGTAATGATTTTCTTTATAGTAATACCAATCATGATCGGAGGCTTTGGAAACTGGCTACTCCCCCTAATACTGGGAGCCCCTGACATAGCATTCCCTCGAATGAACAACATGAGTTTCTGACTTCTACCCCCTTCGCTCCTCCTCCTCCTTTCATCCTCAGGGGTTGAAGCCGGAGTAGGGACAGGATGAACCGTCTATCCCCCCTTAGCC…	TGGTAGGAAGAGGACTCAAACCTCTGTCTTCGGGGCTACAACCCACCGCCTATACTCTCGGCCACCCTACCTGTGGCAATCACACGCTGATTCTTCTCCACCAACCACAAAGACATTGGCACCCTTTATTTAGTATTCGGTGCCTGAGCCGGAATAGTTGGCACGGCTCTCAGCCTCTTAATTCGAGCCGAGCTAAGCCAGCCCGGCGCCCTCCTAGGCGATGACCAAATTTATAATGTCATCGTCACAGCACATGCCTTCGTAATGATTTTCTTTATAGTAATACCAATCATGATCGGAGGCTTTGGAAACTGGCTACTCCCCCTAATACTGGGAGCCCCTGACATAGCATTCCCTCGAATGAACAACATGAGTTTCTGACTTCTACCCCCTTCGCTC…	1
NC_032715	7900	7907	Acipenser brevirostrum	shortnose sturgeon	TGGAGCTACAATCCACCACTT	GGGGGTTCGATTCCCTCTTTT	GTGGCAATCACCCGCTGATTTTTCTCGACTAACCACAAAGACATTGGCACCCTCTACCTCGTGTTTGGTGCCTGAGCCGGAATAGTTGGTACGGCCTTAAGCCTCTTAATCCGAGCCGAACTAAGCCAACCTGGAGCCCTCTTAGGGGACGACCAAATTTACAACGTAATTGTGACAGCACATGCTTTTGTCATAATCTTTTTTATAGTAATGCCAATCATGATCGGTGGCTTCGGAAACTGACTGATCCCACTTATGATCGGGGCCCCTGACATAGCCTTCCCCCGAATGAATAACATGAGCTTCTGACTACTTCCCCCTTCATTCCTTCTCCTCCTAGCCTCTTCCGGTGTTGAAGCCGGAGCAGGTACCGGATGAACAGTCTACCCTCCACTAGCA…	TGGTAAAGAGAGGAATTGAACCTCTGTTCATGGAGCTACAATCCACCACTTAATACTCAGCCACTTTACCTGTGGCAATCACCCGCTGATTTTTCTCGACTAACCACAAAGACATTGGCACCCTCTACCTCGTGTTTGGTGCCTGAGCCGGAATAGTTGGTACGGCCTTAAGCCTCTTAATCCGAGCCGAACTAAGCCAACCTGGAGCCCTCTTAGGGGACGACCAAATTTACAACGTAATTGTGACAGCACATGCTTTTGTCATAATCTTTTTTATAGTAATGCCAATCATGATCGGTGGCTTCGGAAACTGACTGATCCCACTTATGATCGGGGCCCCTGACATAGCCTTCCCCCGAATGAATAACATGAGCTTCTGACTACTTCCCCCTTCATTCC…	1
NC_028405	7900	7908	Acipenser medirostris	green sturgeon	CACCACTTAAGCTCTCAGCCA	TGCAGTTGGCTTGAAACCATC	GTGGCAATCACCCGCTGATTTTTCTCTACCAACCACAAAGATATTGGCACCCTTTATTTAGTATTTGGTGCCTGAGCTGGCATAGTCGGCACGGCCCTAAGCCTTCTTATTCGAGCTGAACTGAGTCAACCTGGCGCCCTTCTGGGTGACGACCAAATTTATAATGTTATCGTCACTGCTCACGCTTTTGTTATAATTTTTTTTATGGTAATACCTATCATAATTGGAGGTTTTGGAAATTGACTAATTCCTCTTATAATTGGAGCTCCAGACATAGCTTTCCCCCGTATAAACAATATAAGTTTTTGACTACTCCCTCCCTCCTTTTTACTCCTTCTAGCATCCTCTGGTGTAGAAGCAGGGGCGGGCACCGGCTGAACGGTCTATCCCCCCTTGGCA…	TGATAAGAAGGGGATTTTAACCCCTGTATGAGGGGCTACAACCCACCACTTAAGCTCTCAGCCATCTTACCTGTGGCAATCACCCGCTGATTTTTCTCTACCAACCACAAAGATATTGGCACCCTTTATTTAGTATTTGGTGCCTGAGCTGGCATAGTCGGCACGGCCCTAAGCCTTCTTATTCGAGCTGAACTGAGTCAACCTGGCGCCCTTCTGGGTGACGACCAAATTTATAATGTTATCGTCACTGCTCACGCTTTTGTTATAATTTTTTTTATGGTAATACCTATCATAATTGGAGGTTTTGGAAATTGACTAATTCCTCTTATAATTGGAGCTCCAGACATAGCTTTCCCCCGTATAAACAATATAAGTTTTTGACTACTCCCTCCCTCCTTT…	1
NC_028405	7900	7908	Acipenser medirostris	short-nose sturgeon	ACCCACCGCTAAAACTCTCAG	TTATGCGGTTGGCTTGAAACC	GTGGCAATCACACGCTGATTTTTCTCTACTAACCACAAAGATATTGGCACCCTTTATTTAGTATTTGGTGCTTGAGCCGGAATAGTCGGCACAGCCTTAAGCCTTTTAATCCGGGCCGAACTAAGCCAGCCAGGGGCTCTCTTAGGTGACGACCAGATTTATAATGTTATCGTTACAGCCCATGCCTTTGTTATAATCTTTTTTATAGTTATACCCGTTATAATTGGGGGTTTTGGAAACTGATTAATTCCCCTAATGATTGGTGCCCCCGACATGGCCTTCCCCCGCATAAATAATATAAGCTTCTGACTTCTCCCCCCCTCCTTTTTACTTCTCTTAGCCTCCTCAGGTGTTGAAGCTGGTGCTGGTACTGGCTGAACAGTTTATCCGCCTTTGGCC…	TGATAGGAAGGGGACTTAAACCCCTGTACATGGGGCTACAACCCACCGCTAAAACTCTCAGCCATCCTACCTGTGGCAATCACACGCTGATTTTTCTCTACTAACCACAAAGATATTGGCACCCTTTATTTAGTATTTGGTGCTTGAGCCGGAATAGTCGGCACAGCCTTAAGCCTTTTAATCCGGGCCGAACTAAGCCAGCCAGGGGCTCTCTTAGGTGACGACCAGATTTATAATGTTATCGTTACAGCCCATGCCTTTGTTATAATCTTTTTTATAGTTATACCCGTTATAATTGGGGGTTTTGGAAACTGATTAATTCCCCTAATGATTGGTGCCCCCGACATGGCCTTCCCCCGCATAAATAATATAAGCTTCTGACTTCTCCCCCCCTCCTTT…	1
NC_030326	7900	7910	Scaphirhynchus platorynchus	shovelnose sturgeon	GGGCTACAATCCACCGCTTG	GCGGTTGGCTTGAAACCATC	GTGGCAATTACGCGCTGATTTTTCTCAACAAACCACAAAGACATTGGCACCCTTTACCTAGTATTTGGTGCTTGAGCCGGTATAGTTGGCACAGCTCTAAGCCTGTTAATTCGGGCAGAGCTAAGCCAGCCAGGTGCTCTTTTAGGTGACGACCAGATTTATAATGTAATCGTCACAGCACACGCCTTCGTAATAATTTTCTTTATAGTAATACCTATCATGATTGGAGGCTTTGGAAACTGGCTAATTCCACTTATGATTGGGGCTCCGGATATAGCATTTCCCCGTATGAACAACATAAGCTTTTGGCTACTCCCCCCCTCTTTTCTTCTTCTTTTAGCTTCCTCTGGCGTTGAAGCCGGGGCTGGTACGGGCTGAACTGTTTACCCCCCTTTAGCA…	TGATAAGGGGAGGACTTAAACCTCCATATATGGGGCTACAATCCACCGCTTGGGCCTTCAGCCACCTTACCTGTGGCAATTACGCGCTGATTTTTCTCAACAAACCACAAAGACATTGGCACCCTTTACCTAGTATTTGGTGCTTGAGCCGGTATAGTTGGCACAGCTCTAAGCCTGTTAATTCGGGCAGAGCTAAGCCAGCCAGGTGCTCTTTTAGGTGACGACCAGATTTATAATGTAATCGTCACAGCACACGCCTTCGTAATAATTTTCTTTATAGTAATACCTATCATGATTGGAGGCTTTGGAAACTGGCTAATTCCACTTATGATTGGGGCTCCGGATATAGCATTTCCCCGTATGAACAACATAAGCTTTTGGCTACTCCCCCCCTCTTTT…	1
NC_005834	7911	61976	Psephurus gladius	Chinese swordfish	AACCCACCGCTTAAGACTCAG	TTGAAACCAGTAAACGGGGGT	GTGGCAATCACACGCTGATTTTTCTCGACTAACCACAAAGACATTGGCACCCTCTACCTAGTATTTGGTGCCTGAGCCGGAATGGTCGGTACAGCTTTAAGTCTCCTGATTCGAGCTGAGCTTAGCCAGCCAGGGGCCCTTTTAGGCGACGACCAAATTTATAATGTCATTGTGACAGCACATGCTTTTGTTATAATCTTCTTTATAGTAATGCCAATCATAATTGGCGGTTTTGGAAACTGACTTATCCCGTTAATAATCGGAGCCCCTGATATGGCTTTCCCACGAATAAACAACATAAGCTTTTGGCTTCTTCCCCCCTCTTTCCTCCTTCTTCTGGCCTCCTCGGGGGTTGAAGCTGGGGCTGGCACAGGATGAACCGTATACCCCCCTCTAGCA…	TGATAAAGAGAGGAGTTTAACCTCTGTCCATGGAGCTACAACCCACCGCTTAAGACTCAGCCACCTTACCTGTGGCAATCACACGCTGATTTTTCTCGACTAACCACAAAGACATTGGCACCCTCTACCTAGTATTTGGTGCCTGAGCCGGAATGGTCGGTACAGCTTTAAGTCTCCTGATTCGAGCTGAGCTTAGCCAGCCAGGGGCCCTTTTAGGCGACGACCAAATTTATAATGTCATTGTGACAGCACATGCTTTTGTTATAATCTTCTTTATAGTAATGCCAATCATAATTGGCGGTTTTGGAAACTGACTTATCCCGTTAATAATCGGAGCCCCTGATATGGCTTTCCCACGAATAAACAACATAAGCTTTTGGCTTCTTCCCCCCTCTTTCC…	1
NC_004419	7911	7913	Polyodon spathula	Mississippi paddlefish	CACCGCTTAAAACTCAGCCAC	GGGGGTTCGATTCCCTCTTTT	GTGGCAATCACACGCTGATTTTTCTCGACTAACCACAAAGACATTGGCACCCTTTACCTAGTGTTTGGTGCCTGAGCCGGAATGGTTGGAACGGCCTTAAGCCTTTTAATCCGGGCCGAGCTAAGCCAACCGGGAGCCCTCCTGGGGGACGACCAAATTTATAATGTTATCGTAACAGCACATGCTTTCGTTATAATCTTTTTTATAGTGATGCCAATCATGATCGGCGGCTTTGGAAACTGATTAATTCCCCTAATAATCGGGGCCCCTGACATAGCCTTTCCCCGAATAAATAACATGAGCTTCTGACTTCTGCCCCCCTCTTTCCTTCTTCTCCTAGCTTCTTCCGGGGTTGAAGCCGGAGCCGGGACAGGCTGAACAGTATACCCTCCTTTAGCA…	TGATAAAGAGAGGAATTAAACCTCTGTCTATGGAGCTACAATCCACCGCTTAAAACTCAGCCACCTTACCTGTGGCAATCACACGCTGATTTTTCTCGACTAACCACAAAGACATTGGCACCCTTTACCTAGTGTTTGGTGCCTGAGCCGGAATGGTTGGAACGGCCTTAAGCCTTTTAATCCGGGCCGAGCTAAGCCAACCGGGAGCCCTCCTGGGGGACGACCAAATTTATAATGTTATCGTAACAGCACATGCTTTCGTTATAATCTTTTTTATAGTGATGCCAATCATGATCGGCGGCTTTGGAAACTGATTAATTCCCCTAATAATCGGGGCCCCTGACATAGCCTTTCCCCGAATAAATAACATGAGCTTCTGACTTCTGCCCCCCTCTTTCC…	1
NC_004419	7911	7913	Polyodon spathula	North American paddlefish	CTACACTTTCGGCCACCCTAC	ACATGGGGGTTCAATTCCTCC	GTGGCAATCACACGCTGATTCTTCTCCACCAACCACAAAGACATTGGTACCCTTTATTTAGTATTCGGTGCCTGAGCCGGAATAGTCGGCACAGCCCTTAGCCTCCTAATTCGAGCCGAGCTAAGCCAGCCCGGGGCCCTCCTAGGGGATGACCAAATTTACAATGTTATCGTCACGGCACATGCCTTCGTAATGATTTTCTTTATAGTAATACCAATCATGATCGGGGGCTTCGGAAACTGGCTACTTCCCTTAATACTTGGGGCCCCCGATATAGCATTCCCCCGAATAAATAACATAAGCTTCTGGCTTCTCCCACCCTCTCTCCTTCTCCTCTTATCATCTTCCGGGGTTGAAGCCGGGGCAGGAACGGGGTGGACTGTTTACCCCCCGCTAGCC…	TGATAGGAAGAGGACTCAAACCTCTGTCTTCGGGGCTACAACCCGCCGCCTACACTTTCGGCCACCCTACCTGTGGCAATCACACGCTGATTCTTCTCCACCAACCACAAAGACATTGGTACCCTTTATTTAGTATTCGGTGCCTGAGCCGGAATAGTCGGCACAGCCCTTAGCCTCCTAATTCGAGCCGAGCTAAGCCAGCCCGGGGCCCTCCTAGGGGATGACCAAATTTACAATGTTATCGTCACGGCACATGCCTTCGTAATGATTTTCTTTATAGTAATACCAATCATGATCGGGGGCTTCGGAAACTGGCTACTTCCCTTAATACTTGGGGCCCCCGATATAGCATTCCCCCGAATAAATAACATAAGCTTCTGGCTTCTCCCACCCTCTCTC…	1
NC_029715	7915	27777	Lepisosteus platyrhincus	Florida gar	CCGCTTAACTCGGCCATCTTA	GGGGGTTCAATTCCTCCCTTT	GTGGCAATTACACGCTGATTTTTCTCAACCAACCACAAAGACATTGGTACCCTTTATTTAGTATTTGGTGCCTGAGCTGGGATAGTGGGGACGGCCCTGAGCCTCCTCATCCGAGCTGAACTGAGCCAGCCTGGCGCTCTTTTAGGTGACGACCAAGTCTATAACGTAATCGTCACCGCCCACGCCTTCGTAATAATCTTTTTCATGGTTATGCCTATCATGATTGGAGGATTCGGGAACTGGCTTATTCCTCTTATGATTGGAGCTCCCGATATGGCATTCCCTCGAATGAATAACATGAGCTTCTGACTTCTTCCCCCATCTTTCCTTCTCCTCCTCGCTTCTTCCGGCGTAGAGGCTGGTGCGGGGACAGGGTGAACGGTTTATCCCCCCCTTTCC…	TGGTAAGAAGAGGGCTTACACCTCTGTCTATGGGGCTACAATCCACCGCTTAACTCGGCCATCTTACCTGTGGCAATTACACGCTGATTTTTCTCAACCAACCACAAAGACATTGGTACCCTTTATTTAGTATTTGGTGCCTGAGCTGGGATAGTGGGGACGGCCCTGAGCCTCCTCATCCGAGCTGAACTGAGCCAGCCTGGCGCTCTTTTAGGTGACGACCAAGTCTATAACGTAATCGTCACCGCCCACGCCTTCGTAATAATCTTTTTCATGGTTATGCCTATCATGATTGGAGGATTCGGGAACTGGCTTATTCCTCTTATGATTGGAGCTCCCGATATGGCATTCCCTCGAATGAATAACATGAGCTTCTGACTTCTTCCCCCATCTTTCCTT…	1
NC_029715	7915	27777	Lepisosteus platyrhincus	Florida spotted gar	GGGCTACAATCCACCGCTT	AGCAGATGGGGGTTCAATTCC	GTGGCAATTACACGCTGATTTTTCTCAACCAACCACAAAGACATTGGCACCCTATATCTGATCTTCGGAGCCTGGGCAGGAATAGTGGGGACGGCCCTGAGCCTCCTCATCCGGGCCGAACTTAGTCAACCCGGCGCCCTCCTCGGAGATGACCAAATCTACAACGTTATCGTCACTGCGCACGCTTTCGTGATAATCTTTTTTATGGTGATACCCATTCTCATCGGAGGATTTGGGAACTGACTTATTCCCCTTATGATTGGAGCCCCTGACATGGCGTTCCCTCGAATAAATAACATAAGCTTCTGACTCCTCCCCCCTTCTTTCCTCCTACTCCTCGCTTCCTCAGGGGTCGAAGCAGGGGCCGGAACTGGTTGAACTGTCTACCCGCCGCTTGCC…	TGGTAAGAAGAGGACTCAAACCTCTATATATGGGGCTACAATCCACCGCTTACTTCGGCCATCTTACCTGTGGCAATTACACGCTGATTTTTCTCAACCAACCACAAAGACATTGGCACCCTATATCTGATCTTCGGAGCCTGGGCAGGAATAGTGGGGACGGCCCTGAGCCTCCTCATCCGGGCCGAACTTAGTCAACCCGGCGCCCTCCTCGGAGATGACCAAATCTACAACGTTATCGTCACTGCGCACGCTTTCGTGATAATCTTTTTTATGGTGATACCCATTCTCATCGGAGGATTTGGGAACTGACTTATTCCCCTTATGATTGGAGCCCCTGACATGGCGTTCCCTCGAATAAATAACATAAGCTTCTGACTCCTCCCCCCTTCTTTCCTC…	1
NC_008104	7915	34771	Lepisosteus osseus	longnose gar	TTGTCCGTGGAGCTACAATCC	GGGGGTTCAATTCCCTCCTTT	GTGGCAATCACACGCTGATTCTTCTCGACCAACCACAAAGATATTGGCACCCTCTACCTCGTGTTCGGTGCCTGGGCCGGAATAGTCGGCACAGCTTTAAGCCTACTGATTCGGGCTGAGCTAAGCCAGCCCGGGGCCCTTTTGGGGGACGATCAGATTTATAATGTTATCGTGACAGCACATGCTTTCGTTATGATTTTCTTTATAGTGATGCCTATCATAATTGGCGGCTTTGGCAATTGATTAATTCCTTTAATGATTGGGGCTCCTGATATAGCATTCCCCCGTATAAATAATATAAGCTTTTGGCTTCTACCCCCCTCCTTCCTTCTCCTCCTGGCCTCTTCAGGAGTCGAGGCCGGGGCTGGCACAGGCTGAACCGTCTACCCCCCCTTAGCG…	TGATAAAGAAAGGGGTTAAACCTTTGTCCGTGGAGCTACAATCCACCGCTTAAACTCGGCCACCTTACCTGTGGCAATCACACGCTGATTCTTCTCGACCAACCACAAAGATATTGGCACCCTCTACCTCGTGTTCGGTGCCTGGGCCGGAATAGTCGGCACAGCTTTAAGCCTACTGATTCGGGCTGAGCTAAGCCAGCCCGGGGCCCTTTTGGGGGACGATCAGATTTATAATGTTATCGTGACAGCACATGCTTTCGTTATGATTTTCTTTATAGTGATGCCTATCATAATTGGCGGCTTTGGCAATTGATTAATTCCTTTAATGATTGGGGCTCCTGATATAGCATTCCCCCGTATAAATAATATAAGCTTTTGGCTTCTACCCCCCTCCTTCCT…	1
NC_036329	7915	512341	Atractosteus tristoechus	Cuban gar	CCACTTTACTTCAGCCACCCT	TGGGGGTTCAATTCCTTCCTT	GTGGCATTTACACGCTGATTTTTCTCTACAAACCACAAAGACATCGGTACACTTTACATAGTGTTTGGCGCCTGAGCGGGTATAATTGGTACTGCTCTTAGCTTGTTAATTCGAGCAGAGCTTAATCAACCGGGTACCCTTCTAGAAGACGACCAAATCTACAACGTAGCTGTTACCGCCCATGCCTTCGTAATAATTTTCTTTATAGTTATGCCAATTATGATTGGAGGCTTCGGCAACTGACTTATCCCATTAATAATTGCTGCGCCAGACATGGCATTTCCACGAATAAACAACATAAGTTTCTGACTCCTCCCACCATCATTCTTCCTGCTCCTCGCTTCTGCCGGTTTAGAGGCCGGAGTTGGAACAGGCTGAACCCTATACCCCCCTCTTGCC…	TGATAGGGAGGGGACTTAAACCCCTATTGATGGAGCTACAATCCACCACTTTACTTCAGCCACCCTACCTGTGGCATTTACACGCTGATTTTTCTCTACAAACCACAAAGACATCGGTACACTTTACATAGTGTTTGGCGCCTGAGCGGGTATAATTGGTACTGCTCTTAGCTTGTTAATTCGAGCAGAGCTTAATCAACCGGGTACCCTTCTAGAAGACGACCAAATCTACAACGTAGCTGTTACCGCCCATGCCTTCGTAATAATTTTCTTTATAGTTATGCCAATTATGATTGGAGGCTTCGGCAACTGACTTATCCCATTAATAATTGCTGCGCCAGACATGGCATTTCCACGAATAAACAACATAAGTTTCTGACTCCTCCCACCATCATTCTT…	1
NC_024178	7915	512342	Atractosteus tropicus	tropical gar	TTTGTCCTCAGGGCTACAACC	GGGGGTTCAATTCCTCCCTTT	GTGGCAATTACACGCTGATTTTTCTCAACTAATCACAAAGACATTGGCACCCTGTATCTAGTATTCGGTGCCTGAGCTGGAATGGTTGGAACAGCACTAAGCCTCTTAATTCGAGCAGAGCTTAGCCAACCAGGATCTCTTCTGGGCGATGATCAAATCTATAACGTCATCGTCACAGCGCACGCTTTTGTAATAATCTTCTTTATAGTAATGCCTATCCTCATTGGAGGGTTCGGGAACTGACTTGTCCCACTAATGATCGGGGCCCCAGACATGGCATTCCCTCGAATGAACAACATAAGCTTCTGGCTTCTTCCACCTTCGTTCCTTCTCCTCCTAGCATCGTCTGGAGTTGAAGCCGGAGCCGGAACAGGATGAACAGTCTACCCCCCACTAGCC…	TGATAGGGAAAGGAATTAAACCTTTGTCCTCAGGGCTACAACCTGCCGCCTAAGCATTCAGCCACCCTACCTGTGGCAATTACACGCTGATTTTTCTCAACTAATCACAAAGACATTGGCACCCTGTATCTAGTATTCGGTGCCTGAGCTGGAATGGTTGGAACAGCACTAAGCCTCTTAATTCGAGCAGAGCTTAGCCAACCAGGATCTCTTCTGGGCGATGATCAAATCTATAACGTCATCGTCACAGCGCACGCTTTTGTAATAATCTTCTTTATAGTAATGCCTATCCTCATTGGAGGGTTCGGGAACTGACTTGTCCCACTAATGATCGGGGCCCCAGACATGGCATTCCCTCGAATGAACAACATAAGCTTCTGGCTTCTTCCACCTTCGTTC…	1
NC_008131	7915	7917	Atractosteus spatula	alligator gar	TACAACCCGCCGCCTAAAC	GGGGGTTCAATTCCTTCCTT	GTGGCAATCACGCGCTGATTCTTTTCTACAAACCACAAAGACATTGGCACCCTTTATCTTGTATTTGGTGCCTGAGCTGGAATAGTTGGAACTGCTCTAAGCCTCCTCATTCGAGCCGAGCTAAGCCAACCCGGGTCACTTCTAGGCGACGACCAGATTTATAATGTTATCGTTACTGCCCATGCCTTCGTAATAATTTTCTTTATAGTAATGCCAATTCTCATCGGGGGATTTGGGAACTGACTTGTGCCCCTAATAATCGGGGCCCCCGACATAGCATTTCCACGAATAAATAATATAAGCTTCTGACTCCTCCCCCCATCATTTCTTCTGCTGCTGGCCTCTTCTGGCGTTGAGGCCGGGGCCGGAACAGGCTGAACAGTATACCCGCCACTTGCG…	TGGTGGGGAGAGGACTTAAACCTCTGTCTTCAGGGCTACAACCCGCCGCCTAAACGCTCGGCTACCCTACCTGTGGCAATCACGCGCTGATTCTTTTCTACAAACCACAAAGACATTGGCACCCTTTATCTTGTATTTGGTGCCTGAGCTGGAATAGTTGGAACTGCTCTAAGCCTCCTCATTCGAGCCGAGCTAAGCCAACCCGGGTCACTTCTAGGCGACGACCAGATTTATAATGTTATCGTTACTGCCCATGCCTTCGTAATAATTTTCTTTATAGTAATGCCAATTCTCATCGGGGGATTTGGGAACTGACTTGTGCCCCTAATAATCGGGGCCCCCGACATAGCATTTCCACGAATAAATAATATAAGCTTCTGACTCCTCCCCCCATCATTT…	1
NC_004744	7915	7918	Lepisosteus oculatus	spotted gar	CTGACTTCGGCCATCCTACC	TATGCGGCTGGCTTGAAACC	GTGGCAATCACACGCTGATTCTTCTCTACTAATCACAAAGATATTGGCACCCTTTACCTTGTATTTGGTGCCTGAGCCGGAATGGTTGGAACTGCCCTCAGCCTCCTAATTCGTGCCGAACTTAGTCAACCCGGGTCTCTCCTTGGAGATGACCAAATTTATAATGTCATTGTGACTGCACATGCGTTTGTTATAATCTTCTTTATAGTAATGCCAATCCTCATCGGTGGATTTGGCAACTGACTAATCCCTTTAATAATTGGCGCGCCCGACATGGCATTCCCGCGTATAAATAACATGAGTTTTTGACTACTACCACCCTCATTTCTTCTTTTATTAGCTTCATCCGGGGTTGAAGCTGGGGCCGGAACAGGTTGAACAGTTTATCCTCCATTAGCA…	TGATAGGAAGAGGACTTAAACCTCTATCTTCGGGGCTACAACCCGCCACCTGACTTCGGCCATCCTACCTGTGGCAATCACACGCTGATTCTTCTCTACTAATCACAAAGATATTGGCACCCTTTACCTTGTATTTGGTGCCTGAGCCGGAATGGTTGGAACTGCCCTCAGCCTCCTAATTCGTGCCGAACTTAGTCAACCCGGGTCTCTCCTTGGAGATGACCAAATTTATAATGTCATTGTGACTGCACATGCGTTTGTTATAATCTTCTTTATAGTAATGCCAATCCTCATCGGTGGATTTGGCAACTGACTAATCCCTTTAATAATTGGCGCGCCCGACATGGCATTCCCGCGTATAAATAACATGAGTTTTTGACTACTACCACCCTCATTTCT…	1
NC_004742	7922	7924	Amia calva	bowfin	ACCTCTATCTTCGGGGCTACA	GATGGGGGTTCAATTCCTCCC	GTGGCAATCACACGCTGATTCTTTTCTACCAATCACAAAGACATTGGCACCCTTTATTTAGTATTTGGTGCTTGAGCCGGAATAGTCGGTACTGCTCTTAGCCTGCTAATCCGGGCTGAACTAAGTCAGCCGGGATCTCTTCTTGGTGATGACCAGATTTATAATGTAATTGTTACCGCACATGCCTTTGTAATAATTTTCTTTATAGTTATACCCATCCTTATTGGGGGGTTTGGTAATTGACTTGTCCCCCTAATAATTGGGGCCCCTGATATAGCATTTCCCCGTATAAATAACATAAGCTTCTGACTCCTACCTCCCTCCTTCCTTCTTCTATTGGCCTCATCTGGTGTTGAGGCTGGGGCCGGTACGGGCTGAACTGTCTACCCCCCTTTAGCA…	TGATAGGAAGAGGACTTAAACCTCTATCTTCGGGGCTACAACCCACCGCCTGATTCGGCTATCCTACCTGTGGCAATCACACGCTGATTCTTTTCTACCAATCACAAAGACATTGGCACCCTTTATTTAGTATTTGGTGCTTGAGCCGGAATAGTCGGTACTGCTCTTAGCCTGCTAATCCGGGCTGAACTAAGTCAGCCGGGATCTCTTCTTGGTGATGACCAGATTTATAATGTAATTGTTACCGCACATGCCTTTGTAATAATTTTCTTTATAGTTATACCCATCCTTATTGGGGGGTTTGGTAATTGACTTGTCCCCCTAATAATTGGGGCCCCTGATATAGCATTTCCCCGTATAAATAACATAAGCTTCTGACTCCTACCTCCCTCCTTCCTT…	1
NC_005798	7926	54905	Elops hawaiensis	Hawaiian ladyfish	TACAATCCACCGCCTAAACCC	TGTGACTGGCTTGAAACTAGT	GTGACAATCACACGCTGATTCTTCTCAACTAATCATAAAGACATTGGTACCCTCTACTTAGTATTTGGTGCTTGAGCCGGAATAGTTGGCACAGCCCTTAGCCTGCTAATTCGGGCTGAGTTAGCCCAACCCGGAGCCCTTCTAGGGGATGACCAGAGTTATAACGTCATTGTTACTGCTCATGCCTTCATCATAATTTTCTTTATAGTAATACCAATCATAATCGGAGGCTTTGGTAACTGACTTGTACCACTAATAATTGGAGCGCCAGACATGGCATTCCCACGAATAAACAACATGAGCTTCTGACTACTCCCCCCCTCCTTCTTGCTACTACTAGCCTCTTCCGGGGTTGAAGCCGGAGCAGGCACAGGATGAACTGTTTACCCCCCACTTGCT…	TGATAGGAAAAGGACTTAAACCTTCGTACATGGAGCTACAATCCACCGCCTAAACCCTCGGCCACCCTACCTGTGACAATCACACGCTGATTCTTCTCAACTAATCATAAAGACATTGGTACCCTCTACTTAGTATTTGGTGCTTGAGCCGGAATAGTTGGCACAGCCCTTAGCCTGCTAATTCGGGCTGAGTTAGCCCAACCCGGAGCCCTTCTAGGGGATGACCAGAGTTATAACGTCATTGTTACTGCTCATGCCTTCATCATAATTTTCTTTATAGTAATACCAATCATAATCGGAGGCTTTGGTAACTGACTTGTACCACTAATAATTGGAGCGCCAGACATGGCATTCCCACGAATAAACAACATGAGCTTCTGACTACTCCCCCCCTCCTTC…	1
NC_005798	7926	54905	Elops hawaiensis	giant herring	ACCTCTGTATATGGAGCTACAATCC	TGACTGGCTTGAAACTAGTTTATG	GTGACAATCACACGCTGATTTTTCTCCACTAATCACAAAGACATTGGCACCCTGTATTTAGTATTTGGTGCCTGAGCTGGTATAGTCGGAACCGCCTTAAGCCTACTAATCCGAGCTGAGCTGAACCAACCCGGCTCCCTTCTAGGCGACGATCAAATTTACAATGTTATCGTTACGGCGCACGCCTTCATCATAATCTTCTTTATAGTAATGCCAATCATAATCGGTGGTTTCGGAAACTGACTTATCCCTCTAATAATTGGAGCCCCAGATATAGCATTTCCACGAATAAATAACATGAGCTTCTGACTACTTCCACCCTCATTCCTCCTTCTACTAGCATCTTCAGGAGTAGAAGCGGGGGCAGGAACAGGCTGAACTGTTTACCCACCACTTGCA…	TGATAAGAAGAGGACTTGAACCTCTGTATATGGAGCTACAATCCACCGCCTAACCCTCGGCCATCCTACCTGTGACAATCACACGCTGATTTTTCTCCACTAATCACAAAGACATTGGCACCCTGTATTTAGTATTTGGTGCCTGAGCTGGTATAGTCGGAACCGCCTTAAGCCTACTAATCCGAGCTGAGCTGAACCAACCCGGCTCCCTTCTAGGCGACGATCAAATTTACAATGTTATCGTTACGGCGCACGCCTTCATCATAATCTTCTTTATAGTAATGCCAATCATAATCGGTGGTTTCGGAAACTGACTTATCCCTCTAATAATTGGAGCCCCAGATATAGCATTTCCACGAATAAATAACATGAGCTTCTGACTACTTCCACCCTCATTCC…	1
NC_005803	7926	7928	Elops saurus	ladyfish	TAACCTCTGTTCGTGGGGCTA	TGAAATTAGTTTACGGGGGTTCA	GTGGCAATCACACGCTGATTTTTTTCCACCAATCATAAAGATATTGGCACTCTCTACCTTGTATTTGGTGCCTGGGCCGGGATAGTAGGAACTGCCCTAAGTCTTTTAATTCGGGCAGAATTAAATCAACCCGGGTCCCTTCTAGGTGACGACCAGATTTATAATGTTATTGTTACAGCACATGCATTTGTAATAATTTTTTTTATGGTTATACCCATCATAATCGGGGGCTTCGGAAACTGACTCGTGCCTTTAATAATCGGGGCCCCTGACATAGCATTCCCTCGGATAAATAATATAAGCTTCTGACTTCTGCCCCCATCTTTCCTCCTTCTTTTAGCTTCCTCTGGGGTCGAAGCCGGGGCTGGAACAGGCTGAACAGTTTATCCCCCCCTCGCC…	TGGTAGGAAGAGGGTTCTAACCTCTGTTCGTGGGGCTACAACCCACCGCCTAGGCACTCGGCCACCCTACCTGTGGCAATCACACGCTGATTTTTTTCCACCAATCATAAAGATATTGGCACTCTCTACCTTGTATTTGGTGCCTGGGCCGGGATAGTAGGAACTGCCCTAAGTCTTTTAATTCGGGCAGAATTAAATCAACCCGGGTCCCTTCTAGGTGACGACCAGATTTATAATGTTATTGTTACAGCACATGCATTTGTAATAATTTTTTTTATGGTTATACCCATCATAATCGGGGGCTTCGGAAACTGACTCGTGCCTTTAATAATCGGGGCCCCTGACATAGCATTCCCTCGGATAAATAATATAAGCTTCTGACTTCTGCCCCCATCTTTC…	1
NC_005799	7930	118141	Megalops cyprinoides	Indo-Pacific tarpon	TGGAGCTACAATCCACCGC	CTTGAAACTAGCCTACGGGGG	GTGGCAATCACACGCTGATTCTTCTCTACTAACCACAAAGACATTGGCACCCTCTATCTAGTATTTGGTGCCTGAGCCGGGATAGTTGGTACGGCCCTGAGCCTACTAATTCGGGCAGAGCTAAGCCAACCCGGAGCCCTGATAGGCGATGATCAGATTTACAACGTTATTGTAACTGCACACGCATTTGTAATAATTTTCTTTATAGTAATGCCAGTTATAATTGGAGGCTTCGGAAACTGACTTGTGCCTCTAATGATTGGTGCCCCCGATATGGCTTTTCCCCGAATAAACAATATGAGCTTTTGACTCCTTCCCCCTTCTTTCCTACTGCTCTTGGCTTCTTCAGGGGTAGAAGCAGGAGCTGGGACAGGTTGGACCGTCTACCCACCACTCGCC…	TGGTAAGAAAAGGACTTAAACCTTTGTTTGTGGAGCTACAATCCACCGCCTGGACCCTCGGCCACCCTACCTGTGGCAATCACACGCTGATTCTTCTCTACTAACCACAAAGACATTGGCACCCTCTATCTAGTATTTGGTGCCTGAGCCGGGATAGTTGGTACGGCCCTGAGCCTACTAATTCGGGCAGAGCTAAGCCAACCCGGAGCCCTGATAGGCGATGATCAGATTTACAACGTTATTGTAACTGCACACGCATTTGTAATAATTTTCTTTATAGTAATGCCAGTTATAATTGGAGGCTTCGGAAACTGACTTGTGCCTCTAATGATTGGTGCCCCCGATATGGCTTTTCCCCGAATAAACAATATGAGCTTTTGACTCCTTCCCCCTTCTTTC…	1
NC_005804	7930	7932	Megalops atlanticus	tarpon	GAGCTACAATCCACCGGCTTA	TATGGGGGTTCAATTCCCTCC	GTGGCAATCACACGCTGATTCTTTTCTACCAACCACAAAGACATTGGCACCCTTTATATAGTATTTGGTGCCTGAGCCGGGATAGTCGGCACAGCCCTTAGCCTCTTAATTCGAGCAGAGCTCAGCCAACCGGGGGCGCTTCTGGGCGACGACCAAATTTATAACGTAATCGTTACTGCCCACGCTTTCGTAATAATCTTCTTCATGGTAATACCCATTATGATTGGGGGGTTCGGAAACTGACTTATCCCACTGATGATCGGAGCCCCCGACATGGCCTTCCCACGAATAAACAACATAAGCTTCTGACTCCTCCCTCCTTCTTTCCTGCTTCTCCTTGCCTCCTCTGGAGTTGAAGCTGGGGCAGGCACAGGATGAACCGTATATCCCCCTCTTGCC…	TGATAGAAAGAGGACTCAAACCTCTGTTTATGGAGCTACAATCCACCGGCTTAATCCTCAGCCATTCTACCTGTGGCAATCACACGCTGATTCTTTTCTACCAACCACAAAGACATTGGCACCCTTTATATAGTATTTGGTGCCTGAGCCGGGATAGTCGGCACAGCCCTTAGCCTCTTAATTCGAGCAGAGCTCAGCCAACCGGGGGCGCTTCTGGGCGACGACCAAATTTATAACGTAATCGTTACTGCCCACGCTTTCGTAATAATCTTCTTCATGGTAATACCCATTATGATTGGGGGGTTCGGAAACTGACTTATCCCACTGATGATCGGAGCCCCCGACATGGCCTTCCCACGAATAAACAACATAAGCTTCTGACTCCTCCCTCCTTCTTTC…	1
NC_006536	7934	103812	Anguilla malgumora	NULL	CTCTGTCTTCGGGGCTACAAC	CATGCGATTGGCTTGAAACCA	GTGACAATCACACGATGATTCTTCTCCACCAATCACAAAGACATTGGCACCCTTTATTTAGTATTTGGTGCCTGAGCCGGGATAGTCGGCACAGCTCTAAGCCTCTTAATCCGGGCCGAGCTAAGCCAACCAGGCTCCCTATTAGGCGATGACCAAATCTATAACGTCATTGTCACGGCACACGCCTTCGTTATGATCTTCTTTATAGTGATACCCATTCTAATTGGGGGTTTCGGGAATTGACTAATTCCCCTCATGATTGGGGCCCCAGACATGGCCTTCCCTCGAATGAATAACATGAGTTTCTGACTACTTCCCCCCTCTTTCCTTCTTCTTTTAGCCTCCTCGGGGGTCGAAGCCGGGGCAGGGACCGGGTGAACTGTCTACCCACCCCTAGCC…	TGGTACAGAGAGGACTCAAACCTCTGTCTTCGGGGCTACAACCCACCGCTTGCGCACTCAGCCACTCTACCTGTGACAATCACACGATGATTCTTCTCCACCAATCACAAAGACATTGGCACCCTTTATTTAGTATTTGGTGCCTGAGCCGGGATAGTCGGCACAGCTCTAAGCCTCTTAATCCGGGCCGAGCTAAGCCAACCAGGCTCCCTATTAGGCGATGACCAAATCTATAACGTCATTGTCACGGCACACGCCTTCGTTATGATCTTCTTTATAGTGATACCCATTCTAATTGGGGGTTTCGGGAATTGACTAATTCCCCTCATGATTGGGGCCCCAGACATGGCCTTCCCTCGAATGAATAACATGAGTTTCTGACTACTTCCCCCCTCTTTC…	1
NC_006543	7934	103832	Anguilla bengalensis labiata	African mottled eel	CGCCGCCTATATATTCAGCCA	TTATGCGGTTGGCTTGAAACC	GTGACAATCACCCGTTGATTCTTCTCTACTAATCACAAAGACATTGGCACCCTCTACCTAGTATTCGGTGCCTGAGCTGGCATGGTCGGCACGGCCCTGAGTCTCCTAATTCGAGCAGAACTAAGTCAACCAGGAGCCTTGCTAGGTGACGACCAGATCTATAATGTAATTGTTACAGCACATGCCTTTGTAATAATTTTCTTTATAGTAATGCCCGTTATAATTGGTGGGTTTGGCAACTGGCTAGTCCCCCTAATAATTGGAGCCCCGGACATAGCTTTCCCCCGAATAAACAACATGAGCTTCTGACTGCTGCCCCCATCCTTCCTACTTCTTCTTGCCTCCTCAGGCGTAGAAGCGGGAGCCGGGACCGGCTGAACTGTATACCCCCCTCTGGCA…	TGGTAGCAGAAGGAATTGAACCTTCGTACGCGGAGCTACAACCCGCCGCCTATATATTCAGCCATACTACCTGTGACAATCACCCGTTGATTCTTCTCTACTAATCACAAAGACATTGGCACCCTCTACCTAGTATTCGGTGCCTGAGCTGGCATGGTCGGCACGGCCCTGAGTCTCCTAATTCGAGCAGAACTAAGTCAACCAGGAGCCTTGCTAGGTGACGACCAGATCTATAATGTAATTGTTACAGCACATGCCTTTGTAATAATTTTCTTTATAGTAATGCCCGTTATAATTGGTGGGTTTGGCAACTGGCTAGTCCCCCTAATAATTGGAGCCCCGGACATAGCTTTCCCCCGAATAAACAACATGAGCTTCTGACTGCTGCCCCCATCCTTC…	1
NC_006537	7934	48163	Anguilla celebesensis	Celebes longfin eel	TAACCTCTGTGCATGGGGCTA	GGGGGTTCGATTCCTTCCTTT	GTGGCAATCACCCGTTGATTCTTTTCTACTAACCACAAAGATATTGGCACCCTGTATTTAGTATTTGGTGCCTGAGCAGGCATAGTCGGCACAGCCCTCAGCCTTCTGATCCGTGCCGAACTGAGCCAACCCGGTGCCTTGCTTGGCGATGACCAGATCTACAATGTTATCGTTACAGCCCACGCCTTTGTCATGATCTTCTTTATAGTAATACCCATCATAATTGGCGGATTCGGAAACTGACTGGTCCCCCTAATAATTGGAGCCCCAGACATGGCATTCCCTCGCATGAACAATATGAGCTTCTGGCTCCTACCCCCATCCTTCCTACTCCTTTTGGCCTCCTCTGGGGTAGAGGCCGGGGCCGGCACAGGGTGAACTGTTTACCCCCCACTGGCG…	TGATAAGAAGGGGACTTTAACCTCTGTGCATGGGGCTACAACCCACCGCTTAAATACTCAGCCATCTTACCTGTGGCAATCACCCGTTGATTCTTTTCTACTAACCACAAAGATATTGGCACCCTGTATTTAGTATTTGGTGCCTGAGCAGGCATAGTCGGCACAGCCCTCAGCCTTCTGATCCGTGCCGAACTGAGCCAACCCGGTGCCTTGCTTGGCGATGACCAGATCTACAATGTTATCGTTACAGCCCACGCCTTTGTCATGATCTTCTTTATAGTAATACCCATCATAATTGGCGGATTCGGAAACTGACTGGTCCCCCTAATAATTGGAGCCCCAGACATGGCATTCCCTCGCATGAACAATATGAGCTTCTGGCTCCTACCCCCATCCTTC…	1
NC_006542	7934	48164	Anguilla mossambica	African longfin eel	ACCTCTGTGTACGGAGCTACA	ATGCAGTTGGCTTGAAACCAG	GTGGCAATTACTCGTTGATTTTTCTCCACTAATCACAAAGACATCGGCACCCTTTATATAGTATTTGGTGCCTGAGCCGGAATAGTCGGAACCGCCCTGAGCCTCTTAATTCGAGCAGAACTAAGTCAGCCTGGAACCCTCCTTGGGGATGACCAAATTTATAATGTTATCGTTACAGCACATGCTTTTGTAATAATTTTCTTTATAGTAATACCAGTTATAATCGGAGGATTTGGCAACTGACTTGTACCCCTAATAATCGGCGCCCCTGACATAGCCTTCCCCCGAATAAACAATATAAGCTTCTGACTTCTCCCACCCTCATTTCTTCTCCTTTTAGCCTCATCGGGGATTGAAGCAGGGGCCGGAACAGGATGAACTGTCTACCCACCCCTAGCC…	TGATAAGAAGAGGAATTAAACCTCTGTGTACGGAGCTACAATCCGCCGCTTATACATTCAGCCATCCTACCTGTGGCAATTACTCGTTGATTTTTCTCCACTAATCACAAAGACATCGGCACCCTTTATATAGTATTTGGTGCCTGAGCCGGAATAGTCGGAACCGCCCTGAGCCTCTTAATTCGAGCAGAACTAAGTCAGCCTGGAACCCTCCTTGGGGATGACCAAATTTATAATGTTATCGTTACAGCACATGCTTTTGTAATAATTTTCTTTATAGTAATACCAGTTATAATCGGAGGATTTGGCAACTGACTTGTACCCCTAATAATCGGCGCCCCTGACATAGCCTTCCCCCGAATAAACAATATAAGCTTCTGACTTCTCCCACCCTCATTT…	1
NC_006546	7934	48165	Anguilla reinhardtii	speckled longfin eel	CAATCCACCGCTTAACTCAGC	CCAACATATGGGGGTTCGACT	GTGGCAATCACACGCTGATTTTTCTCAACCAACCATAAAGACATCGGCACCCTCTATCTAGTATTCGGTGCATGAGCTGGAATAGTTGGCACGGCCTTAAGCTTGCTCATCCGAGCTGAACTAAGCCAACCAGGTGCCCTTCTTGGGGACGACCAGATCTACAATGTAATCGTTACGGCCCATGCCTTCGTAATGATTTTCTTTATAGTAATACCAATTATGATTGGAGGATTTGGAAACTGACTTATTCCTCTAATGATCGGAGCCCCCGACATGGCATTCCCACGAATGAACAACATGAGCTTCTGACTCCTTCCCCCTTCTTTCCTTCTGCTCCTAGCTTCTTCAGGAGTTGAGGCTGGAGCCGGAACCGGTTGAACAGTCTACCCTCCCCTTGCC…	TGGTAAGAAGAGGGCTCAAACCTCTGTATATGGGGCTACAATCCACCGCTTAACTCAGCCATCCTACCTGTGGCAATCACACGCTGATTTTTCTCAACCAACCATAAAGACATCGGCACCCTCTATCTAGTATTCGGTGCATGAGCTGGAATAGTTGGCACGGCCTTAAGCTTGCTCATCCGAGCTGAACTAAGCCAACCAGGTGCCCTTCTTGGGGACGACCAGATCTACAATGTAATCGTTACGGCCCATGCCTTCGTAATGATTTTCTTTATAGTAATACCAATTATGATTGGAGGATTTGGAAACTGACTTATTCCTCTAATGATCGGAGCCCCCGACATGGCATTCCCACGAATGAACAACATGAGCTTCTGACTCCTTCCCCCTTCTTTCCTT…	1
NC_011575	7934	573744	Anguilla luzonensis	Philippine eel	CCACCGCTTAAACATTCAGCC	TTGAAACCGACATATGGGGGT	GTGGCAATCACTCGCTGATTCTTTTCTACTAATCACAAAGACATTGGCACCCTTTATTTCGTATTCGGTGCCTGAGCAGGAATGGTGGGGACAGCCCTAAGCCTCTTAATTCGAGCAGAACTGAGTCAACCTGGAGCCTTCTTGGGAGACGACCAAATTTACAACGTCATTGTTACAGCACATGCTTTCGTAATGATTTTCTTTATGGTTATACCGATCATAATTGGGGGTTTTGGAAACTGACTGGTGCCTCTAATAATTGGAGCCCCAGACATAGCATTCCCCCGAATAAACAATATAAGCTTTTGACTTCTACCACCTTCATTTCTACTTCTTCTATCTTCCTCAGGAGTTGAAGCTGGGGCAGGAACGGGGTGAACAGTTTATCCCCCTCTTGCT…	TGGAAAGAAGAGGAATTTAACCTCTGTCTATGGGACTACAGCCCACCGCTTAAACATTCAGCCATCTTACCTGTGGCAATCACTCGCTGATTCTTTTCTACTAATCACAAAGACATTGGCACCCTTTATTTCGTATTCGGTGCCTGAGCAGGAATGGTGGGGACAGCCCTAAGCCTCTTAATTCGAGCAGAACTGAGTCAACCTGGAGCCTTCTTGGGAGACGACCAAATTTACAACGTCATTGTTACAGCACATGCTTTCGTAATGATTTTCTTTATGGTTATACCGATCATAATTGGGGGTTTTGGAAACTGACTGGTGCCTCTAATAATTGGAGCCCCAGACATAGCATTCCCCCGAATAAACAATATAAGCTTTTGACTTCTACCACCTTCATTT…	1
NC_006534	7934	61125	Anguilla bicolor bicolor	Indonesian shortfin eel	CGCTTAAACATTCAGCCACCC	GTTATGCGGCTGGCTTGAAAC	GTGGCAATCACCCGCTGATTCTTCTCAACTAATCACAAAGACATCGGAACTCTCTACTTAGTATTTGGTGCCTGAGCCGGCATGGTCGGCACTGCCCTAAGCCTCTTAATTCGAGCAGAATTAAGCCAACCTGGGGCCCTACTAGGGGATGACCAAATTTACAATGTAATCGTTACAGCACACGCCTTCGTAATAATTTTCTTTATAGTAATACCAATTATGATTGGTGGCTTCGGAAACTGACTAGTACCCCTAATGATTGGAGCCCCAGACATGGCCTTCCCGCGGATGAATAACATAAGCTTCTGACTTCTCCCCCCATCATTTCTTCTTCTTCTAGCCTCCTCTGGCGTAGAAGCAGGAGCCGGGACCGGATGAACTGTATACCCCCCACTAGCA…	TGGGAGGGAGAGGAATTAAACCTCTGTACATGGAGCTACAATCCACCGCTTAAACATTCAGCCACCCTACCTGTGGCAATCACCCGCTGATTCTTCTCAACTAATCACAAAGACATCGGAACTCTCTACTTAGTATTTGGTGCCTGAGCCGGCATGGTCGGCACTGCCCTAAGCCTCTTAATTCGAGCAGAATTAAGCCAACCTGGGGCCCTACTAGGGGATGACCAAATTTACAATGTAATCGTTACAGCACACGCCTTCGTAATAATTTTCTTTATAGTAATACCAATTATGATTGGTGGCTTCGGAAACTGACTAGTACCCCTAATGATTGGAGCCCCAGACATGGCCTTCCCGCGGATGAATAACATAAGCTTCTGACTTCTCCCCCCATCATTT…	1
NC_006535	7934	61126	Anguilla bicolor pacifica	Indian short-finned eel	TTATGGGGCTACAATCCACCG	TGGCTTGAAACCAATTTACGGG	GTGGCAATCACACGCTGATTTTTCTCAACCAACCATAAAGACATCGGCACCCTTTATCTTGTATTTGGTGCTTGGGCCGGAATAGTGGGGACTGCCTTAAGTCTGCTCATTCGAGCCGAGTTAAGCCAACCCGGAGCTCTTCTGGGCGACGACCAGATTTATAATGTTATCGTTACAGCACACGCATTTGTAATAATTTTCTTTATAGGAATACCAATTATGATTGGAGGATTTGGAAACTGATTAATCCCACTTATGATTGGTGCCCCCGACATGGCATTCCCTCGAATGAATAACATAAGCTTCTGACTACTCCCCCCCTCATTCCTTCTTCTACTTGCCTCCTCAGGGGTTGAAGCCGGGGCTGGCACTGGGTGGACAGTTTACCCGCCGCTGGCG…	TGGTAAGAAGAGGACTCAAACCTCTGTTTATGGGGCTACAATCCACCGCTTAAAACCTCAGCCATCTTACCTGTGGCAATCACACGCTGATTTTTCTCAACCAACCATAAAGACATCGGCACCCTTTATCTTGTATTTGGTGCTTGGGCCGGAATAGTGGGGACTGCCTTAAGTCTGCTCATTCGAGCCGAGTTAAGCCAACCCGGAGCTCTTCTGGGCGACGACCAGATTTATAATGTTATCGTTACAGCACACGCATTTGTAATAATTTTCTTTATAGGAATACCAATTATGATTGGAGGATTTGGAAACTGATTAATCCCACTTATGATTGGTGCCCCCGACATGGCATTCCCTCGAATGAATAACATAAGCTTCTGACTACTCCCCCCCTCATTC…	1
NC_006538	7934	61127	Anguilla dieffenbachii	New Zealand longfin eel	CGCTTGAACACTCAGCCATCT	TAGCCGGCTTGAAACTGGTTT	GTGACTATTACCCGCTGATTATTCTCAACAAACCATAAAGACATTGGCACCCTCTATCTGATCTTCGGTGCTTGAGCCGGAATGGTAGGTACTGCATTAAGCCTACTTATTCGCGCAGAACTTGGACAACCGGGAGCCTTAATAGGGGATGACCAAATTTATAACGTTATTGTTACTGCCCATGCATTCGTAATAATCTTCTTTATAGTAATGCCGATCATAATCGGCGGCTTCGGCAACTGATTAGTGCCATTAATAATTGGAGCGCCAGATATGGCATTCCCACGAATAAATAATATAAGCTTTTGACTACTTCCCCCCTCATTCCTGCTTTTATTAACATCGTCTGCAGTAGAAGCTGGTGTAGGAACCGGCTGAACTGTATACCCACCACTAGCA…	TGATAAGAGAAGGGATTTAGCCTTCATTTACAGGGCTACAACCTGCCGCTTGAACACTCAGCCATCTTACCTGTGACTATTACCCGCTGATTATTCTCAACAAACCATAAAGACATTGGCACCCTCTATCTGATCTTCGGTGCTTGAGCCGGAATGGTAGGTACTGCATTAAGCCTACTTATTCGCGCAGAACTTGGACAACCGGGAGCCTTAATAGGGGATGACCAAATTTATAACGTTATTGTTACTGCCCATGCATTCGTAATAATCTTCTTTATAGTAATGCCGATCATAATCGGCGGCTTCGGCAACTGATTAGTGCCATTAATAATTGGAGCGCCAGATATGGCATTCCCACGAATAAATAATATAAGCTTTTGACTACTTCCCCCCTCATTC…	1
NC_006531	7934	7936	Anguilla anguilla	European eel	ACCTCTGTACATGGGGCTACA	GGGGGTTCGATTCCTTCCTTT	GTGGCAATCACCCGTTGATTCTTTTCTACTAACCACAAAGATATTGGCACCCTGTATTTAGTATTTGGTGCCTGAGCAGGCATAGTCGGCACAGCCCTCAGCCTTCTGATCCGTGCCGAACTGAGCCAACCCGGTGCCTTGCTTGGCGATGACCAGATCTACAATGTTATCGTCACAGCCCACGCCTTTGTCATGATTTTCTTTATAGTAATACCCATCATAATTGGCGGATTCGGAAACTGATTGGTCCCCCTAATAATTGGAGCCCCAGACATGGCATTTCCTCGCATGAACAACATGAGCTTCTGACTTCTACCCCCATCCTTCCTACTCCTTTTGGCCTCCTCTGGGGTAGAGGCCGGAGCCGGTACAGGATGAACTGTTTACCCCCCACTGGCG…	TGATAAGAAGGGGACTTTAACCTCTGTACATGGGGCTACAACCCACCGCTTAAACGCTCGGCCATCTTACCTGTGGCAATCACCCGTTGATTCTTTTCTACTAACCACAAAGATATTGGCACCCTGTATTTAGTATTTGGTGCCTGAGCAGGCATAGTCGGCACAGCCCTCAGCCTTCTGATCCGTGCCGAACTGAGCCAACCCGGTGCCTTGCTTGGCGATGACCAGATCTACAATGTTATCGTCACAGCCCACGCCTTTGTCATGATTTTCTTTATAGTAATACCCATCATAATTGGCGGATTCGGAAACTGATTGGTCCCCCTAATAATTGGAGCCCCAGACATGGCATTTCCTCGCATGAACAACATGAGCTTCTGACTTCTACCCCCATCCTTC…	1
NC_006531	7934	7936	Anguilla anguilla	European freshwater eel	AATGGGGCTACAATCCACCG	CATGGGGGTTCGACTCCTC	GTGGCCACCACACGTTGATTCTTCTCGACTAATCACAAAGACATCGGCACCCTCTATCTAGTATTTGGTGCTTGAGCCGGAATAGTAGGCACCGCCCTAAGCCTACTAATCCGAGCTGAACTAAGCCAACCCGGCGCACTCCTCGGAGACGACCAGATTTATAACGTAATTGTTACAGCACATGCCTTCGTAATGATTTTCTTTATAGTGATACCAATCATGATTGGAGGATTTGGGAATTGACTTATTCCACTTATGATTGGCGCCCCCGACATGGCTTTCCCTCGGATAAACAACATGAGCTTTTGACTCCTTCCCCCCTCCTTCCTTCTATTACTTGCCTCCTCTGGGGTAGAGGCGGGAGCTGGAACAGGGTGGACCGTCTACCCTCCCTTAGCT…	TGGTAAGAAGAGGACTTAAACCTCTGTCAATGGGGCTACAATCCACCGCTTAGACTCTCAGCCATCCTACCTGTGGCCACCACACGTTGATTCTTCTCGACTAATCACAAAGACATCGGCACCCTCTATCTAGTATTTGGTGCTTGAGCCGGAATAGTAGGCACCGCCCTAAGCCTACTAATCCGAGCTGAACTAAGCCAACCCGGCGCACTCCTCGGAGACGACCAGATTTATAACGTAATTGTTACAGCACATGCCTTCGTAATGATTTTCTTTATAGTGATACCAATCATGATTGGAGGATTTGGGAATTGACTTATTCCACTTATGATTGGCGCCCCCGACATGGCTTTCCCTCGGATAAACAACATGAGCTTTTGACTCCTTCCCCCCTCCTTC…	1
NC_002707	7934	7937	Anguilla japonica	Japanese eel	CTACAACCCACCGCCTATAGC	GGGGGTTCAATTCCTCCCTTC	GTGGCAATCACACGCTGATTCTTCTCTACCAACCACAAAGACATTGGCACCCTTTATCTTGTATTTGGTGCCTGAGCCGGAATAGTCGGAACTGCTTTAAGCCTCCTAATCCGAGCCGAATTAAGTCAACCAGGGTCACTTCTCGGTGATGATCAAATTTATAACGTTATCGTTACCGCCCACGCCTTTGTTATAATCTTCTTTATAGTAATGCCCATCCTAATCGGAGGATTCGGAAACTGACTTGTGCCCCTAATGATTGGGGCCCCTGACATGGCATTTCCACGAATGAATAACATAAGCTTCTGACTTCTACCCCCCTCATTCCTTCTGCTACTAGCTTCCTCTGGGGTCGAGGCCGGAGCCGGAACAGGGTGAACAGTGTACCCTCCGCTTGCG…	TGATAGGAAGAGGACTTAAACCTCTGTCTTCGGGGCTACAACCCACCGCCTATAGCACTCGGCCATCCTACCTGTGGCAATCACACGCTGATTCTTCTCTACCAACCACAAAGACATTGGCACCCTTTATCTTGTATTTGGTGCCTGAGCCGGAATAGTCGGAACTGCTTTAAGCCTCCTAATCCGAGCCGAATTAAGTCAACCAGGGTCACTTCTCGGTGATGATCAAATTTATAACGTTATCGTTACCGCCCACGCCTTTGTTATAATCTTCTTTATAGTAATGCCCATCCTAATCGGAGGATTCGGAAACTGACTTGTGCCCCTAATGATTGGGGCCCCTGACATGGCATTTCCACGAATGAATAACATAAGCTTCTGACTTCTACCCCCCTCATT…	1
NC_006547	7934	7938	Anguilla rostrata	American eel	ACCGCTTAAACCTTCAGCCAT	TATACGGAGGTTCGACCCCTT	GTGATAATTACCCGCTGACTATTCTCCACCAACCACAAAGACATCGGCACCCTATACCTTGTATTTGGTGCTTGAGCCGGCCTAGTCGGCACCGCATTAAGCATACTTATTCGTACTGAACTAAGTCAGCCAGGAACAATACTAGAAGATGACCAAATCTACAATGTGATTGTCACAGCACATGCATTCGTAATAATCTTCTTCATGGTTATACCAGTAATAATTGGGGGATTTGGAAACTGATTAATTCCATTAATAATTGGAGCCCCAGACATGGCATTTCCTCGAATGAATAATATAAGCTTCTGACTTTTACCCCCCTCACTTCTTCTTTTACTGGCATCTTCTGGCATCGAAGCCGGTGCCGGAACAGGTTGAACTGTTTATCCCCCTCTAGCT…	TGATAAGAAAAGGATTTTAACCTATATACTTGGGACTACAATCCACCGCTTAAACCTTCAGCCATCCTACCCGTGATAATTACCCGCTGACTATTCTCCACCAACCACAAAGACATCGGCACCCTATACCTTGTATTTGGTGCTTGAGCCGGCCTAGTCGGCACCGCATTAAGCATACTTATTCGTACTGAACTAAGTCAGCCAGGAACAATACTAGAAGATGACCAAATCTACAATGTGATTGTCACAGCACATGCATTCGTAATAATCTTCTTCATGGTTATACCAGTAATAATTGGGGGATTTGGAAACTGATTAATTCCATTAATAATTGGAGCCCCAGACATGGCATTTCCTCGAATGAATAATATAAGCTTCTGACTTTTACCCCCCTCACTT…	1
NC_006540	7934	7939	Anguilla marmorata	giant mottled eel	TCCACCGCTTAACTCTCAACC	GCAGGTGGAGGTTCAAATCCT	ATGACAATCACCCGTTGATTCTTTTCTACCAACCACAAAGATATTGGCACCCTATATTTAGTATTTGGTGCCTGAGCCGGCATAGTCGGCACCGCACTAAGCCTATTAATTCGCGCTGAACTTACTCAACCAGGAGCCCTTCTTGGAGATGATCAGATTTATAATGTTATCGTAACAGCCCATGCTTTTGTAATAATTTTCTTTATGGTGATACCAATTATAATCGGAGGATTCGGCAATTGACTAATCCCCCTAATAATTGGAGCCCCAGACATAGCATTCCCCCGTATGAACAATATAAGCTTCTGACTTCTCCCCCCCTCATTTCTTCTCCTTTTAGCCTCTTCCGGGGTAGAAGCCGGAGCCGGCACAGGGTGAACCGTTTATCCTCCCCTAGCT…	TGATAAAAGGAGATTTTAACCCATGTACTTGGAACTACAGTCCACCGCTTAACTCTCAACCCCCTTAACCATGACAATCACCCGTTGATTCTTTTCTACCAACCACAAAGATATTGGCACCCTATATTTAGTATTTGGTGCCTGAGCCGGCATAGTCGGCACCGCACTAAGCCTATTAATTCGCGCTGAACTTACTCAACCAGGAGCCCTTCTTGGAGATGATCAGATTTATAATGTTATCGTAACAGCCCATGCTTTTGTAATAATTTTCTTTATGGTGATACCAATTATAATCGGAGGATTCGGCAATTGACTAATCCCCCTAATAATTGGAGCCCCAGACATAGCATTCCCCCGTATGAACAATATAAGCTTCTGACTTCTCCCCCCCTCATTTCT…	1
NC_006540	7934	7939	Anguilla marmorata	marbled eel	GCTTACTCAGCCATCCTACC	CCAACATATGGGGGTTCGACT	GTGGCAATCACACGCTGATTTTTCTCAACCAACCATAAAGACATCGGCACCCTTTATCTAGTATTCGGTGCATGAGCTGGTATAGTTGGCACAGCCTTAAGCTTGCTCATCCGAGCTGAACTAAGCCAACCAGGTGCCCTTCTTGGGGACGACCAGATCTACAATGTAATCGTTACGGCCCATGCCTTCGTAATGATTTTCTTTATAGTAATGCCAATTATGATTGGAGGGTTCGGAAACTGACTCATCCCTCTAATGATTGGAGCTCCAGACATGGCATTCCCACGAATGAACAACATGAGCTTCTGACTTCTTCCTCCTTCTTTCCTTCTGCTATTAGCTTCTTCAGGAGTTGAAGCTGGTGCCGGAACCGGTTGAACAGTTTACCCGCCCCTTGCT…	TGGTAAGAAGAGGGCTCAAACCTCTGTATATGGGGCTACAATCCACCGCTTACTCAGCCATCCTACCTGTGGCAATCACACGCTGATTTTTCTCAACCAACCATAAAGACATCGGCACCCTTTATCTAGTATTCGGTGCATGAGCTGGTATAGTTGGCACAGCCTTAAGCTTGCTCATCCGAGCTGAACTAAGCCAACCAGGTGCCCTTCTTGGGGACGACCAGATCTACAATGTAATCGTTACGGCCCATGCCTTCGTAATGATTTTCTTTATAGTAATGCCAATTATGATTGGAGGGTTCGGAAACTGACTCATCCCTCTAATGATTGGAGCTCCAGACATGGCATTCCCACGAATGAACAACATGAGCTTCTGACTTCTTCCTCCTTCTTTCCTTC…	1
NC_006532	7934	86961	Anguilla australis australis	NULL	GCTTACTCAGCCATCCTACC	CCAACATATGGGGGTTCGACT	GTGGCAATCACACGCTGATTTTTCTCAACCAACCATAAAGACATCGGCACCCTTTATCTAGTATTCGGTGCATGAGCTGGTATAGTTGGCACGGCCTTAAGCTTGCTCATCCGAGCTGAACTAAGCCAACCAGGTGCCCTTCTTGGGGACGACCAGATCTACAATGTAATCGTTACGGCCCATGCCTTCGTAATGATTTTCTTTATAGTAATGCCAATTATGATTGGAGGGTTTGGAAACTGACTCATCCCTCTAATGATCGGGGCTCCAGACATGGCATTCCCTCGAATGAACAACATGAGCTTCTGACTTCTTCCTCCATCTTTCCTTCTACTACTAGCTTCTTCAGGAGTTGAAGCTGGTGCCGGAACAGGTTGAACAGTTTACCCTCCCCTTGCC…	TGGTAAGAAGAGGGCTCAAACCTCTGTATATGGGGCTACAATCCACCGCTTACTCAGCCATCCTACCTGTGGCAATCACACGCTGATTTTTCTCAACCAACCATAAAGACATCGGCACCCTTTATCTAGTATTCGGTGCATGAGCTGGTATAGTTGGCACGGCCTTAAGCTTGCTCATCCGAGCTGAACTAAGCCAACCAGGTGCCCTTCTTGGGGACGACCAGATCTACAATGTAATCGTTACGGCCCATGCCTTCGTAATGATTTTCTTTATAGTAATGCCAATTATGATTGGAGGGTTTGGAAACTGACTCATCCCTCTAATGATCGGGGCTCCAGACATGGCATTCCCTCGAATGAACAACATGAGCTTCTGACTTCTTCCTCCATCTTTCCTTC…	1
NC_006533	7934	86962	Anguilla australis schmidti	NULL	CAATCCACCGCTTAACTCAGC	CCAACATATGGGGGTTCGACT	GTGGCAATCACACGCTGATTTTTCTCAACCAACCATAAAGACATCGGCACCCTCTATCTAGTATTCGGTGCATGAGCTGGAATAGTTGGCACGGCCTTAAGCTTGCTCATCCGAGCTGAACTAAGCCAACCAGGTGCCCTTCTTGGGGACGACCAGATCTACAATGTAATCGTTACGGCCCATGCCTTCGTAATGATTTTCTTTATAGTAATACCAATTATGATTGGAGGATTTGGAAACTGACTTATTCCTCTAATGATCGGAGCCCCCGACATGGCATTCCCACGAATGAACAACATGAGCTTCTGACTCCTTCCTCCCTCTTTCCTTCTGCTCCTAGCTTCTTCAGGAGTTGAGGCTGGGGCCGGAACCGGTTGAACAGTCTACCCTCCCCTTGCC…	TGGTAAGAAGAGGGCTCAAACCTCTGTATATGGGGCTACAATCCACCGCTTAACTCAGCCATCCTACCTGTGGCAATCACACGCTGATTTTTCTCAACCAACCATAAAGACATCGGCACCCTCTATCTAGTATTCGGTGCATGAGCTGGAATAGTTGGCACGGCCTTAAGCTTGCTCATCCGAGCTGAACTAAGCCAACCAGGTGCCCTTCTTGGGGACGACCAGATCTACAATGTAATCGTTACGGCCCATGCCTTCGTAATGATTTTCTTTATAGTAATACCAATTATGATTGGAGGATTTGGAAACTGACTTATTCCTCTAATGATCGGAGCCCCCGACATGGCATTCCCACGAATGAACAACATGAGCTTCTGACTCCTTCCTCCCTCTTTCCTT…	1
NC_006541	7934	86963	Anguilla megastoma	Polynesian longfinned eel	GCTTACTCAGCCATCCTACC	CCAACATATGGGGGTTCGACT	GTGGCAATCACACGCTGATTTTTCTCAACCAACCATAAAGACATCGGCACCCTTTATCTAGTATTCGGTGCATGAGCTGGTATAGTTGGCACAGCCTTAAGCTTGCTCATCCGAGCTGAACTAAGCCAACCAGGTGCCCTTCTCGGGGACGACCAAATCTACAATGTAATCGTTACGGCCCATGCCTTCGTAATGATTTTCTTTATAGTAATGCCAATTATGATTGGAGGGTTCGGAAACTGACTCATCCCTCTAATGATCGGAGCTCCAGACATGGCATTCCCACGAATGAACAACATGAGCTTCTGACTTCTCCCTCCTTCTTTCCTTCTACTACTAGCTTCTTCAGGAGTTGAAGCTGGTGCCGGAACCGGTTGAACAGTTTACCCGCCCCTTGCT…	TGGTAAGAAGAGGGCTCAAACCTCTGTATATGGGGCTACAATCCACCGCTTACTCAGCCATCCTACCTGTGGCAATCACACGCTGATTTTTCTCAACCAACCATAAAGACATCGGCACCCTTTATCTAGTATTCGGTGCATGAGCTGGTATAGTTGGCACAGCCTTAAGCTTGCTCATCCGAGCTGAACTAAGCCAACCAGGTGCCCTTCTCGGGGACGACCAAATCTACAATGTAATCGTTACGGCCCATGCCTTCGTAATGATTTTCTTTATAGTAATGCCAATTATGATTGGAGGGTTCGGAAACTGACTCATCCCTCTAATGATCGGAGCTCCAGACATGGCATTCCCACGAATGAACAACATGAGCTTCTGACTTCTCCCTCCTTCTTTCCTTC…	1
NC_006545	7934	86964	Anguilla obscura	Pacific shortfinned eel	CGAACCTCTGTTTATGGGGCT	GGTTATGTGGTCGGCTTGAAAC	GTGGCCATCACACGCTGATTTTTCTCCACTAATCACAAAGACATCGGCACCCTTTATCTAGTATTTGGTGCCTGAGCCGGTATAGTAGGCACAGCCCTCAGCCTACTTATTCGAGCAGAACTAAGCCAACCGGGCGCTCTCCTTGGAGACGACCAAATTTATAATGTAATCGTTACAGCACATGCCTTCGTAATGATTTTCTTTATAGTAATGCCAATTATGATTGGAGGTTTTGGGAACTGGTTAATTCCCCTAATGATCGGAGCCCCAGATATAGCATTTCCTCGTATGAATAATATAAGTTTCTGACTTCTACCCCCTTCCTTCCTACTACTACTTGCCTCCTCTGGTGTAGAAGCAGGTGCCGGAACCGGATGAACAGTGTACCCGCCCCTGGCT…	TGGTAAGAAGAAGGGCTCGAACCTCTGTTTATGGGGCTACAATCCACCGCTTAAAAACTCAGCCATCCTACCTGTGGCCATCACACGCTGATTTTTCTCCACTAATCACAAAGACATCGGCACCCTTTATCTAGTATTTGGTGCCTGAGCCGGTATAGTAGGCACAGCCCTCAGCCTACTTATTCGAGCAGAACTAAGCCAACCGGGCGCTCTCCTTGGAGACGACCAAATTTATAATGTAATCGTTACAGCACATGCCTTCGTAATGATTTTCTTTATAGTAATGCCAATTATGATTGGAGGTTTTGGGAACTGGTTAATTCCCCTAATGATCGGAGCCCCAGATATAGCATTTCCTCGTATGAATAATATAAGTTTCTGACTTCTACCCCCTTCCTT…	1
NC_006544	7934	86966	Anguilla nebulosa nebulosa	NULL	TAACCTCTGTGCATGGGGCTA	GGGGGTTCGATTCCTTCCTTT	GTGGCAATCACCCGTTGATTCTTTTCTACTAACCACAAAGATATTGGCACCCTGTATTTAGTATTTGGTGCCTGAGCAGGCATAGTCGGCACAGCCCTCAGCCTTCTGATCCGTGCCGAACTGAGCCAACCCGGTGCCTTGCTTGGCGATGACCAGATCTACAATGTTATCGTTACAGCCCACGCCTTTGTCATGATTTTCTTTATAGTAATACCCATCATAATTGGCGGATTCGGAAACTGACTGGTCCCCCTAATAATTGGAGCCCCAGACATGGCATTCCCTCGTATGAACAATATGAGCTTCTGGCTCCTACCCCCATCCTTCCTACTCCTTCTGGCCTCCTCTGGGGTAGAGGCCGGGGCCGGCACAGGATGAACTGTTTACCCCCCACTGGCG…	TGATAAGAAGGGGACTTTAACCTCTGTGCATGGGGCTACAACCCACCGCTTAAATACTCAGCCATCTTACCTGTGGCAATCACCCGTTGATTCTTTTCTACTAACCACAAAGATATTGGCACCCTGTATTTAGTATTTGGTGCCTGAGCAGGCATAGTCGGCACAGCCCTCAGCCTTCTGATCCGTGCCGAACTGAGCCAACCCGGTGCCTTGCTTGGCGATGACCAGATCTACAATGTTATCGTTACAGCCCACGCCTTTGTCATGATTTTCTTTATAGTAATACCCATCATAATTGGCGGATTCGGAAACTGACTGGTCCCCCTAATAATTGGAGCCCCAGACATGGCATTCCCTCGTATGAACAATATGAGCTTCTGGCTCCTACCCCCATCCTTC…	1
NC_006539	7934	86967	Anguilla interioris	highlands long-finned eel	TAACCTCTGTGCATGGGGCTA	GGGGGTTCGATTCCTTCCTTT	GTGGCAATCACCCGTTGATTCTTTTCTACTAACCACAAAGATATTGGCACCCTGTATTTAGTATTTGGTGCCTGAGCAGGCATAGTCGGCACAGCCCTCAGCCTTCTGATCCGTGCCGAACTGAGCCAACCTGGTGCCTTGCTTGGCGATGATCAGATCTACAATGTTATCGTCACAGCCCACGCCTTTGTCATGATTTTCTTTATAGTAATGCCCATTATGATTGGCGGATTCGGAAACTGACTGGTCCCTCTAATAATCGGAGCCCCAGACATAGCATTCCCTCGCATGAACAATATGAGCTTCTGACTTCTACCCCCATCCTTCCTACTCCTTTTAGCCTCCTCTGGGGTAGAGGCCGGAGCCGGCACAGGGTGAACTGTTTACCCCCCACTGGCG…	TGGTAAGAAGGGGACTTTAACCTCTGTGCATGGGGCTACAACCCACCGCTTAAACGCTCAGCCATCTTACCTGTGGCAATCACCCGTTGATTCTTTTCTACTAACCACAAAGATATTGGCACCCTGTATTTAGTATTTGGTGCCTGAGCAGGCATAGTCGGCACAGCCCTCAGCCTTCTGATCCGTGCCGAACTGAGCCAACCTGGTGCCTTGCTTGGCGATGATCAGATCTACAATGTTATCGTCACAGCCCACGCCTTTGTCATGATTTTCTTTATAGTAATGCCCATTATGATTGGCGGATTCGGAAACTGACTGGTCCCTCTAATAATCGGAGCCCCAGACATAGCATTCCCTCGCATGAACAATATGAGCTTCTGACTTCTACCCCCATCCTTC…	1
NC_013632	7941	135220	Ariosoma shiroanago	shiro-anago	ACCGCTTAAACACTCAGCCAT	GTCCATGGGGGTTCAATTCCT	GTGGCAATCACCCGTTGATTCTTTTCTACCAACCACAAAGACATTGGTACCCTCTATTTAATATTCGGTGCCTGGGCCGGAATGGTGGGCACAGCATTAAGCCTGTTAATCCGGGCTGAGCTGAGCCAACCCGGCGCCCTTCTGGGAGATGACCAGATTTATAATGTCATCGTTACAGCACACGCCTTTGTTATAATTTTCTTTATAGTAATGCCAATCCTCATCGGGGGATTTGGAAATTGACTAGTACCCCTAATGATCGGAGCACCAGATATGGCGTTTCCCCGAATAAATAATATAGTTTTTGACTACTGCCCCCTCCTTCTATTACTATTATCCTCCTCAGGAGTAGAAGCAGGGGCCGGTACTGGGTGGACAGTCTACCCCCCTCTTGCTGGA…	TGGAAAGAAGAGGAATTGAACCTCTATATATGGGGCTACGGCCCACCGCTTAAACACTCAGCCATCTTACCTGTGGCAATCACCCGTTGATTCTTTTCTACCAACCACAAAGACATTGGTACCCTCTATTTAATATTCGGTGCCTGGGCCGGAATGGTGGGCACAGCATTAAGCCTGTTAATCCGGGCTGAGCTGAGCCAACCCGGCGCCCTTCTGGGAGATGACCAGATTTATAATGTCATCGTTACAGCACACGCCTTTGTTATAATTTTCTTTATAGTAATGCCAATCCTCATCGGGGGATTTGGAAATTGACTAGTACCCCTAATGATCGGAGCACCAGATATGGCGTTTCCCCGAATAAATAATATAGTTTTTGACTACTGCCCCCTCCTTCTA…	1
NC_013630	7941	391200	Paraconger notialis	Guinean conger	TTCATGGAGCTACAACCCACC	CCGGCTTGAATTCGGCATATG	GTGGCAATCACCCGTTGATTCTTTTCTACTAACCACAAAGACATTGGTACCCTATACCTAATTTTCGGTGCCTGGGCCGGAATAGTCGGGACAGCACTAAGCCTCCTGATCCGAGCCGAATTAAGCCAACCCGGGGCGCTTCTGGGAGACGACCAGATTTATAATGTCATCGTCACAGCACACGCCTTTGTAATAATCTTCTTTATAGTAATGCCAATCATAATTGGTGGCTTTGGAAACTGACTGATCCCTCTCATGATCGGAGCCCCTGACATGGCGTTTCCCCGAATAAATAATATAAGCTTCTGACTTCTACCACCCTCTTTCCTGCTGCTGTTGGCCTCTTCTGGGGTGGAAGCAGGAGCGGGAACCGGATGAACCGTCTATCCGCCCCTGGCG…	TGATAAGGAGAGGAATTAAACCTCTGTTCATGGAGCTACAACCCACCGCTTAAACATTCAGCCACCTTACCTGTGGCAATCACCCGTTGATTCTTTTCTACTAACCACAAAGACATTGGTACCCTATACCTAATTTTCGGTGCCTGGGCCGGAATAGTCGGGACAGCACTAAGCCTCCTGATCCGAGCCGAATTAAGCCAACCCGGGGCGCTTCTGGGAGACGACCAGATTTATAATGTCATCGTCACAGCACACGCCTTTGTAATAATCTTCTTTATAGTAATGCCAATCATAATTGGTGGCTTTGGAAACTGACTGATCCCTCTCATGATCGGAGCCCCTGACATGGCGTTTCCCCGAATAAATAATATAAGCTTCTGACTTCTACCACCCTCTTTC…	1
NC_013629	7941	391206	Heteroconger hassi	black spotted garden eel	GAGCTACAACCCACCGCTTA	TGCGGTCGACTTGAATTCG	GTGGCAATCACCCGCTGATTCTTTTCTACTAACCACAAAGACATTGGCACCCTTTACCTAGTGTTCGGTGCCTGGGCCGGGATAGTTGGAACAGCACTAAGTTTGCTAATTCGGGCTGAACTAAGCCAACCCGGAGCACTACTTGGTGATGACCAAATCTATAATGTTATCGTCACGGCACATGCCTTCGTAATAATTTTCTTTATAGTAATGCCTATTTTAATTGGCGGATTTGGAAACTGACTGGTTCCACTCATGATCGGAGCCCCCGACATAGCATTTCCCCGCATAAATAACATGAGCTTTTGGCTCCTTCCACCATCATTCCTACTCCTACTGGCCTCTTCAGGAGTTGAAGCAGGAGCAGGAACCGGGTGGACAGTCTACCCCCCTCTTGCC…	TGGTAAGAAGAGGAATCAAACCTCTGTCCATGGAGCTACAACCCACCGCTTAAACATTCAGCCATCCTACCTGTGGCAATCACCCGCTGATTCTTTTCTACTAACCACAAAGACATTGGCACCCTTTACCTAGTGTTCGGTGCCTGGGCCGGGATAGTTGGAACAGCACTAAGTTTGCTAATTCGGGCTGAACTAAGCCAACCCGGAGCACTACTTGGTGATGACCAAATCTATAATGTTATCGTCACGGCACATGCCTTCGTAATAATTTTCTTTATAGTAATGCCTATTTTAATTGGCGGATTTGGAAACTGACTGGTTCCACTCATGATCGGAGCCCCCGACATAGCATTTCCCCGCATAAATAACATGAGCTTTTGGCTCCTTCCACCATCATTC…	1
NC_013629	7941	391206	Heteroconger hassi	spotted garden eel	AACCTCTGTTTGTGGGGCTAC	CCGGCTTGAAATCGGCTAATG	ATGGCAATTACTCGATGGTTCTTTTCCACTAACCACAAAGATATCGGTACCCTCTATTTAGTGTTCGGCGCTTGGGCCGGAATGGTGGGTACAGCTTTGAGTCTCCTAATCCGGGCGGAGCTAAGTCAGCCCGGGGCTTTGTTGGGGGATGATCAAATTTACAATGTTATTGTTACAGCGCATGCTTTTGTAATGATTTTCTTTATAGTGATGCCGATCTTGATCGGTGGGTTTGGTAACTGGCTTGTCCCACTTATGATTGGGGCGCCGGATATGGCGTTTCCTCGTATGAATAATATGAGTTTCTGATTGCTACCCCCCTCGTTCCTGCTTCTTCTAGCTTCTTCTGGGGTTGAAGCGGGGGCTGGGACGGGGTGGACGGTTTATCCTCCTCTTTCT…	TGGAAAGAAGAGGAATTTAACCTCTGTTTGTGGGGCTACGGCCCACCGCTTAAGCATTCAGCCACCTTACCTATGGCAATTACTCGATGGTTCTTTTCCACTAACCACAAAGATATCGGTACCCTCTATTTAGTGTTCGGCGCTTGGGCCGGAATGGTGGGTACAGCTTTGAGTCTCCTAATCCGGGCGGAGCTAAGTCAGCCCGGGGCTTTGTTGGGGGATGATCAAATTTACAATGTTATTGTTACAGCGCATGCTTTTGTAATGATTTTCTTTATAGTGATGCCGATCTTGATCGGTGGGTTTGGTAACTGGCTTGTCCCACTTATGATTGGGGCGCCGGATATGGCGTTTCCTCGTATGAATAATATGAGTTTCTGATTGCTACCCCCCTCGTTC…	1
NC_013629	7941	391206	Heteroconger hassi	spotted garden-eel	CCGCTTAAACACTCAGCCATC	ACCGACATATGGGGGTTCAAC	GTGGCAATCACTCGCTGATTCTTTTCTACTAATCACAAAGATATTGGCACCCTTTATTTAGTATTCGGTGCCTGAGCAGGGATGGTGGGGACAGCCCTAAGCCTTTTAATTCGGGCAGAACTAAGCCAACCCGGAGCCCTTTTAGGAGATGACCAAATTTATAATGTTATCGTTACAGCACACGCTTTCGTAATGATCTTCTTTATGGTTATACCCGTAATAATTGGAGGCTTCGGAAACTGACTCGTTCCCCTAATGATCGGCGCCCCCGACATAGCATTCCCGCGAATAAACAACATAAGCTTCTGACTCCTACCCCCGTCATTTCTCCTTCTACTCTCTTCCTCTGGGGTTGAGGCAGGGGCAGGAACAGGCTGAACAGTATACCCCCCACTTGCT…	TGGAAAGAAGAGGAATTTAACCCCTGTTCGCGGAACTACAATCCGCCGCTTAAACACTCAGCCATCTTACCTGTGGCAATCACTCGCTGATTCTTTTCTACTAATCACAAAGATATTGGCACCCTTTATTTAGTATTCGGTGCCTGAGCAGGGATGGTGGGGACAGCCCTAAGCCTTTTAATTCGGGCAGAACTAAGCCAACCCGGAGCCCTTTTAGGAGATGACCAAATTTATAATGTTATCGTTACAGCACACGCTTTCGTAATGATCTTCTTTATGGTTATACCCGTAATAATTGGAGGCTTCGGAAACTGACTCGTTCCCCTAATGATCGGCGCCCCCGACATAGCATTCCCGCGAATAAACAACATAAGCTTCTGACTCCTACCCCCGTCATTT…	1
NC_013618	7941	556248	Congriscus sp Tht2	NULL	ACCGCTTAAACACTCAGCCAT	CGGCATATGGGGGTTCAATTC	GTGACAATCACCCGATGATTTTTTTCTACTAACCACAAAGATATTGGCACCCTATATCTAGTATTTGGTGCTTGAGCCGGAATAGTAGGTACTGCCCTAAGCCTGCTAATTCGAGCCGAACTAAGCCAACCCGGAGCCCTTCTGGGAGATGACCAAATTTACAATGTTATTGTTACGGCACATGCCTTTGTAATAATTTTCTTTATAGTAATGCCAGTAATAATTGGAGGATTCGGCAACTGACTAGTGCCACTAATAATTGGAGCCCCAGATATAGCATTTCCACGAATAAATAACATAAGCTTCTGACTCCTTCCCCCCTCATTTTTACTTTTGCTAGCCTCTTCCGGAGTCGAAGCCGGAGCAGGAACAGGATGAACTGTATACCCGCCCCTAGCT…	TGATAAGAAAAGGAGTTAAACCTCTGTCTATGGGACTACAGCCCACCGCTTAAACACTCAGCCATCTTACCTGTGACAATCACCCGATGATTTTTTTCTACTAACCACAAAGATATTGGCACCCTATATCTAGTATTTGGTGCTTGAGCCGGAATAGTAGGTACTGCCCTAAGCCTGCTAATTCGAGCCGAACTAAGCCAACCCGGAGCCCTTCTGGGAGATGACCAAATTTACAATGTTATTGTTACGGCACATGCCTTTGTAATAATTTTCTTTATAGTAATGCCAGTAATAATTGGAGGATTCGGCAACTGACTAGTGCCACTAATAATTGGAGCCCCAGATATAGCATTTCCACGAATAAATAACATAAGCTTCTGACTCCTTCCCCCCTCATTT…	1
NC_002761	7941	7943	Conger myriaster	conger eel	TTCATGGAGCTACAACCCACC	CCGGCTTGAATTCGGCATATG	GTGGCAATCACCCGTTGATTCTTTTCTACTAACCACAAAGACATTGGTACCCTATACCTAATTTTCGGTGCCTGAGCCGGAATAGTCGGGACAGCACTAAGCCTCCTGATCCGAGCCGAATTAAGCCAACCCGGGGCGCTTCTGGGAGACGACCAGATTTATAATGTCATCGTCACAGCACACGCCTTTGTAATAATCTTCTTTATAGTAATGCCAATCATAATTGGTGGCTTTGGAAACTGACTGATCCCTCTCATGATCGGAGCCCCTGACATGGCGTTTCCCCGAATAAATAATATAAGCTTCTGACTTCTACCACCCTCTTTCCTGCTGTTGTTGGCCTCTTCTGGAGTGGAAGCAGGAGCGGGGACCGGATGAACCGTCTATCCGCCCCTGGCG…	TGATAAGGAGAGGAATTAAACCTCTGTTCATGGAGCTACAACCCACCGCTTAAACATTCAGCCACCTTACCTGTGGCAATCACCCGTTGATTCTTTTCTACTAACCACAAAGACATTGGTACCCTATACCTAATTTTCGGTGCCTGAGCCGGAATAGTCGGGACAGCACTAAGCCTCCTGATCCGAGCCGAATTAAGCCAACCCGGGGCGCTTCTGGGAGACGACCAGATTTATAATGTCATCGTCACAGCACACGCCTTTGTAATAATCTTCTTTATAGTAATGCCAATCATAATTGGTGGCTTTGGAAACTGACTGATCCCTCTCATGATCGGAGCCCCTGACATGGCGTTTCCCCGAATAAATAATATAAGCTTCTGACTTCTACCACCCTCTTTC…	1
NC_002761	7941	7943	Conger myriaster	whitespotted conger	GAGCTACAACCCACCGCTTA	TGCGGTCGACTTGAATTCG	GTGGCAATCACCCGCTGATTCTTTTCTACTAACCACAAAGATATTGGCACCCTTTACCTAGTATTTGGTGCCTGGGCCGGAATAGTTGGAACAGCACTAAGCTTACTAATCCGGGCTGAGCTAAGCCAACCCGGGGCACTACTTGGTGATGACCAAATTTATAATGTCATCGTCACGGCACACGCCTTCGTAATAATCTTCTTTATAGTAATGCCTATTTTAATTGGTGGGTTTGGAAACTGACTAGTCCCTCTTATGATCGGGGCCCCAGACATAGCATTCCCCCGTATAAACAATATAAGCTTCTGGCTTCTCCCGCCGTCATTCCTTCTTCTGTTAGCTTCCTCGGGAGTCGAAGCGGGGGCAGGTACTGGATGAACAGTCTACCCTCCTCTTGCT…	TGGTAAGAAGAGGAATTAAACCTCTGTTCATGGAGCTACAACCCACCGCTTATACATTCAGCCATCTTACCTGTGGCAATCACCCGCTGATTCTTTTCTACTAACCACAAAGATATTGGCACCCTTTACCTAGTATTTGGTGCCTGGGCCGGAATAGTTGGAACAGCACTAAGCTTACTAATCCGGGCTGAGCTAAGCCAACCCGGGGCACTACTTGGTGATGACCAAATTTATAATGTCATCGTCACGGCACACGCCTTCGTAATAATCTTCTTTATAGTAATGCCTATTTTAATTGGTGGGTTTGGAAACTGACTAGTCCCTCTTATGATCGGGGCCCCAGACATAGCATTCCCCCGTATAAACAATATAAGCTTCTGGCTTCTCCCGCCGTCATTC…	1
NC_027186	7941	86968	Conger japonicus	beach conger	GGGACTACAGCCCACCGC	CTTGAAATCGGCAAATGGGGG	GTGACAATTACCCGCTGATTTTTTTCTACTAACCACAAAGACATTGGCACCCTGTATCTAGTATTTGGTGCTTGAGCTGGCATGGTGGGCACCGCGCTCAGCCTGCTAATCCGAGCCGAGCTTAGCCAACCCGGAGCCCTACTTGGAGACGACCAAATCTATAATGTTATCGTTACAGCACATGCCTTCGTAATGATCTTCTTTATAGTAATACCCGTGATAATCGGGGGATTTGGCAATTGATTGGTACCCCTAATAATTGGGGCCCCAGATATAGCATTCCCACGAATAAATAACATAAGCTTCTGACTCCTCCCCCCATCATTTCTTCTACTATTAGCCTCGTCTGGGGTAGAAGCTGGTGCGGGGACAGGATGAACAGTCTACCCGCCCCTTGCT…	TGATAAGAAAAGGAATTAAACCTCTATATATGGGACTACAGCCCACCGCTTAAACACTCAGCCATCTTACCTGTGACAATTACCCGCTGATTTTTTTCTACTAACCACAAAGACATTGGCACCCTGTATCTAGTATTTGGTGCTTGAGCTGGCATGGTGGGCACCGCGCTCAGCCTGCTAATCCGAGCCGAGCTTAGCCAACCCGGAGCCCTACTTGGAGACGACCAAATCTATAATGTTATCGTTACAGCACATGCCTTCGTAATGATCTTCTTTATAGTAATACCCGTGATAATCGGGGGATTTGGCAATTGATTGGTACCCCTAATAATTGGGGCCCCAGATATAGCATTCCCACGAATAAATAACATAAGCTTCTGACTCCTCCCCCCATCATTT…	1
NC_013614	7944	118162	Muraenesox bagio	common pike conger	TAACCTCTGTGCATGGGGCTA	TGGGGGTTCAATTCCTTCCTT	GTGGCAATCACCCGTTGATTCTTTTCTACTAACCACAAAGATATTGGCACCCTGTATTTAGTATTTGGTGCCTGAGCAGGCATAGTCGGTACGGCCCTGAGCCTTCTGATTCGTGCCGAATTGAGCCAACCCGGTGCCTTACTTGGCGATGATCAAATCTATAATGTCATCGTCACAGCCCACGCCTTTGTCATGATTTTCTTTATAGTAATACCCATCATAATTGGCGGATTCGGAAATTGACTAGTCCCCCTAATAATTGGAGCCCCAGACATAGCCTTCCCTCGCATGAATAATATGAGCTTCTGGCTCCTACCCCCATCTTTCCTTCTCCTTTTGGCTTCCTCTGGGGTAGAAGCCGGAGCTGGCACCGGATGAACTGTATACCCCCCTTTAGCA…	TGATAAGAAGAGGACTTTAACCTCTGTGCATGGGGCTACAACCCACCGCTTGAACACTCAGCCATCTTACCTGTGGCAATCACCCGTTGATTCTTTTCTACTAACCACAAAGATATTGGCACCCTGTATTTAGTATTTGGTGCCTGAGCAGGCATAGTCGGTACGGCCCTGAGCCTTCTGATTCGTGCCGAATTGAGCCAACCCGGTGCCTTACTTGGCGATGATCAAATCTATAATGTCATCGTCACAGCCCACGCCTTTGTCATGATTTTCTTTATAGTAATACCCATCATAATTGGCGGATTCGGAAATTGACTAGTCCCCCTAATAATTGGAGCCCCAGACATAGCCTTCCCTCGCATGAATAATATGAGCTTCTGGCTCCTACCCCCATCTTTC…	1
NC_013617	7944	391196	Cynoponticus ferox	Guinea pike conger	TATGGGACTACAATCCACCGC	TTACGGGGGTTCGACTCCTC	GTGGCAATTACACGCTGATTTTTCTCAACCAACCATAAAGATATCGGCACCCTTTATTTAGTATTCGGTGCATGAGCCGGGATAGTGGGGACGGCCTTAAGCCTACTCATTCGAGCGGAACTAAGTCAACCTGGCGCTCTTCTTGGAGACGACCAAATTTACAATGTCATCGTCACAGCACATGCATTTGTAATAATTTTCTTTATAGTAATACCAATTATGATCGGGGGCTTCGGAAACTGGCTGATCCCTCTTATGATTGGGGCCCCCGATATGGCCTTCCCCCGAATGAATAATATGAGCTTTTGACTCTTACCCCCCTCTTTTCTTCTCCTTCTTGCCTCCTCAGGCGTCGAAGCAGGTGCTGGAACAGGATGAACTGTATACCCCCCTTTAGCC…	TGGTAAGAAGAGGACTTTAACCTCTGTCTATGGGACTACAATCCACCGCTTAAAGGCTCAGCCATCCTACCTGTGGCAATTACACGCTGATTTTTCTCAACCAACCATAAAGATATCGGCACCCTTTATTTAGTATTCGGTGCATGAGCCGGGATAGTGGGGACGGCCTTAAGCCTACTCATTCGAGCGGAACTAAGTCAACCTGGCGCTCTTCTTGGAGACGACCAAATTTACAATGTCATCGTCACAGCACATGCATTTGTAATAATTTTCTTTATAGTAATACCAATTATGATCGGGGGCTTCGGAAACTGGCTGATCCCTCTTATGATTGGGGCCCCCGATATGGCCTTCCCCCGAATGAATAATATGAGCTTTTGACTCTTACCCCCCTCTTTT…	1
NC_033914	7953	1001912	Enteromius pobeguini	NULL	TATGGGACTACAATCCACCGC	TTACGGGGGTTCGACTCCTC	GTGGCAATTACACGCTGATTTTTCTCAACCAACCATAAAGATATCGGCACCCTTTATTTAGTATTTGGTGCATGAGCCGGAATAGTGGGAACGGCCTTAAGCCTGCTCATTCGAGCGGAGCTAAGTCAACCTGGGGCTCTCCTTGGAGACGACCAAATTTACAATGTCATCGTCACAGCACATGCATTTGTAATAATTTTCTTTATAGTAATACCAATTATGATCGGGGGCTTTGGAAATTGACTCATCCCTCTTATGATTGGGGCCCCTGATATGGCCTTTCCCCGGATGAACAATATGAGCTTTTGACTATTACCCCCCTCTTTCCTCCTCCTCCTTGCTTCTTCAGGCGTCGAAGCAGGTGCCGGAACGGGGTGGACTGTCTACCCTCCTTTAGCC…	TGGTAAGAAGAGGACTTTAACCTCTGTCTATGGGACTACAATCCACCGCTTAAAAGCTCAGCCATCCTACCTGTGGCAATTACACGCTGATTTTTCTCAACCAACCATAAAGATATCGGCACCCTTTATTTAGTATTTGGTGCATGAGCCGGAATAGTGGGAACGGCCTTAAGCCTGCTCATTCGAGCGGAGCTAAGTCAACCTGGGGCTCTCCTTGGAGACGACCAAATTTACAATGTCATCGTCACAGCACATGCATTTGTAATAATTTTCTTTATAGTAATACCAATTATGATCGGGGGCTTTGGAAATTGACTCATCCCTCTTATGATTGGGGCCCCTGATATGGCCTTTCCCCGGATGAACAATATGAGCTTTTGACTATTACCCCCCTCTTTC…	1
NC_033915	7953	1001913	Oreichthys crenuchoides	NULL	TTCATGGGGCTACAATCCACC	CCAGTTAATGGGGGTTCGACT	GTGGCAATTACACGTTGATTTTTCTCGACAAACCATAAAGACATTGGCACCCTCTATCTTGTATTTGGTGCCTGAGCCGGAATAGTAGGCACAGCTCTAAGCCTTTTAATTCGGGCTGAACTGAGCCAGCCTGGGGCTCTTTTAGGGGATGACCAGATTAACAATGTCATCGTGACAGCACATGCATTTGTAATAATTTTCTTTATAGTAATACCAATCATAATTGGAGGGTTTGGGAACTGACTAATCCCCCTAATGATTGGTGCCCCTGATATAGCCTTTCCCCGAATAAACAACATAAGCTTTTGACTCTTACCACCATCTTTTCTACTTCTACTTGCATCCTCTGGCGTTGAAGCTGGAGCTGGTACCGGGTGGACTGTTTACCCACCGCTTGCT…	TGGTAAAAAGAGGACTTTAAACCTCTGTTCATGGGGCTACAATCCACCACTTATCTCTCAGTCATTTTACCTGTGGCAATTACACGTTGATTTTTCTCGACAAACCATAAAGACATTGGCACCCTCTATCTTGTATTTGGTGCCTGAGCCGGAATAGTAGGCACAGCTCTAAGCCTTTTAATTCGGGCTGAACTGAGCCAGCCTGGGGCTCTTTTAGGGGATGACCAGATTAACAATGTCATCGTGACAGCACATGCATTTGTAATAATTTTCTTTATAGTAATACCAATCATAATTGGAGGGTTTGGGAACTGACTAATCCCCCTAATGATTGGTGCCCCTGATATAGCCTTTCCCCGAATAAACAACATAAGCTTTTGACTCTTACCACCATCTTTT…	1
NC_033916	7953	1001914	Puntius sahyadriensis	Khavli barb	GCTACAACCCACCGCCTAAA	TATGTGGCTGGCTTGAAACC	GTGGCAATCACGCGCTGATTCTTCTCTACCAACCACAAAGACATTGGTACCCTTTATCTAGTATTTGGTGCCTGAGCCGGAATAGTAGGAACCGCTTTAAGCCTCCTCATCCGAGCTGAACTTAGTCAACCCGGATCACTTCTAGGTGATGACCAAATTTACAATGTAATTGTTACCGCCCACGCCTTCGTTATAATTTTCTTTATAGTAATGCCTATCCTCATTGGAGGATTCGGAAACTGACTTGTACCCCTGATAATCGGAGCCCCAGACATGGCATTCCCACGAATAAATAATATAAGCTTCTGACTTCTTCCCCCATCATTCCTGTTACTACTAGCTTCCTCTGGTGTTGAAGCCGGAGCTGGCACCGGATGGACAGTATACCCCCCTCTTGCA…	TGATAGGAAGAGGACTTAAACCTCTGTCTTCGGGGCTACAACCCACCGCCTAAACACTCGGCTACCCTACCTGTGGCAATCACGCGCTGATTCTTCTCTACCAACCACAAAGACATTGGTACCCTTTATCTAGTATTTGGTGCCTGAGCCGGAATAGTAGGAACCGCTTTAAGCCTCCTCATCCGAGCTGAACTTAGTCAACCCGGATCACTTCTAGGTGATGACCAAATTTACAATGTAATTGTTACCGCCCACGCCTTCGTTATAATTTTCTTTATAGTAATGCCTATCCTCATTGGAGGATTCGGAAACTGACTTGTACCCCTGATAATCGGAGCCCCAGACATGGCATTCCCACGAATAAATAATATAAGCTTCTGACTTCTTCCCCCATCATTC…	1
NC_033917	7953	1001915	Hypselobarbus thomassi	Nilgiri shark	GCTACAACCCACCGCCTAAA	TATGTGGCTGGCTTGAAACC	GTGGCAATCACGCGCTGATTCTTCTCTACCAACCACAAAGACATTGGTACCCTTTATCTAGTATTTGGTGCCTGAGCCGGAATAGTAGGAACCGCTTTAAGCCTCCTCATCCGAGCTGAACTTAGTCAACCCGGATCACTTCTAGGTGATGACCAAATTTACAATGTAATTGTTACCGCCCACGCCTTCGTAATAATTTTCTTTATAGTAATGCCTATCCTCATTGGAGGATTCGGAAACTGACTTGTACCCCTGATAATCGGAGCCCCAGACATGGCATTCCCACGAATAAACAATATAAGCTTCTGACTTCTTCCCCCATCATTCCTGTTACTACTAGCTTCCTCTGGTGTTGAAGCCGGAGCTGGCACCGGATGGACAGTATACCCCCCTCTTGCA…	TGATAGGAAGAGGACTTAAACCTCTGTCTTCGGGGCTACAACCCACCGCCTAAACACTCGGCTACCCTACCTGTGGCAATCACGCGCTGATTCTTCTCTACCAACCACAAAGACATTGGTACCCTTTATCTAGTATTTGGTGCCTGAGCCGGAATAGTAGGAACCGCTTTAAGCCTCCTCATCCGAGCTGAACTTAGTCAACCCGGATCACTTCTAGGTGATGACCAAATTTACAATGTAATTGTTACCGCCCACGCCTTCGTAATAATTTTCTTTATAGTAATGCCTATCCTCATTGGAGGATTCGGAAACTGACTTGTACCCCTGATAATCGGAGCCCCAGACATGGCATTCCCACGAATAAACAATATAAGCTTCTGACTTCTTCCCCCATCATTC…	1
NC_033917	7953	1001915	Hypselobarbus thomassi	red canarese barb	ACCTCTGTCTATGGAGCTACA	TGTGATTGGCTTGAAACCAGT	GTGGCAATCACACGCTGATTCTTCTCAACAAACCATAAAGACATCGGTACCCTCTACCTTGTATTTGGTGCCTGAGCCGGAATAGTAGGCACTGCTTTAAGCCTCCTAATCCGAGCTGAATTAAGCCAACCCGGGGCCCTTCTCGGCGACGATCAGATTTATAATGTTATCGTTACAGCCCATGCATTTGTAATGATCTTTTTTATAGTCATGCCCATCATGATTGGAGGTTTCGGAAATTGACTCATCCCACTTATGATCGGAGCACCCGACATGGCCTTCCCCCGAATGAACAATATAAGCTTCTGACTTCTCCCGCCTTCCTTCCTCCTTCTACTCGCCTCCTCTGGCGTAGAAGCAGGGGCAGGAACCGGATGAACTGTTTACCCCCCACTAGCC…	TGATAGGAAGAGGAATCAAACCTCTGTCTATGGAGCTACAATCCACCGCTTAAAACTCAGCCATCCTACCTGTGGCAATCACACGCTGATTCTTCTCAACAAACCATAAAGACATCGGTACCCTCTACCTTGTATTTGGTGCCTGAGCCGGAATAGTAGGCACTGCTTTAAGCCTCCTAATCCGAGCTGAATTAAGCCAACCCGGGGCCCTTCTCGGCGACGATCAGATTTATAATGTTATCGTTACAGCCCATGCATTTGTAATGATCTTTTTTATAGTCATGCCCATCATGATTGGAGGTTTCGGAAATTGACTCATCCCACTTATGATCGGAGCACCCGACATGGCCTTCCCCCGAATGAACAATATAAGCTTCTGACTTCTCCCGCCTTCCTTCC…	1
NC_021451	7953	1001917	Microphysogobio alticorpus	NULL	AGCTACAATCCACCGCCTAAC	CCTCGACAAGGCAGAGTAAT	GTGACGATCACGCGCTGATTTTTCTCGACTAACCATAAAGACATTGGCACCCTCTACCTAGTGTTTGGTGCCTGAGCCGGAATAGTTGGCACAGCCCTTAGCCTGCTAATTCGGGCAGAGCTAGCCCAACCCGGTGCCCTCCTGGGCGATGACCAAATCTATAATGTTATTGTCACTGCCCATGCCTTCGTAATAATTTTCTTTATAGTAATACCAATTATAATTGGAGGCTTTGGAAACTGACTCGTCCCCCTAATAATCGGAGCACCCGATATGGCATTCCCCCGAATAAATAATATGAGCTTTTGACTGCTTCCGCCCTCCTTCCTACTTCTGCTCGCCTCATCTGGAGTCGAGGCGGGAGCAGGAACAGGATGAACTGTCTACCCCCCTCTTGCA…	AAGCCCCGGCAGGAGATCAGCCTGCTTCTTTGGATTTGCAATCCAATGTGTAGTACACCACAAGACTTGTGATAGGAAAAGGACTTAAACCTTTGTTCATGGAGCTACAATCCACCGCCTAACCCTCGGCCATCCTACCTGTGACGATCACGCGCTGATTTTTCTCGACTAACCATAAAGACATTGGCACCCTCTACCTAGTGTTTGGTGCCTGAGCCGGAATAGTTGGCACAGCCCTTAGCCTGCTAATTCGGGCAGAGCTAGCCCAACCCGGTGCCCTCCTGGGCGATGACCAAATCTATAATGTTATTGTCACTGCCCATGCCTTCGTAATAATTTTCTTTATAGTAATACCAATTATAATTGGAGGCTTTGGAAACTGACTCGTCCCCCTAATAA…	1
NC_022704	7953	1001920	Microphysogobio brevirostris	NULL	GCTACAACCCACCGCCTAAA	TATGTGGCTGGCTTGAAACC	GTGGCAATCACGCGCTGATTCTTCTCTACCAACCACAAAGACATTGGTACCCTTTATCTAGTATTTGGTGCCTGAGCCGGAATAGTAGGAACCGCTTTAAGCCTCCTCATCCGAGCTGAACTTAGTCAACCCGGATCACTTCTAGGTGATGACCAAATTTACAATGTAATTGTTACCGCCCACGCCTTCGTTATAATTTTCTTTATAGTAATGCCTATCCTCATTGGAGGATTCGGAAACTGACTTGTACCCCTGATAATCGGAGCCCCAGACATGGCCTTCCCACGAATAAATAATATAAGCTTCTGACTTCTTCCCCCATCATTCCTGTTACTACTAGCTTCCTCTGGTGTTGAAGCCGGAGCTGGCACCGGATGGACAGTATACCCCCCTCTTGCA…	TGATAGGAAGAGGACTTAAACCTCTGTCTTCGGGGCTACAACCCACCGCCTAAACACTCGGCTACCCTACCTGTGGCAATCACGCGCTGATTCTTCTCTACCAACCACAAAGACATTGGTACCCTTTATCTAGTATTTGGTGCCTGAGCCGGAATAGTAGGAACCGCTTTAAGCCTCCTCATCCGAGCTGAACTTAGTCAACCCGGATCACTTCTAGGTGATGACCAAATTTACAATGTAATTGTTACCGCCCACGCCTTCGTTATAATTTTCTTTATAGTAATGCCTATCCTCATTGGAGGATTCGGAAACTGACTTGTACCCCTGATAATCGGAGCCCCAGACATGGCCTTCCCACGAATAAATAATATAAGCTTCTGACTTCTTCCCCCATCATTC…	1
NC_033936	7953	1001922	Macrhybopsis meeki	sicklefin chub	GGCTACAATCCACCGCTTACT	CTACGGGGGTTCGAATCCTC	GTGGCAATCACCCGCTGATTTTTCTCAACAAACCATAAAGACATCGGCACCCTCTACCTAGTATTTGGTGCATGATCTGGAATAGTTGGCACGGCCTTAAGCTTGCTTATCCGAGCCGAACTAAGCCAACCAGGGTCCCTTCTCGGCGACGACCAAGTTTATAACGTAATTGTTACGGCCCATGCCTTCATTATAATCTTCTTTTTAGTAATACCAGTCATGATTGGAGGGTTCGGAAACTGACTTATCCCCCTAATGATCGGAGCCCCCGATATAGCGTTCCCCCGAATGAATAACATAAGCTTCTGACTTCTTCCCCCTTCTCTCCTACTACTCCTGTCTTCTTCGGCAGTTGAAGCTGGAGCCGGAACTGGCTGAACAGTCTACCCCCCACTAGCT…	TGGTAAGAAGAGGGCTCAAACCTCTGTATATGGGGCTACAATCCACCGCTTACTCAGCCATCCTACCTGTGGCAATCACCCGCTGATTTTTCTCAACAAACCATAAAGACATCGGCACCCTCTACCTAGTATTTGGTGCATGATCTGGAATAGTTGGCACGGCCTTAAGCTTGCTTATCCGAGCCGAACTAAGCCAACCAGGGTCCCTTCTCGGCGACGACCAAGTTTATAACGTAATTGTTACGGCCCATGCCTTCATTATAATCTTCTTTTTAGTAATACCAGTCATGATTGGAGGGTTCGGAAACTGACTTATCCCCCTAATGATCGGAGCCCCCGATATAGCGTTCCCCCGAATGAATAACATAAGCTTCTGACTTCTTCCCCCTTCTCTCCTAC…	1
NC_027664	7953	1001925	Nipponocypris temminckii	dark chub	CTCTGTCTTCGGGGCTACAAC	GGGGTTCAATTCCTCCTTTCCT	GTGGCAATCACACGCTGATTCTTCTCTACCAACCACAAAGACATTGGCACCCTTTATCTTGTATTTGGTGCCTGAGCCGGAATAGTAGGAACTGCCCTAAGCCTTCTAATCCGAGCCGAACTGAGCCAACCCGGATCACTTCTCGGCGACGATCAAATTTATAATGTAATCGTTACCGCCCACGCCTTTGTTATAATCTTCTTTATAGTAATACCCATCTTAATTGGGGGATTTGGAAACTGACTTGTACCGCTAATGATTGGAGCCCCTGATATGGCATTTCCCCGGATAAACAACATAAGCTTCTGACTTCTGCCCCCCTCATTCCTTCTGCTGGTGGCCTCTTCCGGGGTTGAAGCCGGGGCCGGAACGGGGTGAACAGTATATCCCCCACTTGCG…	ATGACAGGAAGAGGACTCAAACCTCTGTCTTCGGGGCTACAACCCACCGCCTATAACACTCGGCCATCCTACCTGTGGCAATCACACGCTGATTCTTCTCTACCAACCACAAAGACATTGGCACCCTTTATCTTGTATTTGGTGCCTGAGCCGGAATAGTAGGAACTGCCCTAAGCCTTCTAATCCGAGCCGAACTGAGCCAACCCGGATCACTTCTCGGCGACGATCAAATTTATAATGTAATCGTTACCGCCCACGCCTTTGTTATAATCTTCTTTATAGTAATACCCATCTTAATTGGGGGATTTGGAAACTGACTTGTACCGCTAATGATTGGAGCCCCTGATATGGCATTTCCCCGGATAAACAACATAAGCTTCTGACTTCTGCCCCCCTCAT…	1
NC_033965	7953	1001936	Microphysogobio amurensis	Amur longnose gudgeon	CCACCGCTTAAACATTCAGCC	CCGGCAAATGGGGGTTCAATT	GTGGCAATCACCCGTTGATTCTTTTCTACTAATCACAAAGACATTGGTACCCTATATCTCGTATTTGGTGCCTGAGCCGGAATAGTCGGCACTGCACTGAGCCTTCTAATCCGTGCCGAATTAAGTCAACCAGGCGCCCTTCTTGGAGATGACCAAATTTACAATGTCATCGTCACAGCGCATGCCTTTGTAATGATTTTCTTTATAGTAATGCCAGTAATAATTGGAGGATTTGGCAACTGACTTGTGCCATTAATAATCGGCGCCCCAGACATAGCATTTCCCCGAATAAATAATATAAGCTTCTGACTTTTACCCCCATCATTTCTTCTACTACTAGCCTCCTCTGGAGTAGAGGCCGGAGCTGGTACAGGCTGAACTGTATATCCACCCCTGGCT…	TGATAAGAAAAGGAATTAAACCTCTGTATATGGGACTACAGCCCACCGCTTAAACATTCAGCCATCTTACCTGTGGCAATCACCCGTTGATTCTTTTCTACTAATCACAAAGACATTGGTACCCTATATCTCGTATTTGGTGCCTGAGCCGGAATAGTCGGCACTGCACTGAGCCTTCTAATCCGTGCCGAATTAAGTCAACCAGGCGCCCTTCTTGGAGATGACCAAATTTACAATGTCATCGTCACAGCGCATGCCTTTGTAATGATTTTCTTTATAGTAATGCCAGTAATAATTGGAGGATTTGGCAACTGACTTGTGCCATTAATAATCGGCGCCCCAGACATAGCATTTCCCCGAATAAATAATATAAGCTTCTGACTTTTACCCCCATCATTT…	1
NC_018817	7953	1001947	Oreoleuciscus potanini	Altai osman	CCACCGCTTAAACATTCAGCC	CCGGCAAATGGGGGTTCAATT	GTGGCAATCACCCGTTGATTCTTTTCTACTAATCACAAAGACATTGGCACCCTATATCTAGTATTTGGTGCCTGAGCCGGAATAGTGGGCACCGCACTAAGCCTTCTAATCCGTGCCGAACTAAGTCAACCTGGCGCCCTTCTTGGAGATGACCAAATTTACAATGTCATCGTCACAGCGCATGCCTTTGTTATGATTTTCTTTATAGTAATGCCAGTAATAATCGGAGGATTTGGCAACTGACTCGTGCCGCTAATAATCGGCGCCCCAGACATAGCATTCCCCCGAATAAACAACATAAGCTTCTGACTTTTACCCCCATCATTTCTTCTACTACTAGCCTCCTCAGGAGTAGAAGCTGGGGCTGGTACAGGTTGAACTGTATATCCACCTCTAGCT…	TGATAAGAAAAGGAATTAAACCTCCGTATATGGGTCTACAGCCCACCGCTTAAACATTCAGCCATCTTACCTGTGGCAATCACCCGTTGATTCTTTTCTACTAATCACAAAGACATTGGCACCCTATATCTAGTATTTGGTGCCTGAGCCGGAATAGTGGGCACCGCACTAAGCCTTCTAATCCGTGCCGAACTAAGTCAACCTGGCGCCCTTCTTGGAGATGACCAAATTTACAATGTCATCGTCACAGCGCATGCCTTTGTTATGATTTTCTTTATAGTAATGCCAGTAATAATCGGAGGATTTGGCAACTGACTCGTGCCGCTAATAATCGGCGCCCCAGACATAGCATTCCCCCGAATAAACAACATAAGCTTCTGACTTTTACCCCCATCATTT…	1
NC_014177	7953	101364	Carassius gibelio	Prussian carp	CCACCGCTTAAACATTCAGCC	CCGGCAAATGGGGGTTCAATT	GTGGCAATCACCCGTTGATTCTTTTCTACTAATCACAAAGACATTGGCACCCTATATCTAGTATTTGGTGCCTGAGCCGGAATAGTGGGCACCGCACTAAGCCTTCTAATCCGTGCCGAACTAAGTCAACCTGGCGCCCTTCTTGGAGATGACCAAATTTACAATGTCATCGTCACAGCGCATGCCTTTGTTATGATTTTCTTTATAGTAATGCCAGTAATAATCGGAGGATTTGGCAACTGACTCGTGCCGCTAATAATCGGCGCCCCAGACATAGCATTCCCCCGAATAAACAACATAAGCTTCTGACTTTTACCCCCATCATTTCTTCTACTACTAGCCTCCTCAGGAGTAGAAGCTGGGGCTGGTACAGGTTGAACTGTATATCCACCTCTAGCT…	TGATAAGAAAAGGAATTAAACCTCCGTATATGGGTCTACAGCCCACCGCTTAAACATTCAGCCATCTTACCTGTGGCAATCACCCGTTGATTCTTTTCTACTAATCACAAAGACATTGGCACCCTATATCTAGTATTTGGTGCCTGAGCCGGAATAGTGGGCACCGCACTAAGCCTTCTAATCCGTGCCGAACTAAGTCAACCTGGCGCCCTTCTTGGAGATGACCAAATTTACAATGTCATCGTCACAGCGCATGCCTTTGTTATGATTTTCTTTATAGTAATGCCAGTAATAATCGGAGGATTTGGCAACTGACTCGTGCCGCTAATAATCGGCGCCCCAGACATAGCATTCCCCCGAATAAACAACATAAGCTTCTGACTTTTACCCCCATCATTT…	1
NC_014177	7953	101364	Carassius gibelio	gibel carp	CCACCGCTTAAACATTCAGCC	CCGGCAAATGGGGGTTCAATT	GTGGCAATCACCCGTTGATTCTTCTCTACTAATCACAAAGACATTGGTACCCTATATCTAGTATTTGGTGCCTGAGCCGGAATAGTGGGAACCGCATTAAGCCTTCTAATCCGTGCCGAATTAAGTCAACCAGGCGCCCTTCTTGGAGATGACCAAATTTACAATGTCATCGTCACAGCGCATGCCTTCGTAATGATTTTCTTTATAGTAATACCAGTAATAATTGGAGGGTTTGGCAACTGACTTGTACCATTAATAATCGGTGCCCCAGACATGGCATTTCCCCGAATAAATAATATAAGCTTCTGACTCTTACCCCCATCATTTCTTCTCCTACTAGCCTCTTCAGGAGTAGAGGCTGGAGCTGGTACAGGTTGAACTGTATATCCCCCTCTAGCT…	TGATAAGAAAAGGAATTAAACCTCTGTACATGGGACTACAGCCCACCGCTTAAACATTCAGCCATCTTACCTGTGGCAATCACCCGTTGATTCTTCTCTACTAATCACAAAGACATTGGTACCCTATATCTAGTATTTGGTGCCTGAGCCGGAATAGTGGGAACCGCATTAAGCCTTCTAATCCGTGCCGAATTAAGTCAACCAGGCGCCCTTCTTGGAGATGACCAAATTTACAATGTCATCGTCACAGCGCATGCCTTCGTAATGATTTTCTTTATAGTAATACCAGTAATAATTGGAGGGTTTGGCAACTGACTTGTACCATTAATAATCGGTGCCCCAGACATGGCATTTCCCCGAATAAATAATATAAGCTTCTGACTCTTACCCCCATCATTT…	1
NC_014177	7953	101364	Carassius gibelio	silver crucian carp	CCACCGCTTAAACATTCAGCC	CCGGCAAATGGGGGTTCAATT	GTGGCAATCACCCGTTGATTCTTCTCTACTAATCACAAAGACATTGGTACCCTATATCTAGTATTTGGTGCCTGAGCCGGAATAGTGGGAACCGCATTAAGCCTTCTAATCCGTGCCGAATTAAGTCAACCAGGCGCCCTTCTTGGAGATGACCAAATTTACAATGTCATCGTCACAGCGCATGCCTTCGTAATGATTTTCTTTATAGTAATACCAGTAATAATTGGAGGGTTTGGCAACTGACTTGTACCATTAATAATCGGTGCTCCAGACATGGCATTTCCCCGAATAAATAATATAAGCTTCTGACTCTTACCCCCATCATTTCTTCTCCTACTAGCCTCCTCAGGAGTAGAGGCTGGAGCTGGCACAGGTTGAACTGTATATCCACCTCTAGCT…	TGATAAGAAAAGGAATTAAACCTCTGTATATGGGACTACAGCCCACCGCTTAAACATTCAGCCATCTTACCTGTGGCAATCACCCGTTGATTCTTCTCTACTAATCACAAAGACATTGGTACCCTATATCTAGTATTTGGTGCCTGAGCCGGAATAGTGGGAACCGCATTAAGCCTTCTAATCCGTGCCGAATTAAGTCAACCAGGCGCCCTTCTTGGAGATGACCAAATTTACAATGTCATCGTCACAGCGCATGCCTTCGTAATGATTTTCTTTATAGTAATACCAGTAATAATTGGAGGGTTTGGCAACTGACTTGTACCATTAATAATCGGTGCTCCAGACATGGCATTTCCCCGAATAAATAATATAAGCTTCTGACTCTTACCCCCATCATTT…	1
NC_031629	7953	101839	Squalius lepidus	Tigris dace	ATATGAGTCTACAGCCCACCG	GGCAAATGGGGGTTCAATTCC	GTGGCAATCACCCGTTGATTCTTTTCTACTAATCACAAAGACATTGGTACCCTATATCTAGTATTTGGTGCCTGAGCCGGAATAGTAGGTACCGCATTAAGCCTTCTAATCCGTGCCGAATTAAGTCAACCAGGCGCCCTTCTTGGGGACGACCAAATTTACAATGTCATCGTCACAGCGCATGCCTTTGTAATGATTTTCTTTATAGTAATACCAGTAATAATTGGAGGATTTGGCAACTGACTTGTACCATTAATAATCGGCGCCCCAGACATAGCATTTCCACGAATAAACAACATAAGCTTCTGACTTCTACCACCATCATTTCTTCTATTGCTAGCCTCCTCAGGAGTAGAAGCTGGGGCTGGAACAGGTTGAACTGTATATCCACCCCTGGCC…	TGATAAGAAAAGGAATTAAACCTCTGTATATGAGTCTACAGCCCACCGCTTAAACATTCAGCCATCTTACCTGTGGCAATCACCCGTTGATTCTTTTCTACTAATCACAAAGACATTGGTACCCTATATCTAGTATTTGGTGCCTGAGCCGGAATAGTAGGTACCGCATTAAGCCTTCTAATCCGTGCCGAATTAAGTCAACCAGGCGCCCTTCTTGGGGACGACCAAATTTACAATGTCATCGTCACAGCGCATGCCTTTGTAATGATTTTCTTTATAGTAATACCAGTAATAATTGGAGGATTTGGCAACTGACTTGTACCATTAATAATCGGCGCCCCAGACATAGCATTTCCACGAATAAACAACATAAGCTTCTGACTTCTACCACCATCATTT…	1
NC_031539	7953	101899	Vimba melanops	Macedonian vimba	CCACCGCTTAAACATTCAGCC	CCGGCAAATGGGGGTTCAATT	GTGGCAATCACCCGTTGATTCTTTTCTACTAATCACAAAGACATTGGTACCCTATATCTAGTATTTGGTGCCTGAGCCGGAATAGTGGGGACCGCACTAAGCCTTCTAATCCGTGCCGAATTAAGTCAACCAGGCGCCCTTCTTGGAGATGACCAAATTTACAATGTCATCGTCACAGCGCATGCCTTTGTAATGATTTTCTTTATAGTAATGCCAGTAATAATTGGAGGATTTGGCAACTGACTTGTACCATTAATGATCGGCGCTCCGGACATAGCATTCCCCCGAATAAACAACATAAGCTTTTGACTTCTACCACCATCATTCCTTCTCCTACTGGCCTCTTCAGGAGTAGAAGCCGGGGCTGGTACAGGTTGAACTGTATATCCACCCCTAGCT…	TGATAAGAAAAGGAATTAAACCTCTGTATATGGGACTACAGCCCACCGCTTAAACATTCAGCCATCTTACCTGTGGCAATCACCCGTTGATTCTTTTCTACTAATCACAAAGACATTGGTACCCTATATCTAGTATTTGGTGCCTGAGCCGGAATAGTGGGGACCGCACTAAGCCTTCTAATCCGTGCCGAATTAAGTCAACCAGGCGCCCTTCTTGGAGATGACCAAATTTACAATGTCATCGTCACAGCGCATGCCTTTGTAATGATTTTCTTTATAGTAATGCCAGTAATAATTGGAGGATTTGGCAACTGACTTGTACCATTAATGATCGGCGCTCCGGACATAGCATTCCCCCGAATAAACAACATAAGCTTTTGACTTCTACCACCATCATTC…	1
NC_031539	7953	101899	Vimba melanops	malamida	GGTCTACAGCCCACCACTT	GGCAAATGGGGGTTCAATTCC	GTGGCAATCACCCGTTGATTCTTTTCTACTAATCACAAAGACATTGGTACCCTATATCTAGTATTTGGTGCCTGAGCCGGAATAGTGGGCACCGCACTAAGCCTTCTAATCCGTGCCGAATTAAGTCAACCTGGCGCCCTTCTTGGAGATGACCAAATTTACAATGTCATCGTCACAGCGCATGCCTTTGTTATGATTTTCTTTATAGTAATGCCAGTAATAATTGGAGGGTTTGGCAACTGACTCGTACCATTAATGATCGGCGCCCCAGACATAGCATTCCCCCGAATAAACAACATAAGTTTCTGACTTTTACCCCCATCATTTCTTCTACTACTAGCCTCCTCGGGAGTAGAGGCTGGGGCTGGAACAGGATGAACCGTATATCCACCTCTAGCT…	TGATAAGAAAAGGATTTAAACCTCCATATATGGTCTACAGCCCACCACTTTAAGCATTCAGCCATCTTACCTGTGGCAATCACCCGTTGATTCTTTTCTACTAATCACAAAGACATTGGTACCCTATATCTAGTATTTGGTGCCTGAGCCGGAATAGTGGGCACCGCACTAAGCCTTCTAATCCGTGCCGAATTAAGTCAACCTGGCGCCCTTCTTGGAGATGACCAAATTTACAATGTCATCGTCACAGCGCATGCCTTTGTTATGATTTTCTTTATAGTAATGCCAGTAATAATTGGAGGGTTTGGCAACTGACTCGTACCATTAATGATCGGCGCCCCAGACATAGCATTCCCCCGAATAAACAACATAAGTTTCTGACTTTTACCCCCATCATTT…	1
NC_018036	7953	1045198	Cyprinus carpio xingguonensis	Xinguo red carp	CCACCGCTTAAACATTCAGCC	CCGGCAAATGGGGGTTCAATT	GTGGCAATCACCCGTTGATTCTTTTCTACTAATCACAAAGACATTGGTACCCTATATTTAGTATTTGGTGCCTGAGCCGGAATAGTGGGAACCGCACTAAGCCTCCTAATCCGTGCCGAATTAAGTCAACCAGGCGCCCTTCTTGGAGATGACCAAATTTACAATGTCATCGTCACAGCGCATGCCTTTGTAATGATTTTCTTTATAGTAATACCAGTAATAATTGGAGGATTTGGCAACTGACTTGTGCCATTAATGATTGGCGCCCCAGATATAGCATTTCCACGAATAAACAACATAAGCTTCTGACTCTTACCACCATCATTTCTTCTTCTACTAGCCTCCTCAGGAGTAGAAGCTGGGGCCGGTACCGGTTGAACTGTATATCCACCCCTAGCT…	TGATAAGAAAAGGAATTAAACCTCTGTATATGGGACTACAGCCCACCGCTTAAACATTCAGCCATCTTACCTGTGGCAATCACCCGTTGATTCTTTTCTACTAATCACAAAGACATTGGTACCCTATATTTAGTATTTGGTGCCTGAGCCGGAATAGTGGGAACCGCACTAAGCCTCCTAATCCGTGCCGAATTAAGTCAACCAGGCGCCCTTCTTGGAGATGACCAAATTTACAATGTCATCGTCACAGCGCATGCCTTTGTAATGATTTTCTTTATAGTAATACCAGTAATAATTGGAGGATTTGGCAACTGACTTGTGCCATTAATGATTGGCGCCCCAGATATAGCATTTCCACGAATAAACAACATAAGCTTCTGACTCTTACCACCATCATTT…	1
NC_018037	7953	1045269	Cyprinus carpio haematopterus	Amur carp	CCACCGCTTAAACATTCAGCC	CCGGCAAATGGGGGTTCAATT	GTGGCAATCACCCGTTGATTCTTTTCTACTAATCACAAAGACATTGGTACCCTATATCTAGTATTTGGTGCCTGAGCCGGAATGGTGGGAACCGCACTAAGCCTTCTAATCCGTGCCGAATTAAGTCAACCAGGCGCCCTTCTTGGAGATGACCAAATTTACAATGTCATCGTCACAGCGCATGCCTTTGTAATGATTTTCTTTATAGTAATACCAGTAATAATTGGAGGATTTGGCAACTGACTTGTGCCATTAATGATCGGCGCTCCAGACATAGCATTTCCCCGAATAAACAATATAAGCTTCTGACTCTTACCACCATCATTTCTCCTTCTACTAGCCTCCTCAGGAGTAGAAGCTGGGGCTGGTACAGGTTGAACTGTATATCCGCCTCTAGCT…	TGATAAGAAAAGGAATTAAACCTCTGTATATGGGACTACAGCCCACCGCTTAAACATTCAGCCATCTTACCTGTGGCAATCACCCGTTGATTCTTTTCTACTAATCACAAAGACATTGGTACCCTATATCTAGTATTTGGTGCCTGAGCCGGAATGGTGGGAACCGCACTAAGCCTTCTAATCCGTGCCGAATTAAGTCAACCAGGCGCCCTTCTTGGAGATGACCAAATTTACAATGTCATCGTCACAGCGCATGCCTTTGTAATGATTTTCTTTATAGTAATACCAGTAATAATTGGAGGATTTGGCAACTGACTTGTGCCATTAATGATCGGCGCTCCAGACATAGCATTTCCCCGAATAAACAATATAAGCTTCTGACTCTTACCACCATCATTT…	1
NC_018037	7953	1045269	Cyprinus carpio haematopterus	Huanghe carp	CCACCGCTTAAACATTCAGCC	CCGGCAAATGGGGGTTCAATT	GTGGCAATCACCCGTTGATTCTTTTCTACTAATCACAAAGACATTGGTACCCTATATCTAGTATTTGGTGCCTGAGCCGGAATAGTGGGGACTGCATTAAGCCTTCTAATCCGTGCCGAATTAAGTCAACCAGGAGCCCTTCTTGGAGATGACCAAATTTACAATGTCATCGTCACAGCGCATGCCTTTGTAATGATTTTCTTTATAGTAATACCAGTAATAATTGGAGGATTTGGCAACTGACTTGTACCACTAATGATCGGCGCCCCAGACATAGCATTTCCCCGAATAAACAACATAAGTTTCTGACTTCTACCTCCATCATTTCTTCTCCTACTGGCCTCTTCAGGGGTAGAAGCTGGAGCTGGTACAGGTTGAACTGTGTATCCACCTCTAGCT…	TGATAAGAAAAGGAATTAAACCTCTGTACATGGGACTACAGCCCACCGCTTAAACATTCAGCCATCTTACCTGTGGCAATCACCCGTTGATTCTTTTCTACTAATCACAAAGACATTGGTACCCTATATCTAGTATTTGGTGCCTGAGCCGGAATAGTGGGGACTGCATTAAGCCTTCTAATCCGTGCCGAATTAAGTCAACCAGGAGCCCTTCTTGGAGATGACCAAATTTACAATGTCATCGTCACAGCGCATGCCTTTGTAATGATTTTCTTTATAGTAATACCAGTAATAATTGGAGGATTTGGCAACTGACTTGTACCACTAATGATCGGCGCCCCAGACATAGCATTTCCCCGAATAAACAACATAAGTTTCTGACTTCTACCTCCATCATTT…	1
NC_018038	7953	1045278	Cyprinus carpio wuyuanensis x Carassius auratus	Wuyuan red carp x goldfish	GGTCTACAGCCCACCACTT	GGCAAATGGGGGTTCAATTCC	GTGGCAATCACCCGTTGATTCTTTTCTACTAATCACAAAGACATTGGCACCCTATATCTAGTATTTGGTGCCTGAGCCGGAATAGTGGGTACCGCACTAAGCCTTCTGATCCGTGCCGAATTAAGTCAACCAGGCGCCCTTCTTGGAGATGATCAAATTTACAATGTCATCGTCACAGCGCATGCCTTCGTAATGATTTTCTTTATAGTAATACCCGTAATAATTGGAGGGTTTGGCAACTGACTTGTGCCATTAATAATCGGCGCCCCAGATATAGCATTCCCCCGAATAAACAACATAAGCTTCTGACTTTTACCCCCGTCATTTCTTCTACTATTAGCCTCTTCGGGAGTAGAGGCTGGGGCTGGTACAGGTTGAACTGTATACCCACCTCTAGCT…	TGATAAGAAAAGGAATTAAACCTCTATATATGGGTCTACAGCCCACCACTTAAACATTCAGCCATCTTACCTGTGGCAATCACCCGTTGATTCTTTTCTACTAATCACAAAGACATTGGCACCCTATATCTAGTATTTGGTGCCTGAGCCGGAATAGTGGGTACCGCACTAAGCCTTCTGATCCGTGCCGAATTAAGTCAACCAGGCGCCCTTCTTGGAGATGATCAAATTTACAATGTCATCGTCACAGCGCATGCCTTCGTAATGATTTTCTTTATAGTAATACCCGTAATAATTGGAGGGTTTGGCAACTGACTTGTGCCATTAATAATCGGCGCCCCAGATATAGCATTCCCCCGAATAAACAACATAAGCTTCTGACTTTTACCCCCGTCATTT…	1
NC_030610	7953	1046058	Macrhybopsis hyostoma	shoal chub	CCGCTTAAGCATTCAGCCATC	GGCAAATGGGGGTTCAATTCC	GTGGCAATCACCCGCTGATTCTTTTCTACTAATCACAAAGACATTGGTACCCTATATCTAGTATTTGGTGCCTGAGCCGGAATGGTGGGAACCGCACTAAGCCTTCTAATCCGTGCTGAATTAAGTCAACCAGGCGCCCTTCTTGGAGATGACCAAATTTACAATGTCATCGTCACAGCGCATGCTTTTGTAATAATTTTCTTTATAGTAATACCAGTAATAATTGGAGGATTTGGCAACTGACTCGTGCCATTAATGATCGGCGCTCCAGACATAGCATTTCCCCGAATAAACAACATAAGCTTCTGACTCCTACCACCATCATTTCTTCTTCTACTAGCCTCCTCAGGAGTAGAAGCTGGAGCTGGTACAGGTTGAACTGTATATCCCCCTCTAGCT…	TGATAAGAAAAGGAATTAAACCTCTGTATATGGGACTACAGCCCACCGCTTAAGCATTCAGCCATCTTACCTGTGGCAATCACCCGCTGATTCTTTTCTACTAATCACAAAGACATTGGTACCCTATATCTAGTATTTGGTGCCTGAGCCGGAATGGTGGGAACCGCACTAAGCCTTCTAATCCGTGCTGAATTAAGTCAACCAGGCGCCCTTCTTGGAGATGACCAAATTTACAATGTCATCGTCACAGCGCATGCTTTTGTAATAATTTTCTTTATAGTAATACCAGTAATAATTGGAGGATTTGGCAACTGACTCGTGCCATTAATGATCGGCGCTCCAGACATAGCATTTCCCCGAATAAACAACATAAGCTTCTGACTCCTACCACCATCATTT…	1
NC_037008	7953	1046066	Notropis chalybaeus	ironcolor shiner	CCGCTTAAGCATTCAGCCATC	GGCAAATGGGGGTTCAATTCC	GTGGCAATCACCCGTTGATTCTTTTCTACTAATCACAAAGACATTGGTACCCTATATCTAGTATTTGGTGCCTGAGCCGGAATGGTGGGAACCGCACTAAGCCTTCTAATCCGTGCTGAATTAAGTCAACCAGGCGCCCTTCTTGGAGATGACCAAATTTACAATGTCATCGTCACAGCGCATGCTTTTGTAATAATTTTCTTTATAGTAATACCAGTAATAATTGGAGGATTTGGCAACTGACTCGTGCCATTAATGATCGGCGCTCCAGACATAGCATTTCCCCGAATAAACAACATAAGCTTCTGACTCCTACCACCATCATTTCTTCTTCTACTAGCCTCCTCAGGAGTAGAAGCTGGGGCTGGTACAGGTTGAACTGTATATCCCCCTCTAGCT…	TGATAAGAAAAGGAATTAAACCTCTGTATATGGGACTACAGCCCACCGCTTAAGCATTCAGCCATCTTACCTGTGGCAATCACCCGTTGATTCTTTTCTACTAATCACAAAGACATTGGTACCCTATATCTAGTATTTGGTGCCTGAGCCGGAATGGTGGGAACCGCACTAAGCCTTCTAATCCGTGCTGAATTAAGTCAACCAGGCGCCCTTCTTGGAGATGACCAAATTTACAATGTCATCGTCACAGCGCATGCTTTTGTAATAATTTTCTTTATAGTAATACCAGTAATAATTGGAGGATTTGGCAACTGACTCGTGCCATTAATGATCGGCGCTCCAGACATAGCATTTCCCCGAATAAACAACATAAGCTTCTGACTCCTACCACCATCATTT…	1
NC_032293	7953	1050842	Gobiobotia pappenheimi	NULL	CCACCGCTTAAACATTCAGCC	CCGGCAAATGGGGGTTCAATT	GTGGCAATCACCCGTTGATTCTTTTCTACTAATCACAAAGACATTGGTACCCTATATCTAGTATTTGGTGCCTGAGCCGGAATAGTGGGAACCGCACTAAGCCTTCTAATCCGTGCCGAATTAAGTCAACCAGGCGCCCTTCTTGGAGATGACCAAATTTACAATGTCATCGTCACAGCACATGCCTTTGTAATGATTTTCTTTATAGTAATACCAGTAATAATTGGAGGGTTTGGCAACTGACTTGTGCCATTAATGATCGGTGCTCCAGACATGGCATTCCCCCGAATAAACAATATAAGCTTCTGACTATTACCCCCATCATTTCTTCTTCTACTAGCCTCCTCAGGAGTAGAAGCTGGGGCTGGTACAGGTTGAACTGTATATCCACCTCTAGCT…	TGATAAGAAAAGGAATTAAACCTCTGTATATGGGACTACAGCCCACCGCTTAAACATTCAGCCATCTTACCTGTGGCAATCACCCGTTGATTCTTTTCTACTAATCACAAAGACATTGGTACCCTATATCTAGTATTTGGTGCCTGAGCCGGAATAGTGGGAACCGCACTAAGCCTTCTAATCCGTGCCGAATTAAGTCAACCAGGCGCCCTTCTTGGAGATGACCAAATTTACAATGTCATCGTCACAGCACATGCCTTTGTAATGATTTTCTTTATAGTAATACCAGTAATAATTGGAGGGTTTGGCAACTGACTTGTGCCATTAATGATCGGTGCTCCAGACATGGCATTCCCCCGAATAAACAATATAAGCTTCTGACTATTACCCCCATCATTT…	1
NC_021419	7953	1077142	Gymnocypris dobula	NULL	CCACCGCTTAAACATTCAGCC	CCGGCAAATGGGGGTTCAATT	GTGGCAATCACCCGTTGATTCTTTTCTACTAATCACAAAGACATTGGTACCCTATATCTAGTATTTGGTGCCTGAGCCGGAATAGTGGGGACCGCACTAAGCCTTCTCATCCGTGCCGAATTAAGTCAACCAGGCGCTCTTCTTGGAGATGACCAAATTTACAATGTCATCGTCACAGCGCATGCCTTTGTAATGATTTTCTTTATAGTAATACCAGTAATAATTGGAGGATTTGGCAACTGACTTGTACCCTTAATAATTGGCGCCCCGGACATAGCATTTCCCCGAATAAACAACATAAGCTTCTGACTTTTACCACCATCATTTCTTCTTTTACTAGCCTCCTCAGGGGTAGAAGCTGGGGCTGGAACAGGTTGAACTGTATATCCCCCTCTAGCT…	TGATAAGAAAAGGAATTAAACCTCTGTATATGGGACTACAGCCCACCGCTTAAACATTCAGCCATCTTACCTGTGGCAATCACCCGTTGATTCTTTTCTACTAATCACAAAGACATTGGTACCCTATATCTAGTATTTGGTGCCTGAGCCGGAATAGTGGGGACCGCACTAAGCCTTCTCATCCGTGCCGAATTAAGTCAACCAGGCGCTCTTCTTGGAGATGACCAAATTTACAATGTCATCGTCACAGCGCATGCCTTTGTAATGATTTTCTTTATAGTAATACCAGTAATAATTGGAGGATTTGGCAACTGACTTGTACCCTTAATAATTGGCGCCCCGGACATAGCATTTCCCCGAATAAACAACATAAGCTTCTGACTTTTACCACCATCATTT…	1
NC_032398	7953	1080304	Schizopygopsis stoliczkai	false osman	CCACCGCTTAAACATTCAGCC	CCGGCAAATGGGGGTTCAATT	GTGGCAATCACCCGTTGATTCTTTTCTACTAATCACAAAGACATTGGTACCCTATATCTCGTATTTGGTGCCTGAGCCGGAATAGTCGGTACTGCACTGAGCCTTCTAATCCGTGCCGAATTAAGTCAACCAGGCGCCCTTCTTGGAGATGACCAAATTTACAATGTCATCGTCACAGCGCATGCCTTTGTAATGATTTTCTTTATAGTAATGCCAGTAATAATCGGAGGATTTGGCAACTGACTTGTGCCATTAATAATCGGCGCTCCAGACATAGCATTCCCCCGAATAAATAATATAAGCTTCTGACTTTTACCCCCATCATTTCTTCTACTACTAGCCTCCTCTGGAGTAGAGGCTGGGGCTGGTACAGGCTGAACTGTATATCCACCCCTGGCT…	TGATAAGAAAAGGAATTAAACCTCTGTATATGGGACTACAGCCCACCGCTTAAACATTCAGCCATCTTACCTGTGGCAATCACCCGTTGATTCTTTTCTACTAATCACAAAGACATTGGTACCCTATATCTCGTATTTGGTGCCTGAGCCGGAATAGTCGGTACTGCACTGAGCCTTCTAATCCGTGCCGAATTAAGTCAACCAGGCGCCCTTCTTGGAGATGACCAAATTTACAATGTCATCGTCACAGCGCATGCCTTTGTAATGATTTTCTTTATAGTAATGCCAGTAATAATCGGAGGATTTGGCAACTGACTTGTGCCATTAATAATCGGCGCTCCAGACATAGCATTCCCCCGAATAAATAATATAAGCTTCTGACTTTTACCCCCATCATTT…	1
NC_029447	7953	1093611	Crossocheilus atrilimes	Siamese algae eater	GCTACAACCCACCGCCTAAA	TATGTGGCTGGCTTGAAACC	GTGGCAATCACGCGCTGATTCTTCTCTACCAACCACAAAGACATTGGTACCCTTTATCTAGTATTTGGTGCCTGAGCCGGAATAGTAGGAACCGCTTTAAGCCTCCTCATCCGAGCTGAACTTAGTCAACCCGGATCACTTCTAGGTGATGACCAAATTTACAATGTAATTGTTACCGCCCACGCCTTCGTAATAATTTTCTTTATAGTAATGCCTATCCTCATTGGAGGATTCGGAAACTGACTTGTACCCCTGATAATCGGAGCCCCAGACATGGCATTCCCACGAATAAACAATATAAGCTTCTGACTTCTTCCCCCATCATTCCTGTTACTACTAGCTTCCTCTGGTGTTGAAGCCGGAGCTGGCACCGGATGGACAGTATACCCCCCTCTTGCA…	TGATAGGAAGAGGACTTAAACCTCTGTCTTCGGGGCTACAACCCACCGCCTAAACACTCGGCTACCCTACCTGTGGCAATCACGCGCTGATTCTTCTCTACCAACCACAAAGACATTGGTACCCTTTATCTAGTATTTGGTGCCTGAGCCGGAATAGTAGGAACCGCTTTAAGCCTCCTCATCCGAGCTGAACTTAGTCAACCCGGATCACTTCTAGGTGATGACCAAATTTACAATGTAATTGTTACCGCCCACGCCTTCGTAATAATTTTCTTTATAGTAATGCCTATCCTCATTGGAGGATTCGGAAACTGACTTGTACCCCTGATAATCGGAGCCCCAGACATGGCATTCCCACGAATAAACAATATAAGCTTCTGACTTCTTCCCCCATCATTC…	1
NC_029443	7953	1093613	Crossocheilus langei	Siamese algae eater	CCGCTTAAAACTCAGCCATCC	GATGGGGGTTCAACTCCTCC	GTGGCAATCACACGCTGATTTTTCTCAACCAATCACAAAGACATCGGCACCCTTTATCTAGTATTTGGTGCTTGAGCTGGAATAGTAGGAACCGCTTTAAGCCTGCTTATTCGGGCAGAACTAAGCCAACCTGGCGCCCTTCTAGGGGATGACCAAATTTACAACGTAATTGTTACGGCCCACGCTTTCGTAATAATTTTCTTTATAGTAATGCCAATTATGATTGGAGGCTTTGGAAACTGACTGATTCCACTAATGATCGGGGCCCCTGATATAGCCTTCCCTCGAATGAATAACATGAGCTTCTGACTACTCCCTCCCTCCTTCCTTTTGCTTTTAGCCTCTTCAGGTGTTGAAGCCGGGGCCGGAACTGGTTGAACAGTCTATCCCCCGCTGGCT…	TGGTAAGAAGAGGATTCAAACCTCTGTCTATGGGGCTACAATCCACCGCTTAAAACTCAGCCATCCTACCTGTGGCAATCACACGCTGATTTTTCTCAACCAATCACAAAGACATCGGCACCCTTTATCTAGTATTTGGTGCTTGAGCTGGAATAGTAGGAACCGCTTTAAGCCTGCTTATTCGGGCAGAACTAAGCCAACCTGGCGCCCTTCTAGGGGATGACCAAATTTACAACGTAATTGTTACGGCCCACGCTTTCGTAATAATTTTCTTTATAGTAATGCCAATTATGATTGGAGGCTTTGGAAACTGACTGATTCCACTAATGATCGGGGCCCCTGATATAGCCTTCCCTCGAATGAATAACATGAGCTTCTGACTACTCCCTCCCTCCTTCC…	1
NC_029443	7953	1093613	Crossocheilus langei	red algae eater	TGGAGCTACAATCCACCGC	CGGTTGGCTTGAAACCATCAC	GTGGCAATCACACGATGATTCTTCTCAACCAACCACAAAGACATTGGCACCCTCTATTTAGTATTTGGTGCCTGAGCCGGGATAGTAGGCACCGCCCTGAGTCTACTGATTCGGGCAGAACTAAGCCAGCCGGGCGCTCTTCTAGGGGATGACCAGATCTATAACGTAATCGTCACAGCCCATGCCTTCGTTATGATTTTCTTTATAGTTATGCCAATTATGATCGGGGGCTTTGGAAACTGATTAATTCCCTTAATAATCGGGGCCCCTGATATAGCATTCCCTCGAATAAATAACATAAGCTTCTGACTCCTTCCTCCATCCTTTCTCCTCCTCCTATCTTCATCTGGAGTTGAAGCCGGCGCCGGTACTGGATGAACAGTTTACCCCCCTCTGGCC…	TGATAAGGAGAGGAATTAAACCTCTGTTTATGGAGCTACAATCCACCGCTTAAGCTCTCAGCCACCCTACCTGTGGCAATCACACGATGATTCTTCTCAACCAACCACAAAGACATTGGCACCCTCTATTTAGTATTTGGTGCCTGAGCCGGGATAGTAGGCACCGCCCTGAGTCTACTGATTCGGGCAGAACTAAGCCAGCCGGGCGCTCTTCTAGGGGATGACCAGATCTATAACGTAATCGTCACAGCCCATGCCTTCGTTATGATTTTCTTTATAGTTATGCCAATTATGATCGGGGGCTTTGGAAACTGATTAATTCCCTTAATAATCGGGGCCCCTGATATAGCATTCCCTCGAATAAATAACATAAGCTTCTGACTCCTTCCTCCATCCTTT…	1
NC_027273	7953	109666	Phoxinus oxycephalus	Chinese minnow	GAGCTACAATCCGCCACCTG	GGGGTTCGATTCCTCCCTTTC	GTGGCAGTCACTCGTTGATTATTCTCAACCAACCACAAAGACATTGGCACCCTGTACATAATCTTCGGTGCCTGGGCCGGAATGGTGGGCACAGCCTTGAGCCTACTCATCCGGGCCGAATTAAGCCAACCGGGGGCCCTCCTTGGAGACGATCAGATCTATAACGTCATTGTTACTGCCCATGCATTCGTAATAATCTTCTTTATGGTCATGCCCATTCTCATCGGGGGGTTCGGCAACTGACTAGTGCCCCTCATGATCGGGGCACCTGATATGGCATTCCCCCGTATGAATAACATGAGCTTTTGGCTACTACCTCCTTCATTCCTTTTACTGCTTGCCTCATCCGCGGTTGAGGCGGGGGCAGGCACTGGGTGAACGGTCTACCCCCCCCTGGCT…	TGGTAGGAGGAGGAGTCAAACCCCCGTCTTCGGAGCTACAATCCGCCACCTGCCTCGGCCACCCTACCTGTGGCAGTCACTCGTTGATTATTCTCAACCAACCACAAAGACATTGGCACCCTGTACATAATCTTCGGTGCCTGGGCCGGAATGGTGGGCACAGCCTTGAGCCTACTCATCCGGGCCGAATTAAGCCAACCGGGGGCCCTCCTTGGAGACGATCAGATCTATAACGTCATTGTTACTGCCCATGCATTCGTAATAATCTTCTTTATGGTCATGCCCATTCTCATCGGGGGGTTCGGCAACTGACTAGTGCCCCTCATGATCGGGGCACCTGATATGGCATTCCCCCGTATGAATAACATGAGCTTTTGGCTACTACCTCCTTCATTCCTT…	1
NC_029449	7953	1104243	Labeo nasus	NULL	GCTACAATCCGCCGCCTAG	GGGGGTTCAATTCCTCCCTTT	GTGGCAATCACACGTTGATTTTTCTCGACAAATCATAAAGACATTGGCACCCTCTACCTTGTATTTGGTGCTTGAGCTGGCATGGTAGGGACGGCGTTAAGCCTCCTGATCCGAGCTGAGCTAAGCCAACCAGGCGCTCTGCTGGGAGACGATCAAATTTATAATGTGATCGTTACTGCACACGCCTTCGTAATGATTTTCTTCATAGTAATGCCCATCCTCATCGGAGGCTTCGGTAACTGATTAGTACCCCTAATGATTGGTGCCCCAGACATGGCCTTCCCACGTATGAACAACATGAGTTTCTGATTACTTCCTCCCTCATTCCTACTTCTCCTGGCATCCTCCGGGGTTGAAGCTGGGGCAGGAACCGGGTGAACTGTATATCCCCCTCTGTCC…	TGGAAGAGGGAGGACTTAAACCCCCGTGGTCGGAGCTACAATCCGCCGCCTAGGCCTTCGGCCACTCTACCTGTGGCAATCACACGTTGATTTTTCTCGACAAATCATAAAGACATTGGCACCCTCTACCTTGTATTTGGTGCTTGAGCTGGCATGGTAGGGACGGCGTTAAGCCTCCTGATCCGAGCTGAGCTAAGCCAACCAGGCGCTCTGCTGGGAGACGATCAAATTTATAATGTGATCGTTACTGCACACGCCTTCGTAATGATTTTCTTCATAGTAATGCCCATCCTCATCGGAGGCTTCGGTAACTGATTAGTACCCCTAATGATTGGTGCCCCAGACATGGCCTTCCCACGTATGAACAACATGAGTTTCTGATTACTTCCTCCCTCATTC…	1
NC_013709	7953	112179	Rhodeus suigensis	spring bitterling	GGGCTACAATCCACCGCTT	AGCAGATGGGGGTTCAATTCC	GTGGCAATTACACGCTGATTTTTCTCAACCAACCACAAAGACATTGGCACCCTATATCTGATCTTCGGAGCCTGGGCAGGAATAGTGGGGACCGCTCTGAGCCTCCTCATCCGAGCCGAACTTAGTCAGCCCGGCGCCCTCCTTGGAGACGACCAAATCTATAACGTTATCGTTACTGCGCACGCCTTCGTAATAATCTTCTTCATGGTTATGCCAATCCTAATTGGCGGGTTTGGAAACTGGCTCATCCCACTTATGATTGGAGCCCCAGACATGGCCTTCCCTCGGATAAACAACATGAGCTTCTGGCTGCTCCCACCCTCCTTCCTCCTCCTCCTAGCCTCTTCTGGAGTCGAAGCGGGGGCCGGGACTGGTTGAACTGTTTACCCCCCTCTTGCC…	TGGTAAGAAGAGGACTCAAACCTCTATATATGGGGCTACAATCCACCGCTTGCTTCGGCCATCTTACCTGTGGCAATTACACGCTGATTTTTCTCAACCAACCACAAAGACATTGGCACCCTATATCTGATCTTCGGAGCCTGGGCAGGAATAGTGGGGACCGCTCTGAGCCTCCTCATCCGAGCCGAACTTAGTCAGCCCGGCGCCCTCCTTGGAGACGACCAAATCTATAACGTTATCGTTACTGCGCACGCCTTCGTAATAATCTTCTTCATGGTTATGCCAATCCTAATTGGCGGGTTTGGAAACTGGCTCATCCCACTTATGATTGGAGCCCCAGACATGGCCTTCCCTCGGATAAACAACATGAGCTTCTGGCTGCTCCCACCCTCCTTCCTC…	1
NC_013709	7953	112179	Rhodeus suigensis	suigen zenitanago	CGCCTAAACCTTCAGCCATTC	GGGGGTTCAATTCCCTCCTTT	GTGGCAATCACACGTTGATTTTTCTCAACTAATCATAAAGATATTGGCACCCTATACTTGATTTTTGGTGCCTGAGCCGGAATAGTAGGGACTGCTCTGAGCCTCCTAATCCGAGCAGAGCTTAGTCAACCTGGGGCCCTAATGGGAGACGACCAGGTCTACAATGTCATTGTTACTGCACATGCCTTCGTAATAATTTTCTTTATAGTAATACCAATCCTGATCGGAGGGTTTGGCAACTGACTAGTGCCACTAATGATTGGGGCACCAGACATGGCATTTCCCCGAATGAATAATATAAGCTTCTGACTACTCCCCCCATCTTTCCTTCTTCTTTTAGCCTCCTCAGCTGTGGAGTCAGGAGCAGGAACAGGATGAACAGTTTACCCACCCCTCTCC…	TGGTAGAAAGAGGAATTAAACCTCTATCCTCGGAGCTACAATCCGCCGCCTAAACCTTCAGCCATTCTACCTGTGGCAATCACACGTTGATTTTTCTCAACTAATCATAAAGATATTGGCACCCTATACTTGATTTTTGGTGCCTGAGCCGGAATAGTAGGGACTGCTCTGAGCCTCCTAATCCGAGCAGAGCTTAGTCAACCTGGGGCCCTAATGGGAGACGACCAGGTCTACAATGTCATTGTTACTGCACATGCCTTCGTAATAATTTTCTTTATAGTAATACCAATCCTGATCGGAGGGTTTGGCAACTGACTAGTGCCACTAATGATTGGGGCACCAGACATGGCATTTCCCCGAATGAATAATATAAGCTTCTGACTACTCCCCCCATCTTTC…	1
NC_033929	7953	114505	Hybopsis lineapunctata	lined chub	ACTTCTCAAGGCTTGCAACCT	GAAAGAAAAGAGGGCACAGGC	GTGTCACTCACCCGTTGAATATTCTCAACCAATCACAAAGACATTGGCACCCTTTACTTAATCTTTGGTGCCTGAGCAGCCATGGTCGGAATAGCTCTCAGCCTCTTAATCCGAACAGAACTAACACAACCCGGATCTCTGCTCGGCAACGATCAAATTTATAACGTGATCGTCACTGCCCACGCATTCGTTATAATCTTCTTTATAGTTATACCTATCATGATTGGGGGCTTTGGTAACTGACTTATCCCACTAATAATTGGGGCGCCAGACATAGCATTCCCTCGTATAAATAACATGAGCTTCTGACTTCTCCCCCCCTCCTTCCTTCTTCTTTTAGCCTCCTCTGTCGTTGAGACCGGGGTTGGAACCGGCTGAACAGTATACCCGCCCCTAGCG…	AGATCTGGGTTAGAATACCTAACTTCTCAAGGCTTGCAACCTTGCATGATAACACTACCAGACCTCTAAGAAATTTAGGTTCATTAGACCAAGGGCCTTCAAAGCCCTAAGAGAAAGTTAAATCCTTCAATTTCTATACTACCTGTGTCACTCACCCGTTGAATATTCTCAACCAATCACAAAGACATTGGCACCCTTTACTTAATCTTTGGTGCCTGAGCAGCCATGGTCGGAATAGCTCTCAGCCTCTTAATCCGAACAGAACTAACACAACCCGGATCTCTGCTCGGCAACGATCAAATTTATAACGTGATCGTCACTGCCCACGCATTCGTTATAATCTTCTTTATAGTTATACCTATCATGATTGGGGGCTTTGGTAACTGACTTATCCCACTA…	1
NC_031520	7953	117142	Aulopyge huegelii	Dalmatian barbelgudgeon	CTACAACCCGCCGCTAAGAG	GGGGGTTCGATTCCCTCTTTT	GTGATAATCACTCGTTGACTATTCTCAACCAACCACAAAGATATTGGTACCCTATACATGATTTTCGGGGCCTGAGCTGGAATAGTTGGAACCGCTCTAAGCCTACTTATTCGAGCCGAACTCAGCCAACCTGGAGCTCTCCTAGGCGACGACCAAATTTACAATGTAATTGTCACAGCACATGCATTCGTGATAATCTTCTTTATAGTAATACCAGTCATAATTGGCGGGTTTGGCAACTGACTAATTCCCCTGATGATTGGGGCACCAGACATAGCATTTCCACGTATAAACAACATAAGCTTCTGACTATTACCGCCCTCACTCCTACTCCTACTAGCATCCTCTGGAGTAGAAGCAGGAGCAGGCACAGGATGAACAGTATACCCTCCGCTAGCG…	TGGCAAGAGGAGGAATTGAACCTCCCTACACGGGGCTACAACCCGCCGCTAAGAGCAATCAGCCATCTTACCTGTGATAATCACTCGTTGACTATTCTCAACCAACCACAAAGATATTGGTACCCTATACATGATTTTCGGGGCCTGAGCTGGAATAGTTGGAACCGCTCTAAGCCTACTTATTCGAGCCGAACTCAGCCAACCTGGAGCTCTCCTAGGCGACGACCAAATTTACAATGTAATTGTCACAGCACATGCATTCGTGATAATCTTCTTTATAGTAATACCAGTCATAATTGGCGGGTTTGGCAACTGACTAATTCCCCTGATGATTGGGGCACCAGACATAGCATTTCCACGTATAAACAACATAAGCTTCTGACTATTACCGCCCTCACT…	1
NC_029444	7953	1204403	Labeo altivelis	rednose labeo	GCTACAACCCACCGCTTAAAC	AGCATATGGGGGTTCGATTCC	GTGACAATTACCCGCTGGTTTTTCTCAACCAACCACAAAGACATCGGAACCTTGTACTTAGTATTCGGCGCCTGAGCCGGGATAGTCGGTACTGCCCTCAGCCTCCTAATCCGCGCAGAACTAAGCCAGCCTGGAGCCCTCCTTGGTGACGACCAAATCTATAATGTTATCGTAACAGCACACGCTTTCGTAATAATTTTCTTCATGGTCATGCCAATTATAATTGGGGGCTTTGGCAACTGACTAGTCCCACTTATGATCGGAGCCCCAGACATAGCATTCCCGCGAATAAACAACATAAGCTTCTGGCTTCTACCCCCTTCCTTCTTACTCCTCTTGGCCTCTTCCGGAGTAGAAGCAGGGGCTGGAACAGGATGAACGGTTTACCCCCCTCTAGCG…	TGATAGAAAGAGGAATTAAACCTCCATGTGTGGGGCTACAACCCACCGCTTAAACACTCAGCCATTCTACCTGTGACAATTACCCGCTGGTTTTTCTCAACCAACCACAAAGACATCGGAACCTTGTACTTAGTATTCGGCGCCTGAGCCGGGATAGTCGGTACTGCCCTCAGCCTCCTAATCCGCGCAGAACTAAGCCAGCCTGGAGCCCTCCTTGGTGACGACCAAATCTATAATGTTATCGTAACAGCACACGCTTTCGTAATAATTTTCTTCATGGTCATGCCAATTATAATTGGGGGCTTTGGCAACTGACTAGTCCCACTTATGATCGGAGCCCCAGACATAGCATTCCCGCGAATAAACAACATAAGCTTCTGGCTTCTACCCCCTTCCTTC…	1
NC_018134	7953	1204564	Ctenopharyngodon idella x Megalobrama amblycephala	grass carp x Wuchang bream	CCTTCACGGAACTACAGGCC	GGGGGTTCAATTCCTTCCTTTC	GTGGCAATTAATCGTTGATTATTCTCTACTAATCACAAAGATATCGGCACCCTTTATTTAATTTTCGGTGCCTGAGCAGGGATGGTTGGGACTGGCCTAAGCCTCTTAATCCGAGCAGAACTGAGCCAACCGGGGACCCTCCTAGGTGATGATCAGATTTATAATGTCATTGTTACAGCCCACGCCTTAGTAATAATCTTTTTTATGAAGCCCCAATTAATAATCGGCGGGTTCGGTAACTGACTTGTCCCCTTAATGATCGGCTCCCCAGACATAGCCTTCCCACGCATAAATAATATAAGTTTTTGGCTCCTGCCCCCATCTTTTCTTCTCCTCCTGGCCTCAGCCGGAGTCGAGGCCGGGGCCGGGACAGGTTGAACCGTCTACCCCCCACTAGCA…	TGGTAAGAAGAGGACTCTAACCCCCCTTCACGGAACTACAGGCCGCCGCTTAACTCTCAGCCATCTTACCTGTGGCAATTAATCGTTGATTATTCTCTACTAATCACAAAGATATCGGCACCCTTTATTTAATTTTCGGTGCCTGAGCAGGGATGGTTGGGACTGGCCTAAGCCTCTTAATCCGAGCAGAACTGAGCCAACCGGGGACCCTCCTAGGTGATGATCAGATTTATAATGTCATTGTTACAGCCCACGCCTTAGTAATAATCTTTTTTATGAAGCCCCAATTAATAATCGGCGGGTTCGGTAACTGACTTGTCCCCTTAATGATCGGCTCCCCAGACATAGCCTTCCCACGCATAAATAATATAAGTTTTTGGCTCCTGCCCCCATCTTTTC…	1
NC_025770	7953	1211648	Procypris mera	Chinese-ink carp	GGCTACAACCCACCGCTTAA	GGGGGTTCAATTCCCTCCTTT	GTGACAGTCACACGCTGATTTTTCTCAACAAACCATAAAGATATTGGCACCCTATATATAATCTTCGGTGCCTGAGCTGGCATGGTCGGAACGGCTCTTAGTCTTTTAATCCGAGCAGAGCTCAATCAACCTGGTGCTCTTTTAGGAGATGACCAAATTTACAACGTAATTGGTACGGCCCATGCATTCGTAATGATTTACTTTATAGTAATGCCTATCATAATCGGAGGGTTTGGAAACTGGCTTAATCCCCTTATGATCGGTGCCCCGGACATGGCTTTCCCTCGAATAAATAACATAAGCTTTTGGCTGCTTCCCCCCTCATTTCTTCTACTCTTAGCATCTTCTGGGGTTGAAGCTGGTGCAGGGACCGGTTGAACCGTTTACCCCCCTCTAGCA…	TGATAGGAAGAGGGCTCAAACCTCTGTATATGGGGCTACAACCCACCGCTTAACTCAGCCATCCTACCTGTGACAGTCACACGCTGATTTTTCTCAACAAACCATAAAGATATTGGCACCCTATATATAATCTTCGGTGCCTGAGCTGGCATGGTCGGAACGGCTCTTAGTCTTTTAATCCGAGCAGAGCTCAATCAACCTGGTGCTCTTTTAGGAGATGACCAAATTTACAACGTAATTGGTACGGCCCATGCATTCGTAATGATTTACTTTATAGTAATGCCTATCATAATCGGAGGGTTTGGAAACTGGCTTAATCCCCTTATGATCGGTGCCCCGGACATGGCTTTCCCTCGAATAAATAACATAAGCTTTTGGCTGCTTCCCCCCTCATTTCTT…	1
NC_029445	7953	1217998	Cirrhinus reba	reba carp	TACAACCCGCCACCTAACTTC	TATGCGGCTGGCTTGAAACC	GTGGCAATCACACGCTGATTCTTCTCTACTAACCACAAAGATATTGGCACCCTTTACCTTGTATTTGGTGCCTGAGCCGGAATAGTTGGAACTGCCCTCAGCCTCCTAATTCGTGCTGAGCTAAGCCAACCCGGGTCTCTCCTTGGGGATGACCAAATTTATAATGTCATTGTTACTGCACATGCATTTGTAATAATTTTCTTTATAGTAATGCCTATCCTAATTGGTGGATTTGGTAACTGACTTATTCCTCTAATAATTGGTGCACCCGACATAGCATTTCCCCGAATAAATAATATAAGCTTTTGACTTCTACCACCCTCCTTCCTTCTTCTATTGGCCTCCTCCGGAGTTGAAGCTGGAGCCGGAACCGGCTGAACAGTTTACCCTCACTTGCTA…	TGATAGGAAGAGGATTTAAACCTCTATCTTCGGGGCTACAACCCGCCACCTAACTTCGGCCATCCTACCTGTGGCAATCACACGCTGATTCTTCTCTACTAACCACAAAGATATTGGCACCCTTTACCTTGTATTTGGTGCCTGAGCCGGAATAGTTGGAACTGCCCTCAGCCTCCTAATTCGTGCTGAGCTAAGCCAACCCGGGTCTCTCCTTGGGGATGACCAAATTTATAATGTCATTGTTACTGCACATGCATTTGTAATAATTTTCTTTATAGTAATGCCTATCCTAATTGGTGGATTTGGTAACTGACTTATTCCTCTAATAATTGGTGCACCCGACATAGCATTTCCCCGAATAAATAATATAAGCTTTTGACTTCTACCACCCTCCTTCCT…	1
NC_029436	7953	1219349	Luciocyprinus striolatus	NULL	TTGGGTCTCAGCCATCTTACC	TGGGGGTTCAATTCCTTCTTT	GTGACAATTAATCGTTGATTATTTTCTACCAATCACAAAGACATTGGCACCCTTTATTTAATCTTTGGTGCATGGGCAGGAATAGTGGGTACCGGCCTCAGCCTCTTAATTCGAACAGAGCTAAGCCAACCGGGGGCTTTATTAGGGGATGATCAAATCTATAATGTGCTCGTAACCGCTCATGCCTTTGTAATAATCTTCTTTATAGTTATACCAATTATAATCGGCGGGTTCGGCAATTGATTAGTTCCCTTAATAATCGGCGCCCCGGACATAGCCTTCCCGCGAATAAACAACATAAGTTTCTGACTCCTTCCTCCCTCTTTTCTCTTATTACTAGCTTCCGCAGGGGTAGAAGCCGGAGCTGGCACAGGATGAACCGTTTACCCCCCATTAGCT…	TAGTAAGAGGAGGACTCGAACCTCCCTCTACGGGGCTACAATCCGCCGCTTTGGGTCTCAGCCATCTTACCTGTGACAATTAATCGTTGATTATTTTCTACCAATCACAAAGACATTGGCACCCTTTATTTAATCTTTGGTGCATGGGCAGGAATAGTGGGTACCGGCCTCAGCCTCTTAATTCGAACAGAGCTAAGCCAACCGGGGGCTTTATTAGGGGATGATCAAATCTATAATGTGCTCGTAACCGCTCATGCCTTTGTAATAATCTTCTTTATAGTTATACCAATTATAATCGGCGGGTTCGGCAATTGATTAGTTCCCTTAATAATCGGCGCCCCGGACATAGCCTTCCCGCGAATAAACAACATAAGTTTCTGACTCCTTCCTCCCTCTTTT…	1
NC_019630	7953	1240730	Onychostoma barbatum	bearded shoveljaw carp	GGGCTACAATCCACCGCTTG	TTATGGGGGTTCAATTCCTCCC	GTGGCAATCACACGTTGATTCTTCTCAACTAATCACAAAGACATCGGCACCCTCTATCTAGTATTTGGTGCTTGAGCCGGAATAGTAGGAACTGCACTAAGTCTCCTTATTCGGGCAGAACTAAGCCAGCCCGGCTCTCTCCTCGGAGACGACCAGATTTATAATGTAATTGTTACAGCACATGCTTTCGTAATAATTTTCTTTATAGTAATACCAATTATAATTGGAGGTTTTGGAAACTGACTGGTGCCACTTATGATTGGGGCACCAGACATGGCCTTCCCTCGAATAAATAACATGAGTTTTTGACTCCTTCCCCCCTCATTTCTCCTTCTCCTCGCCTCCTCCGGAGTCGAAGCAGGAGCCGGTACAGGATGAACTGTTTATCCTCCCCTCGCA…	TGATAAGAAGAGGACTTAAACCTCTGTATATGGGGCTACAATCCACCGCTTGACGCTCAGCCATCTTACCTGTGGCAATCACACGTTGATTCTTCTCAACTAATCACAAAGACATCGGCACCCTCTATCTAGTATTTGGTGCTTGAGCCGGAATAGTAGGAACTGCACTAAGTCTCCTTATTCGGGCAGAACTAAGCCAGCCCGGCTCTCTCCTCGGAGACGACCAGATTTATAATGTAATTGTTACAGCACATGCTTTCGTAATAATTTTCTTTATAGTAATACCAATTATAATTGGAGGTTTTGGAAACTGACTGGTGCCACTTATGATTGGGGCACCAGACATGGCCTTCCCTCGAATAAATAACATGAGTTTTTGACTCCTTCCCCCCTCATTTC…	1
NC_019574	7953	1245217	Alburnus istanbulensis	Thracian shemaya	GGGGTTACAATCCACCGCTTA	GGGGTTCGATTCCCTCCTTTC	GTGGCAATCACCCGCTGATTTTTCTCGACCAATCACAAAGACATTGGCACCCTTTATCTCGTATTTGGTGCCTGAGCCGGCATAGTCGGAACAGCCCTAAGCCTGCTCATTCGAGCAGAGCTAAGTCAACCTGGTGCACTCCTTGGTGATGATCAAATTTATAATGTAATCGTTACAGCACACGCTTTCGTAATAATTTTCTTTATAGTAATACCACTAATAATTGGAGGCTTCGGCAACTGACTAATTCCCCTAATGATCGGTGCTCCAGATATAGCTTTCCCTCGAATAAATAACATAAGCTTCTGACTTCTTCCCCCATCTTTCCTACTCCTTTTAGCATCATCTGGTGTAGAAGCCGGAGCCGGGACAGGTTGAACTGTCTATCCCCCTTTAGCT…	TGGCAAGAAGAGGGCTCAAACCTCTGTATGTGGGGTTACAATCCACCGCTTACTCAGCCATCCTACCTGTGGCAATCACCCGCTGATTTTTCTCGACCAATCACAAAGACATTGGCACCCTTTATCTCGTATTTGGTGCCTGAGCCGGCATAGTCGGAACAGCCCTAAGCCTGCTCATTCGAGCAGAGCTAAGTCAACCTGGTGCACTCCTTGGTGATGATCAAATTTATAATGTAATCGTTACAGCACACGCTTTCGTAATAATTTTCTTTATAGTAATACCACTAATAATTGGAGGCTTCGGCAACTGACTAATTCCCCTAATGATCGGTGCTCCAGATATAGCTTTCCCTCGAATAAATAACATAAGCTTCTGACTTCTTCCCCCATCTTTCCTAC…	1
NC_033939	7953	126325	Pteronotropis hypselopterus	sailfin shiner	GGGGTTACAATCCACCGCTTA	GGGGTTCGATTCCCTCCTTTC	GTGGCAATTACCCGCTGATTTTTCTCGACCAATCACAAAGACATTGGCACCCTTTATCTCGTATTTGGTGCCTGAGCCGGCATAGTCGGAACAGCCTTAAGCCTGCTCATTCGAGCAGAGCTAAGTCAACCTGGTGCACTTCTAGGTGATGATCAAATTTATAATGTGATTGTCACAGCACACGCTTTCGTAATAATTTTCTTTATAGTAATACCACTAATAATTGGAGGCTTCGGAAACTGACTCATTCCTCTAATGATTGGTGCCCCAGATATGGCTTTCCCTCGAATAAACAACATAAGTTTCTGACTTCTTCCTCCATCTTTTCTGCTTCTTTTAGCATCATCTGGTGTAGAAGCCGGAGCTGGCACGGGTTGAACTGTTTATCCCCCTTTAGCT…	TGGCAAGAAGAGGGCTCAAACCTCTGTATGTGGGGTTACAATCCACCGCTTACTCAGCCATCCTACCTGTGGCAATTACCCGCTGATTTTTCTCGACCAATCACAAAGACATTGGCACCCTTTATCTCGTATTTGGTGCCTGAGCCGGCATAGTCGGAACAGCCTTAAGCCTGCTCATTCGAGCAGAGCTAAGTCAACCTGGTGCACTTCTAGGTGATGATCAAATTTATAATGTGATTGTCACAGCACACGCTTTCGTAATAATTTTCTTTATAGTAATACCACTAATAATTGGAGGCTTCGGAAACTGACTCATTCCTCTAATGATTGGTGCCCCAGATATGGCTTTCCCTCGAATAAACAACATAAGTTTCTGACTTCTTCCTCCATCTTTTCTGC…	1
NC_022187	7953	1265459	Saurogobio dumerili	NULL	GGAGCTACAATCCACCGCTTA	ATTTATGGGGGTTCAATTCCTCC	GTGGCAATCACACGCTGATTTTTCTCAACCAATCACAAAGACATTGGCACCCTTTATTTAGTATTTGGTGCCTGAGCAGGAATAGTAGGGACAGCCCTAAGCCTTCTTATTCGAGCAGAACTAAGCCAACCCGGCTCTCTCCTTGGAGACGACCAAATTTATAATGTAATTGTTACAGCACATGCCTTTGTAATAATTTTCTTTATAGTAATGCCAATTATGATTGGTGGCTTTGGAAACTGACTCGTACCCCTTATGATCGGAGCCCCCGACATGGCATTCCCTCGAATAAATAATATGAGCTTTTGACTTCTCCCACCCTCTTTCCTTCTACTCCTAGCCTCTTCAGGAGTTGAAGCTGGAGCTGGGACAGGATGAACAGTGTACCCCCCTCTAGCA…	TGATAAGAAGAGGAATCTAACCTCTGTCTATGGAGCTACAATCCACCGCTTAAAACTCAGCCATCCTACCTGTGGCAATCACACGCTGATTTTTCTCAACCAATCACAAAGACATTGGCACCCTTTATTTAGTATTTGGTGCCTGAGCAGGAATAGTAGGGACAGCCCTAAGCCTTCTTATTCGAGCAGAACTAAGCCAACCCGGCTCTCTCCTTGGAGACGACCAAATTTATAATGTAATTGTTACAGCACATGCCTTTGTAATAATTTTCTTTATAGTAATGCCAATTATGATTGGTGGCTTTGGAAACTGACTCGTACCCCTTATGATCGGAGCCCCCGACATGGCATTCCCTCGAATAAATAATATGAGCTTTTGACTTCTCCCACCCTCTTTCC…	1
NC_015525	7953	127599	Danio dangila	olive danio	GCTACAACCCACCGCTTAAAA	TATGGGGGTTCAATTCCTCCC	GTGGCAATCACACGTTGATTTTTCTCTACCAATCATAAAGACATCGGCACCCTTTATCTAGTATTTGGTGCTTGAGCCGGAATAGTGGGCACCGCTCTTAGCTTGCTCATCCGAGCAGAACTTAGTCAGCCCGGCTCACTCCTGGGGGATGACCAAATCTATAACGTAATCGTCACCGCCCACGCTTTCGTGATAATTTTCTTTATAGTAATGCCAATCATGATCGGAGGCTTCGGAAACTGACTAGTCCCCTTAATAATTGGAGCACCAGACATGGCATTTCCCCGAATGAACAATATAAGCTTCTGACTTCTCCCCCCTTCTTTCCTCCTTCTCCTGGCTTCTTCTGGGGTAGAGGCTGGAGCTGGGACCGGTTGGACTGTATACCCTCCCCTTGCT…	TGGTAAGAAGAGGAATTGAACCTCTGTCTACGGGGCTACAACCCACCGCTTAAAACTCAGCCATCCTACCTGTGGCAATCACACGTTGATTTTTCTCTACCAATCATAAAGACATCGGCACCCTTTATCTAGTATTTGGTGCTTGAGCCGGAATAGTGGGCACCGCTCTTAGCTTGCTCATCCGAGCAGAACTTAGTCAGCCCGGCTCACTCCTGGGGGATGACCAAATCTATAACGTAATCGTCACCGCCCACGCTTTCGTGATAATTTTCTTTATAGTAATGCCAATCATGATCGGAGGCTTCGGAAACTGACTAGTCCCCTTAATAATTGGAGCACCAGACATGGCATTTCCCCGAATGAACAATATAAGCTTCTGACTTCTCCCCCCTTCTTTCC…	1
NC_037015	7953	1276898	Exoglossum maxillingua	cutlips minnow	GCTACAACCCACCGCCTAA	CATGTGACTGGCTTGAAACCA	GTGGCAATTACGCGCTGATTCTTTTCTACAAACCACAAAGACATTGGTACCCTTTATCTTGTATTTGGTGCCTGAGCCGGAATAGTGGGAACTGCTTTAAGCCTTCTTATTCGAGCTGAACTAAGCCAACCCGGATCACTCCTAGGTGATGATCAAATTTATAATGTTATTGTTACTGCCCATGCCTTCGTAATGATTTTCTTTATAGTAATACCAATTCTCATTGGTGGATTTGGAAATTGACTCGTGCCATTAATAATTGGAGCGCCTGATATAGCATTTCCACGAATAAACAACATAAGCTTCTGACTCCTGCCCCCATCATTTCTTCTGCTATTAGCCTCTTCTGGTGTTGAAGCTGGAGCTGGGACAGGATGAACAGTCTACCCACCATTAGCA…	TGATAGGGAGAGGACTTAAACCTCTGTCTTCGGGGCTACAACCCACCGCCTAAACACTCGGCTACCCTACCTGTGGCAATTACGCGCTGATTCTTTTCTACAAACCACAAAGACATTGGTACCCTTTATCTTGTATTTGGTGCCTGAGCCGGAATAGTGGGAACTGCTTTAAGCCTTCTTATTCGAGCTGAACTAAGCCAACCCGGATCACTCCTAGGTGATGATCAAATTTATAATGTTATTGTTACTGCCCATGCCTTCGTAATGATTTTCTTTATAGTAATACCAATTCTCATTGGTGGATTTGGAAATTGACTCGTGCCATTAATAATTGGAGCGCCTGATATAGCATTTCCACGAATAAACAACATAAGCTTCTGACTCCTGCCCCCATCATTT…	1
NC_028403	7953	1277746	Garra qiaojiensis	NULL	ACAACCCACCGCCTAAATACT	TATGTGACTGGCTTGAAACCA	GTGGCAATTACGCGCTGATTTTTTTCTACAAACCACAAAGACATTGGTACCCTTTATCTTGTATTTGGTGCCTGGGCCGGAATAGTGGGAACTGCTTTAAGCCTTCTCATTCGAGCCGAACTAAGCCAACCCGGATCACTCCTAGGAGATGATCAAATTTATAATGTTATCGTTACCGCCCACGCCTTCGTAATGATTTTCTTTATAGTAATACCAATTCTTATTGGGGGATTTGGAAACTGACTCGTACCCTTAATGATTGGAGCCCCCGACATGGCATTCCCTCGAATAAACAATATAAGTTTTTGACTCCTACCCCCATCGTTTCTCCTCCTGCTAGCCTCTTCTGGCGTTGAAGCTGGAGCAGGGACGGGGTGAACGGTATACCCCCCGCTAGCG…	TGATAGGGAGAGGACTTGAACCTCTGTCTTCGGGGCTACAACCCACCGCCTAAATACTCGGCTACCCTACCTGTGGCAATTACGCGCTGATTTTTTTCTACAAACCACAAAGACATTGGTACCCTTTATCTTGTATTTGGTGCCTGGGCCGGAATAGTGGGAACTGCTTTAAGCCTTCTCATTCGAGCCGAACTAAGCCAACCCGGATCACTCCTAGGAGATGATCAAATTTATAATGTTATCGTTACCGCCCACGCCTTCGTAATGATTTTCTTTATAGTAATACCAATTCTTATTGGGGGATTTGGAAACTGACTCGTACCCTTAATGATTGGAGCCCCCGACATGGCATTCCCTCGAATAAACAATATAAGTTTTTGACTCCTACCCCCATCGTTT…	1
NC_033389	7953	1277749	Garra salweenica	NULL	TACAACCCACCGCCTGGA	GTTATGTGACTGGCTTGAAACCA	GTGGCAATTACGCGCTGATTCTTTTCTACAAACCACAAAGACATTGGTACCCTTTATCTTGTATTTGGTGCCTGAGCCGGAATAGTGGGAACTGCTTTAAGCCTCCTCATTCGAGCTGAACTAAGCCAACCCGGGTCGCTCTTAGGAGATGACCAAATTTATAACGTAATCGTTACTGCCCACGCCTTTGTAATAATTTTCTTTATAGTAATACCAATTCTCATTGGAGGGTTTGGAAACTGGCTTGTACCCCTAATAATTGGGGCCCCTGACATAGCATTCCCCCGAATAAATAATATGAGCTTCTGACTTCTCCCCCCATCATTCCTACTCCTGCTAGCCTCTTCTGGCGTTGAAGCCGGAGCCGGGACAGGATGAACAGTCTACCCCCCTCTAGCA…	TGATAGGGAGAGGACTCAAACCTCTGTCTTCGGGGCTACAACCCACCGCCTGGACACTCGGCTACCCTACCTGTGGCAATTACGCGCTGATTCTTTTCTACAAACCACAAAGACATTGGTACCCTTTATCTTGTATTTGGTGCCTGAGCCGGAATAGTGGGAACTGCTTTAAGCCTCCTCATTCGAGCTGAACTAAGCCAACCCGGGTCGCTCTTAGGAGATGACCAAATTTATAACGTAATCGTTACTGCCCACGCCTTTGTAATAATTTTCTTTATAGTAATACCAATTCTCATTGGAGGGTTTGGAAACTGGCTTGTACCCCTAATAATTGGGGCCCCTGACATAGCATTCCCCCGAATAAATAATATGAGCTTCTGACTTCTCCCCCCATCATTC…	1
NC_020145	7953	1279364	Acrossocheilus wenchowensis	NULL	GCACTCGGCTACCCTACC	ATGTGACTGGCTTGAAACCA	GTGGCAATTACGCGCTGATTCTTTTCTACAAACCACAAAGACATTGGCACCCTTTATCTTGTATTTGGTGCCTGAGCCGGGATAGTCGGAACTGCTTTAAGCCTCCTTATTCGAGCCGAACTAAGCCAGCCCGGATCACTCCTAGGGGACGATCAAATTTATAATGTCATCGTTACCGCCCACGCCTTCGTAATAATTTTCTTTATAGTAATACCAATTCTCATCGGAGGATTTGGAAACTGACTCGTACCTCTAATGATTGGAGCCCCTGATATGGCATTTCCCCGAATAAATAATATAAGCTTTTGACTTCTTCCCCCATCATTCCTCCTTCTGCTGGCCTCTTCTGGAGTTGAGGCCGGAGCTGGAACTGGGTGAACAGTATATCCCCCACTGGCA…	TGATAGGGAGAGGACTTGAACCTCTGTCTTCGGGGCTACAACCCACCGCCTAGGCACTCGGCTACCCTACCTGTGGCAATTACGCGCTGATTCTTTTCTACAAACCACAAAGACATTGGCACCCTTTATCTTGTATTTGGTGCCTGAGCCGGGATAGTCGGAACTGCTTTAAGCCTCCTTATTCGAGCCGAACTAAGCCAGCCCGGATCACTCCTAGGGGACGATCAAATTTATAATGTCATCGTTACCGCCCACGCCTTCGTAATAATTTTCTTTATAGTAATACCAATTCTCATCGGAGGATTTGGAAACTGACTCGTACCTCTAATGATTGGAGCCCCTGATATGGCATTTCCCCGAATAAATAATATAAGCTTTTGACTTCTTCCCCCATCATTC…	1
NC_020467	7953	1286311	Squaliobarbus curriculus x Ctenopharyngodon idella	NULL	GGGCTACAACCTACCGCTTTA	GGGGGTTCAATTCCCTCCTTT	GTGACCGTCACACGCTGACTTTTTTCTACTAATCACAAAGACATTGGCACCCTTTATTTAGTATTTGGTGCCTGAGCTGGGATAGTTGGAACCGCTTTAAGCCTTTTAATCCGGGCAGAGCTTAGCCAACCCGGGTCACTTATAGGTGATGACCAAATCTATAATGTAATTGTTACAGCACATGCATTCGTAATAATTTTCTTTATAGTAATGCCGATTTTAATCGGAGGATTCGGAAACTGACTAATTCCTCTTATAATCGGGGCCCCAGACATAGCCTTTCCCCGAATAAACAATATGAGCTTCTGACTATTACCTCCCTCATTTCTTCTGCTACTCGCTTCTTCTGGCGTAGAAGCAGGTGCTGGTACGGGGTGAACCGTTTATCCCCCGCTAGCA…	TGATAGGAAGAGGGATCAAACCTCTGTCTTCAGGGCTACAACCTACCGCTTTACTCAGCCATCCTACCTGTGACCGTCACACGCTGACTTTTTTCTACTAATCACAAAGACATTGGCACCCTTTATTTAGTATTTGGTGCCTGAGCTGGGATAGTTGGAACCGCTTTAAGCCTTTTAATCCGGGCAGAGCTTAGCCAACCCGGGTCACTTATAGGTGATGACCAAATCTATAATGTAATTGTTACAGCACATGCATTCGTAATAATTTTCTTTATAGTAATGCCGATTTTAATCGGAGGATTCGGAAACTGACTAATTCCTCTTATAATCGGGGCCCCAGACATAGCCTTTCCCCGAATAAACAATATGAGCTTCTGACTATTACCTCCCTCATTTCTT…	1
NC_020466	7953	1286312	Ctenopharyngodon idella x Squaliobarbus curriculus	NULL	GAGCTACAATCCGACGCCAAG	TCATGTGGTTGGCTTGAAACC	GTGGCAATTACACGCTGATTCTTTTCTACAAACCACAAAGACATTGGCACCCTTTATCTTGTATTTGGTGCCTGAGCCGGAATAGTTGGGACCGCCCTAAGCCTCCTTATCCGGGCTGAGCTGAGCCAGCCTGGCTCACTTCTTGGTGACGATCAGATTTACAACGTCATTGTTACCGCCCACGCCTTTGTAATAATCTTCTTTATAGTTATACCTATTCTTATTGGAGGGTTTGGAAATTGACTTGTGCCGCTAATAATTGGCGCGCCTGATATGGCCTTCCCTCGAATAAATAACATAAGCTTCTGACTTCTCCCTCCGTCTTTCCTACTTCTACTTGCCTCCTCTGGGGTAGAAGCCGGAGCTGGGACCGGCTGAACAGTCTACCCCCCTCTTGCC…	TGGTAGGAAGAGGACTTAAACCTCTGTCTGCGGAGCTACAATCCGACGCCAAGCGCTCGGCCACCCTACCTGTGGCAATTACACGCTGATTCTTTTCTACAAACCACAAAGACATTGGCACCCTTTATCTTGTATTTGGTGCCTGAGCCGGAATAGTTGGGACCGCCCTAAGCCTCCTTATCCGGGCTGAGCTGAGCCAGCCTGGCTCACTTCTTGGTGACGATCAGATTTACAACGTCATTGTTACCGCCCACGCCTTTGTAATAATCTTCTTTATAGTTATACCTATTCTTATTGGAGGGTTTGGAAATTGACTTGTGCCGCTAATAATTGGCGCGCCTGATATGGCCTTCCCTCGAATAAATAACATAAGCTTCTGACTTCTCCCTCCGTCTTTCC…	1
NC_020464	7953	1292141	Gobiobotia naktongensis	NULL	CTATGGGGCTACAATCCACCG	CTACGGGGGTTCGACTCCT	GTGGCAATTACACGCTGATTTTTCTCAACCAACCATAAAGATATCGGCACCCTTTATTTAGTATTCGGTGCATGAGCTGGAATAGTGGGAACGGCTTTAAGTCTACTCATCCGAGCAGAACTAAGCCAACCCGGGGCTCTCCTTGGAGACGACCAAATCTACAATGTCATCGTCACAGCACATGCCTTTGTAATGATTTTCTTTATAGTAATACCAATTATGATCGGAGGATTCGGCAACTGACTGATCCCCCTAATGATCGGGGCCCCAGATATGGCCTTCCCTCGAATGAACAACATGAGCTTTTGACTCCTACCCCCCTCATTCCTTCTTCTTCTTGCCTCATCAGGCGTTGAAGCTGGAGCCGGGACAGGATGAACTGTCTACCCTCCTTTAGCC…	TGGTAAGAAGAGGACTTTAACCTCTGTCTATGGGGCTACAATCCACCGCTTAAAAGCTCAGCCATCTTACCTGTGGCAATTACACGCTGATTTTTCTCAACCAACCATAAAGATATCGGCACCCTTTATTTAGTATTCGGTGCATGAGCTGGAATAGTGGGAACGGCTTTAAGTCTACTCATCCGAGCAGAACTAAGCCAACCCGGGGCTCTCCTTGGAGACGACCAAATCTACAATGTCATCGTCACAGCACATGCCTTTGTAATGATTTTCTTTATAGTAATACCAATTATGATCGGAGGATTCGGCAACTGACTGATCCCCCTAATGATCGGGGCCCCAGATATGGCCTTCCCTCGAATGAACAACATGAGCTTTTGACTCCTACCCCCCTCATTC…	1
NC_029426	7953	1297001	Leuciscus burdigalensis	beaked dace	ACAACCCACCACCTATGTTCG	TGGGGGTTCAATTCCTTCCTT	GTGACTATTACACGTTGATTCTTCTCAACTAACCACAAAGACATTGGCACCCTTTATTTAGTATTCGGTGCCTGAGCTGGGATGGTTGGCACAGCACTTAGCCTTCTTATCCGAGCAGAACTCAGTCAACCAGGTGCCCTTCTTGGGGATGACCAAATTTACAACGTAATTGTAACAGCCCACGCCTTTGTTATAATTTTCTTTATAGTAATACCCATTATGATTGGGGGCTTCGGAAATTGACTAGTGCCCTTAATAATTGGTGCCCCAGACATGGCCTTCCCACGAATAAACAACATAAGCTTCTGACTTCTCCCACCCTCTTTTCTACTACTATTAGCTTCTTCCGGAGTTGAAGCTGGAGCTGGTACAGGGTGAACAGTCTATCCCCCCCTTGCA…	TGATAGGGAAAGGACTTAAACCTTTATCTTTGGGGCTACAACCCACCACCTATGTTCGGCCACCCTACCTGTGACTATTACACGTTGATTCTTCTCAACTAACCACAAAGACATTGGCACCCTTTATTTAGTATTCGGTGCCTGAGCTGGGATGGTTGGCACAGCACTTAGCCTTCTTATCCGAGCAGAACTCAGTCAACCAGGTGCCCTTCTTGGGGATGACCAAATTTACAACGTAATTGTAACAGCCCACGCCTTTGTTATAATTTTCTTTATAGTAATACCCATTATGATTGGGGGCTTCGGAAATTGACTAGTGCCCTTAATAATTGGTGCCCCAGACATGGCCTTCCCACGAATAAACAACATAAGCTTCTGACTTCTCCCACCCTCTTTTCT…	1
NC_010156	7953	13095	Hypophthalmichthys molitrix	silver carp	AGGGCTACAACCTACCGCTT	GGGGGTTCAATTCCTTCCTTTC	GTGACCGTCACACGCTGACTTTTTTCTACTAATCACAAAGATATTGGCACCCTCTATTTAGTATTTGGTGCTTGGGCCGGAATAGTTGGAACCGCTTTAAGCCTGTTAATCCGGGCAGAACTAAGCCAACCAGGATCCTTAATAGGCGATGACCAAATTTACAATGTAATCGTTACAGCACATGCTTTTGTAATAATTTTCTTTATAGTAATACCAATTTTAATTGGTGGTTTTGGTAACTGATTAGTACCACTTATAATTGGAGCCCCAGACATGGCTTTTCCCCGAATGAACAATATAAGCTTCTGGCTCCTACCCCCCTCCTTTCTCTTACTTCTAGCCTCATCTGGTGTAGAAGCAGGAGCTGGGACCGGATGAACTGTATACCCCCCGTTAGCT…	TTGACAGGAAGAGGGATTAAACCTCTGTCTTTAGGGCTACAACCTACCGCTTACTCAGCCATCCTACCTGTGACCGTCACACGCTGACTTTTTTCTACTAATCACAAAGATATTGGCACCCTCTATTTAGTATTTGGTGCTTGGGCCGGAATAGTTGGAACCGCTTTAAGCCTGTTAATCCGGGCAGAACTAAGCCAACCAGGATCCTTAATAGGCGATGACCAAATTTACAATGTAATCGTTACAGCACATGCTTTTGTAATAATTTTCTTTATAGTAATACCAATTTTAATTGGTGGTTTTGGTAACTGATTAGTACCACTTATAATTGGAGCCCCAGACATGGCTTTTCCCCGAATGAACAATATAAGCTTCTGGCTCCTACCCCCCTCCTTTCTC…	1
NC_008103	7953	13477	Cyprinella spiloptera	spotfin shiner	AGGGCTACAACCTACCGCTT	GGGGGTTCAATTCCTTCCTTTC	GTGACCGTCACACGCTGACTTTTTTCTACTAATCACAAAGACATTGGCACCCTTTATTTGGTATTTGGTGCTTGAGCTGGAATAGTTGGAACTGCTCTAAGCCTCTTAATTCGGGCAGAACTTAGCCAACCCGGGTCACTCATAGGCGACGACCAAATCTACAATGTAATCGTTACAGCACATGCTTTCGTAATAATTTTCTTTATAGTAATGCCAATTTTAATTGGCGGCTTCGGAAACTGATTGGTACCACTTATGATCGGCGCCCCCGATATAGCCTTCCCCCGAATAAATAACATAAGCTTCTGATTATTACCTCCGTCCTTCCTACTACTACTAGCCTCATCAGGGGTAGAAGCAGGTGCTGGAACAGGATGGACCGTATACCCCCCACTAGCA…	TGATAGGAAGAGGGATCAAACCTCTGTCTTCAGGGCTACAACCTACCGCTTTACTCAGCCATCCTACCTGTGACCGTCACACGCTGACTTTTTTCTACTAATCACAAAGACATTGGCACCCTTTATTTGGTATTTGGTGCTTGAGCTGGAATAGTTGGAACTGCTCTAAGCCTCTTAATTCGGGCAGAACTTAGCCAACCCGGGTCACTCATAGGCGACGACCAAATCTACAATGTAATCGTTACAGCACATGCTTTCGTAATAATTTTCTTTATAGTAATGCCAATTTTAATTGGCGGCTTCGGAAACTGATTGGTACCACTTATGATCGGCGCCCCCGATATAGCCTTCCCCCGAATAAATAACATAAGCTTCTGATTATTACCTCCGTCCTTCCTA…	1
NC_031559	7953	1354502	Osteobrama cunma	NULL	GGGCTACAACCTACCGCTTTA	GGGGGTTCAATTCCCTCCTTT	GTGGCCATTACACGTTGACTCTTTTCCACTAATCACAAAGACATTGGCACCCTCTATCTTGTATTTGGTGCCTGAGCCGGAATAGTAGGAACCGCTTTAAGTTTATTAATCCGAGCAGAACTCAGCCAGCCAGGTTCATTACTTGGTGATGACCAGATTTATAATGTTATCGTCACTGCACATGCCTTTGTAATAATTTTCTTTATAGTTATACCAATCATAATCGGAGGCTTCGGAAACTGATTAGTCCCACTAATAATTGGAGCCCCCGACATGGCCTTCCCCCGAATAAATAACATGAGCTTCTGATTACTCCCACCATCCTTTCTACTTCTATTAGCATCTTCTGGGGTAGAAGCCGGAGCAGGGACGGGGTGAACCGTCTACCCTCCTTTAGCC…	TGGCAGAAAGGGGAATTAAACCCCTATTTTTAGGGCTACAACCTACCGCTTTACAATCAGCCATCCTACCTGTGGCCATTACACGTTGACTCTTTTCCACTAATCACAAAGACATTGGCACCCTCTATCTTGTATTTGGTGCCTGAGCCGGAATAGTAGGAACCGCTTTAAGTTTATTAATCCGAGCAGAACTCAGCCAGCCAGGTTCATTACTTGGTGATGACCAGATTTATAATGTTATCGTCACTGCACATGCCTTTGTAATAATTTTCTTTATAGTTATACCAATCATAATCGGAGGCTTCGGAAACTGATTAGTCCCACTAATAATTGGAGCCCCCGACATGGCCTTCCCCCGAATAAATAACATGAGCTTCTGATTACTCCCACCATCCTTTC…	1
NC_022690	7953	1356016	Rhodeus shitaiensis	NULL	GGACTACAATCCACCGCTTACT	GGGGTTCAACTCCTCCCTTTC	GTGGCAATCACACGTTGATTTTTCTCGACCAATCACAAAGACATCGGCACCCTCTATCTCGTATTTGGTGCCTGAGCCGGAATAGTGGGGACAGGCCTTAGTCTACTTATTCGAGCAGAACTAAGCCAACCCGGGGCTCTCTTGGGGGACGACCAGATTTATAACGTAATCGTCACCGCACACGCCTTTGTAATAATCTTCTTTATAGTTATACCCATTATGATCGGAGGATTCGGAAACTGACTTATTCCATTAATAATTGGAGCCCCAGACATGGCCTTCCCTCGAATGAATAACATGAGCTTCTGACTTCTTCCCCCCTCATTTCTTCTACTCCTAGCCTCTTCAGGTGTTGAAGCTGGGGCAGGAACAGGGTGAACCGTTTATCCTCCACTAGCT…	TGATAAGAAGAGGGCTCGAACCTCTGTCTATGGGACTACAATCCACCGCTTACTCAGCCATCCTACCTGTGGCAATCACACGTTGATTTTTCTCGACCAATCACAAAGACATCGGCACCCTCTATCTCGTATTTGGTGCCTGAGCCGGAATAGTGGGGACAGGCCTTAGTCTACTTATTCGAGCAGAACTAAGCCAACCCGGGGCTCTCTTGGGGGACGACCAGATTTATAACGTAATCGTCACCGCACACGCCTTTGTAATAATCTTCTTTATAGTTATACCCATTATGATCGGAGGATTCGGAAACTGACTTATTCCATTAATAATTGGAGCCCCAGACATGGCCTTCCCTCGAATGAATAACATGAGCTTCTGACTTCTTCCCCCCTCATTTCTTC…	1
NC_031528	7953	136829	Varicorhinus maroccanus	NULL	GCACTCGGCTACCCTACC	ATGTGACTGGCTTGAAACCA	GTGGCAATTACGCGTTGATTCTTTTCTACAAACCACAAAGACATTGGCACCCTTTATCTTGTATTTGGTGCCTGGGCTGGAATAGTGGGAACCGCTTTGAGCCTACTTATTCGAGCCGAACTGAGCCAGCCCGGATCACTCTTAGGTGATGATCAAATTTATAACGTCATTGTTACTGCCCACGCCTTCGTAATAATTTTCTTTATAGTAATGCCAATTCTGATTGGCGGATTTGGGAACTGGCTTGTACCTCTGATAATTGGTGCGCCAGACATGGCATTCCCACGAATAAATAACATAAGCTTCTGGCTTCTACCCCCCTCATTTCTTCTGCTATTAGCCTCTTCTGGCGTTGAGGCCGGCGCAGGGACAGGATGGACTGTCTACCCCCCTCTCGCA…	TGATAGGAAGAGGACTCAAACCTCTGTCTTCGGGGCTACAACCCACCGCCTAAGCACTCGGCTACCCTACCTGTGGCAATTACGCGTTGATTCTTTTCTACAAACCACAAAGACATTGGCACCCTTTATCTTGTATTTGGTGCCTGGGCTGGAATAGTGGGAACCGCTTTGAGCCTACTTATTCGAGCCGAACTGAGCCAGCCCGGATCACTCTTAGGTGATGATCAAATTTATAACGTCATTGTTACTGCCCACGCCTTCGTAATAATTTTCTTTATAGTAATGCCAATTCTGATTGGCGGATTTGGGAACTGGCTTGTACCTCTGATAATTGGTGCGCCAGACATGGCATTCCCACGAATAAATAACATAAGCTTCTGGCTTCTACCCCCCTCATTT…	1
NC_024833	7953	137067	Schizothorax pseudoaksaiensis	Ili marinka	CTACAACCCGCCGCCTAAACA	ACATGGGGGTTCAATTCCTCC	GTGGCAATTACACGCTGATTCTTTTCTACAAATCACAAAGACATTGGTACCCTTTACTTAGTATTTGGTGCCTGAGCTGGGATAGTGGGAACCGCTTTAAGCCTCCTCATTCGCGCTGAATTAAGTCAACCTGGCTCACTTCTAGGCGATGATCAGATCTACAATGTAATTGTTACTGCTCACGCCTTTGTAATAATTTTCTTTATAGTGATACCAATTCTTATCGGGGGGTTCGGGAACTGACTCGTACCTCTAATGATTGGGGCACCTGATATGGCATTTCCGCGGATGAATAACATAAGCTTCTGACTTCTACCCCCATCATTTCTCTTATTACTAGCTTCCTCTGGTGTTGAAGCTGGGGCTGGGACTGGATGAACTGTATATCCTCCACTTGCG…	TGATAGGGAGAGGATTTAAACCTCTGTCTTCGGGGCTACAACCCGCCGCCTAAACACTCGGCTACCCTACCTGTGGCAATTACACGCTGATTCTTTTCTACAAATCACAAAGACATTGGTACCCTTTACTTAGTATTTGGTGCCTGAGCTGGGATAGTGGGAACCGCTTTAAGCCTCCTCATTCGCGCTGAATTAAGTCAACCTGGCTCACTTCTAGGCGATGATCAGATCTACAATGTAATTGTTACTGCTCACGCCTTTGTAATAATTTTCTTTATAGTGATACCAATTCTTATCGGGGGGTTCGGGAACTGACTCGTACCTCTAATGATTGGGGCACCTGATATGGCATTTCCGCGGATGAATAACATAAGCTTCTGACTTCTACCCCCATCATTT…	1
NC_022941	7953	137080	Garra rufa	NULL	GCTACAACCCGCCGCTTA	ATGCAGTTGGCTTGAAACCAG	GTGGCAATTACTCGTTGATTTTTCTCCACTAATCACAAAGACATCGGCACCCTTTATATAGTATTTGGTGCCTGAGCCGGAATAGTCGGAACCGCCCTGAGCCTCTTAATTCGAGCAGAACTAAGTCAGCCTGGAACCCTCCTTGGGGATGACCAAATTTATAATGTTATCGTTACAGCACATGCTTTCGTAATAATTTTCTTTATAGTAATACCAGTTATAATCGGAGGATTTGGCAACTGACTTGTGCCCCTAATAATCGGCGCCCCTGACATAGCCTTCCCCCGAATAAACAATATAAGCTTCTGACTTCTCCCACCCTCATTTCTTCTCCTTTTAGCCTCATCAGGGATTGAAGCAGGGGCCGGAACAGGATGGACTGTCTACCCACCCCTAGCC…	TGATAAGAAGAGGAATCAAACCTCTGTATACGGAGCTACAACCCGCCGCTTATACATTCAGCCATCCTACCTGTGGCAATTACTCGTTGATTTTTCTCCACTAATCACAAAGACATCGGCACCCTTTATATAGTATTTGGTGCCTGAGCCGGAATAGTCGGAACCGCCCTGAGCCTCTTAATTCGAGCAGAACTAAGTCAGCCTGGAACCCTCCTTGGGGATGACCAAATTTATAATGTTATCGTTACAGCACATGCTTTCGTAATAATTTTCTTTATAGTAATACCAGTTATAATCGGAGGATTTGGCAACTGACTTGTGCCCCTAATAATCGGCGCCCCTGACATAGCCTTCCCCCGAATAAACAATATAAGCTTCTGACTTCTCCCACCCTCATTT…	1
NC_022184	7953	1382617	Acrossocheilus barbodon	NULL	CTACAACCCACCGCCTGAA	GGGGGTTCAATTCCTCCCTTT	GTGGCAATTACACGCTGATTCTTTTCTACAAACCACAAAGACATTGGTACCCTCTATCTTGTATTCGGTGCCTGAGCAGGAATGGTGGGAACCGCTTTAAGCCTCCTAATTCGGGCCGAATTAAGCCAACCCGGATCACTCTTAGGTGATGACCAAATTTATAATGTTATCGTTACCGCCCATGCCTTCGTTATAATTTTCTTTATAGTAATGCCAATTCTTATTGGGGGATTCGGAAACTGACTCGTCCCTCTAATAATTGGCGCACCTGACATAGCATTCCCACGAATAAATAACATAAGTTTCTGGCTTCTTCCTCCATCGTTCCTTCTACTATTAGCCTCTTCTGGCGTTGAGGCTGGGGCTGGGACAGGGTGAACGGTATACCCCCCACTCGCA…	TGATAGGGAGAGGACTTAAACCTCTGTCTTCGGGGCTACAACCCACCGCCTGAACGCTCGGCTACCCTACCTGTGGCAATTACACGCTGATTCTTTTCTACAAACCACAAAGACATTGGTACCCTCTATCTTGTATTCGGTGCCTGAGCAGGAATGGTGGGAACCGCTTTAAGCCTCCTAATTCGGGCCGAATTAAGCCAACCCGGATCACTCTTAGGTGATGACCAAATTTATAATGTTATCGTTACCGCCCATGCCTTCGTTATAATTTTCTTTATAGTAATGCCAATTCTTATTGGGGGATTCGGAAACTGACTCGTCCCTCTAATAATTGGCGCACCTGACATAGCATTCCCACGAATAAATAACATAAGTTTCTGGCTTCTTCCTCCATCGTTC…	1
NC_032291	7953	1394518	Huigobio chenhsienensis	NULL	GGGCTACAATCCACCGCTTAA	AACACATGGGGGTTCGACTC	GTGGCAATCACACGTTGATTTTTCTCGACCAATCACAAAGATATCGGCACCCTCTATTTAGTATTTGGTGCTTGAGCCGGAATAGTGGGCACAGCCCTGAGTCTGCTAATTCGTGCAGAACTTAGCCAACCGGGCGCTCTTCTGGGAGACGACCAGATCTACAATGTAATTGTTACGGCACATGCATTTGTAATAATTTTCTTTATAGTAATGCCCATTATAATTGGAGGTTTTGGTAACTGACTTGTGCCCCTAATGATCGGCGCCCCCGACATAGCATTCCCTCGAATAAACAACATAAGTTTTTGACTCCTTCCCCCTTCCTTCCTTCTCCTGCTCGCCTCTTCCGGTGTCGAAGCCGGGGCTGGCACTGGGTGGACTGTTTACCCCCCTCTTGCC…	TGGTAAGAAGAGGACTTAAACCTCTGTACATGGGGCTACAATCCACCGCTTAAAGCTCAGCCATCCTACCTGTGGCAATCACACGTTGATTTTTCTCGACCAATCACAAAGATATCGGCACCCTCTATTTAGTATTTGGTGCTTGAGCCGGAATAGTGGGCACAGCCCTGAGTCTGCTAATTCGTGCAGAACTTAGCCAACCGGGCGCTCTTCTGGGAGACGACCAGATCTACAATGTAATTGTTACGGCACATGCATTTGTAATAATTTTCTTTATAGTAATGCCCATTATAATTGGAGGTTTTGGTAACTGACTTGTGCCCCTAATGATCGGCGCCCCCGACATAGCATTCCCTCGAATAAACAACATAAGTTTTTGACTCCTTCCCCCTTCCTTCC…	1
NC_008650	7953	140595	Aphyocypris chinensis	NULL	GCTACAATCCGCCGCCTAA	TTGGCTTGAAACCATCTCACG	GTGGCAATTACACGTTGATTTTTCTCAACCAATCATAAAGATATTGGCACCCTTTATCTAGTATTCGGTGCCTGAGCGGGGATAGTAGGGACCGCCCTAAGCCTCCTAATTCGAGCAGAATTAAGCCAACCTGGGGCGCTTCTTGGAGACGACCAGATCTACAATGTTATCGTTACGGCACATGCCTTCGTAATGATTTTCTTCATAGTAATACCAATCCTGATTGGAGGATTTGGAAACTGGCTCGTCCCCCTAATGATCGGAGCACCCGATATGGCATTCCCACGAATGAATAATATGAGCTTTTGACTCCTGCCGCCTTCTTTCCTTCTTCTTCTAGCTTCCTCAGGGGTGGAAGCCGGAGCAGGGACAGGATGAACAGTGTACCCCCCTCTATCG…	TGGTAAGAAGAGGAGTTAAACCTCTGTCCTCGGAGCTACAATCCGCCGCCTAAGCCTTCGGCCATCCTACCTGTGGCAATTACACGTTGATTTTTCTCAACCAATCATAAAGATATTGGCACCCTTTATCTAGTATTCGGTGCCTGAGCGGGGATAGTAGGGACCGCCCTAAGCCTCCTAATTCGAGCAGAATTAAGCCAACCTGGGGCGCTTCTTGGAGACGACCAGATCTACAATGTTATCGTTACGGCACATGCCTTCGTAATGATTTTCTTCATAGTAATACCAATCCTGATTGGAGGATTTGGAAACTGGCTCGTCCCCCTAATGATCGGAGCACCCGATATGGCATTCCCACGAATGAATAATATGAGCTTTTGACTCCTGCCGCCTTCTTTC…	1
NC_008744	7953	141458	Opsariichthys bidens	NULL	CTACAACCCACCGCCTGG	ATGTGGCTGGCTTGAAACCA	GTGGCAATTACGCGCTGATTCTTTTCTACAAACCACAAAGACATTGGTACCCTTTATCTTGTATTTGGTGCCTGAGCCGGCATGGTAGGGACTGCCCTGAGCCTCCTTATTCGAGCCGAACTAAGCCAGCCCGGGTCACTTTTAGGTGATGACCAAATTTATAATGTCATCGTCACTGCCCACGCCTTCGTAATAATTTTCTTTATAGTAATGCCAATTCTTATTGGCGGCTTCGGGAACTGACTTGTCCCACTAATGATTGGTGCACCCGACATGGCATTTCCGCGAATAAATAACATGAGCTTTTGACTTCTACCGCCATCATTCCTCCTATTATTGGCCTCTTCTGGTGTTGAAGCCGGGGCTGGCACAGGATGAACGGTATACCCGCCACTTGCA…	TGATAGGGAGAGGATTTAAACCTCTGTCTTCGGGGCTACAACCCACCGCCTGGACGCTCGGCTACCCTACCTGTGGCAATTACGCGCTGATTCTTTTCTACAAACCACAAAGACATTGGTACCCTTTATCTTGTATTTGGTGCCTGAGCCGGCATGGTAGGGACTGCCCTGAGCCTCCTTATTCGAGCCGAACTAAGCCAGCCCGGGTCACTTTTAGGTGATGACCAAATTTATAATGTCATCGTCACTGCCCACGCCTTCGTAATAATTTTCTTTATAGTAATGCCAATTCTTATTGGCGGCTTCGGGAACTGACTTGTCCCACTAATGATTGGTGCACCCGACATGGCATTTCCGCGAATAAATAACATGAGCTTTTGACTTCTACCGCCATCATTC…	1
NC_022931	7953	1420981	Gobiobotia intermedia	NULL	GGCTACAATCCACCGCTTACT	CAGCATATGGGGGTTCGACTC	GTGGCAATCACACGCTGATTTTTCTCAACCAACCATAAAGACATCGGCACCCTTTATCTAGTATTTGGTGCATGAGCTGGAATAGTTGGCACAGCCCTAAGCCTACTTATCCGAGCTGAACTAAGCCAACCAGGAGCCCTTCTTGGGGACGACCAAATCTACAACGTAATCGTTACGGCCCATGCCTTCGTAATGATTTTCTTTATAGTAATACCAATCATGATCGGGGGGTTTGGAAACTGACTGATTCCCCTAATGATTGGGGCCCCTGACATAGCATTCCCCCGAATGAACAACATGAGTTTTTGACTTCTACCCCCTTCCTTCCTCCTACTCCTGGCCTCTTCTGGAGTTGAAGCCGGGGCTGGCACTGGTTGAACAGTCTATCCCCCTCTCGCC…	TGGTAAGAAGAGGGCTTAAACCTCTGTATATGGGGCTACAATCCACCGCTTACTCAGCCATCCTACCTGTGGCAATCACACGCTGATTTTTCTCAACCAACCATAAAGACATCGGCACCCTTTATCTAGTATTTGGTGCATGAGCTGGAATAGTTGGCACAGCCCTAAGCCTACTTATCCGAGCTGAACTAAGCCAACCAGGAGCCCTTCTTGGGGACGACCAAATCTACAACGTAATCGTTACGGCCCATGCCTTCGTAATGATTTTCTTTATAGTAATACCAATCATGATCGGGGGGTTTGGAAACTGACTGATTCCCCTAATGATTGGGGCCCCTGACATAGCATTCCCCCGAATGAACAACATGAGTTTTTGACTTCTACCCCCTTCCTTCCTCC…	1
NC_029388	7953	1435197	Hemiculter eigenmanni	NULL	GCACTCGGCTACCCTACC	ATGTGACTGGCTTGAAACCA	GTGGCAATTACACGCTGATTCTTTTCTACAAACCACAAAGACATTGGTACCCTTTATTTAGTATTTGGTGCCTGGGCCGGAATAGTGGGGACCGCTTTAAGCCTCCTTATTCGGGCTGAACTAAGTCAACCTGGCTCGCTCCTAGGTGATGACCAAATCTATAACGTTATTGTTACTGCTCACGCCTTTGTAATGATTTTCTTTATAGTAATGCCAATTCTTATCGGTGGGTTTGGAAACTGACTTGTACCTCTGATGATCGGGGCACCAGATATGGCGTTCCCACGAATGAACAACATGAGTTTCTGACTCTTACCCCCATCATTCCTACTACTGCTAGCCTCTTCTGGTGTCGAAGCCGGGGCCGGGACAGGTTGAACTGTTTACCCCCCACTTGCA…	TGATAGGAAGAGGACTTAAACCTCTGTCTTCGGGGCTACAACCCACCGCCTGGGCACTCGGCTACCCTACCTGTGGCAATTACACGCTGATTCTTTTCTACAAACCACAAAGACATTGGTACCCTTTATTTAGTATTTGGTGCCTGGGCCGGAATAGTGGGGACCGCTTTAAGCCTCCTTATTCGGGCTGAACTAAGTCAACCTGGCTCGCTCCTAGGTGATGACCAAATCTATAACGTTATTGTTACTGCTCACGCCTTTGTAATGATTTTCTTTATAGTAATGCCAATTCTTATCGGTGGGTTTGGAAACTGACTTGTACCTCTGATGATCGGGGCACCAGATATGGCGTTCCCACGAATGAACAACATGAGTTTCTGACTCTTACCCCCATCATTC…	1
NC_018099	7953	143606	Gobiocypris rarus	NULL	TCTGTCGATGGGGCTACAATC	GTTCGACTCCTCCCTTTCTCG	GTGGCCACCACACGTTGATTCTTCTCGACTAATCACAAAGACATCGGCACCCTCTATCTAGTATTTGGTGCTTGAGCCGGAATAGTGGGCACCGCCCTAAGCTTACTCATCCGAGCTGAGCTGAGCCAACCCGGCGCACTCCTCGGAGACGATCAGATTTATAATGTCATTGTTACAGCACACGCCTTTGTAATAATCTTCTTTATAGTGATACCAATTATGATTGGGGGCTTTGGAAACTGACTCATTCCCCTAATGATCGGCGCCCCCGATATGGCATTTCCTCGAATAAATAATATGAGTTTCTGACTTCTGCCCCCCTCCTTCCTTCTACTTCTTGCCTCCTCCGGAGTAGAAGCAGGGGCTGGAACTGGGTGAACCGTCTACCCGCCTTTAGCG…	TGGTAAGAAGAGGACTCAAACCTCTGTCGATGGGGCTACAATCCACCGCTTAAACACTCAGCCATCCTACCTGTGGCCACCACACGTTGATTCTTCTCGACTAATCACAAAGACATCGGCACCCTCTATCTAGTATTTGGTGCTTGAGCCGGAATAGTGGGCACCGCCCTAAGCTTACTCATCCGAGCTGAGCTGAGCCAACCCGGCGCACTCCTCGGAGACGATCAGATTTATAATGTCATTGTTACAGCACACGCCTTTGTAATAATCTTCTTTATAGTGATACCAATTATGATTGGGGGCTTTGGAAACTGACTCATTCCCCTAATGATCGGCGCCCCCGATATGGCATTTCCTCGAATAAATAATATGAGTTTCTGACTTCTGCCCCCCTCCTTC…	1
NC_015540	7953	143608	Yaoshanicus arcus	jaosan cinsky	CTCTGTCTTCGGGGCTACAAC	TGTGATTGGCTTGAAACCAGT	GTGGCAATTACACGCTGATTTTTCTCTACTAACCACAAAGATATTGGCACCCTTTATCTAGTCTTTGGTGCCTGAGCCGGAATGGTCGGAACCGCTCTAAGCCTCCTCATTCGAGCTGAACTGAGCCAACCCGGCTCACTTCTAGGGGATGACCAAATCTATAATGTTATTGTTACTGCCCACGCCTTTGTAATAATTTTCTTTATAGTGATACCAATCCTTATTGGCGGGTTTGGAAACTGACTCGTACCTCTAATGATTGGCGCACCTGATATAGCGTTCCCACGAATAAATAACATAAGCTTCTGACTTCTACCCCCATCATTTCTGTTATTATTAGCCTCCTCTGGCGTTGAGGCCGGGGCCGGAACGGGGTGAACTGTTTACCCCCCACTTGCA…	TGGTAGGAAGAGGACTTAAACCTCTGTCTTCGGGGCTACAACCCACCGCCTAAACACTCGGCTACCCTACCTGTGGCAATTACACGCTGATTTTTCTCTACTAACCACAAAGATATTGGCACCCTTTATCTAGTCTTTGGTGCCTGAGCCGGAATGGTCGGAACCGCTCTAAGCCTCCTCATTCGAGCTGAACTGAGCCAACCCGGCTCACTTCTAGGGGATGACCAAATCTATAATGTTATTGTTACTGCCCACGCCTTTGTAATAATTTTCTTTATAGTGATACCAATCCTTATTGGCGGGTTTGGAAACTGACTCGTACCTCTAATGATTGGCGCACCTGATATAGCGTTCCCACGAATAAATAACATAAGCTTCTGACTTCTACCCCCATCATTT…	1
NC_008324	7953	143612	Biwia zezera	NULL	CTCTGTCTTCGGGGCTACAAC	GGGGTTCAATTCCTCCTTTCCT	GTGGCAATCACACGCTGATTCTTCTCTACCAACCACAAAGACATTGGCACCCTCTATCTTGTATTTGGTGCCTGAGCTGGAATAGTAGGAACCGCCCTAAGCCTTCTAATTCGAGCCGAATTAAGTCAACCTGGATCACTCCTTGGTGATGATCAAATTTATAATGTTATCGTCACCGCTCATGCCTTCGTTATAATTTTCTTTATAGTAATACCTATCTTAATCGGAGGGTTTGGAAATTGACTTGTACCATTAATGATTGGAGCCCCTGACATAGCATTTCCCCGAATAAATAATATAAGTTTCTGACTTCTACCCCCATCATTTCTCCTATTATTAGCCTCTTCCGGAGTTGAAGCAGGGGCTGGTACAGGATGGACAGTATACCCCCCACTTGCA…	TGATAGGAAGAGGGATCAAACCTCTGTCTTCGGGGCTACAACCCACCGCCTAAACGCTCGGCCATCCTACCTGTGGCAATCACACGCTGATTCTTCTCTACCAACCACAAAGACATTGGCACCCTCTATCTTGTATTTGGTGCCTGAGCTGGAATAGTAGGAACCGCCCTAAGCCTTCTAATTCGAGCCGAATTAAGTCAACCTGGATCACTCCTTGGTGATGATCAAATTTATAATGTTATCGTCACCGCTCATGCCTTCGTTATAATTTTCTTTATAGTAATACCTATCTTAATCGGAGGGTTTGGAAATTGACTTGTACCATTAATGATTGGAGCCCCTGACATAGCATTTCCCCGAATAAATAATATAAGTTTCTGACTTCTACCCCCATCATTT…	1
NC_025646	7953	143615	Ochetobius elongatus	NULL	AACCCACCGCTTATCACTCAG	TTATGCGGTTGGCTTGAAACC	GTGATTTCTGCCCGCTGATTATTTTCCACAAACCATAAGGATATCGGGACCCTGTACCTAGTGTTTGGTGCATGAGCTGGGATAGTTGGGACTGCATTAAGCCTCCTAATTCGAGCTGAACTAAGTCAACCAGGCTCTCTTCTAGGTGACGACCAAATTTATAATGTAATTGTTACAGCACATGCCTTTGTTATAATTTTCTTTATAGTAATGCCGATCATAATCGGGGGTTTCGGTAACTGACTGGTCCCCTTAATGATTGGTGCCCCCGACATGGCATTCCCCCGAATAAACAACATAAGCTTCTGACTTCTGCCCCCCTCCTTCCTCCTGCTACTCGCATCCTCTGGAGTAGAAGCAGGAGCAGGCACAGGATGGACGGTGTACCCCCCGCTCTCG…	TGATAAGAAGAGGAATTAAACCCCTGTGCATGGGGCTACAACCCACCGCTTATCACTCAGCCACCTTATCTGTGATTTCTGCCCGCTGATTATTTTCCACAAACCATAAGGATATCGGGACCCTGTACCTAGTGTTTGGTGCATGAGCTGGGATAGTTGGGACTGCATTAAGCCTCCTAATTCGAGCTGAACTAAGTCAACCAGGCTCTCTTCTAGGTGACGACCAAATTTATAATGTAATTGTTACAGCACATGCCTTTGTTATAATTTTCTTTATAGTAATGCCGATCATAATCGGGGGTTTCGGTAACTGACTGGTCCCCTTAATGATTGGTGCCCCCGACATGGCATTCCCCCGAATAAACAACATAAGCTTCTGACTTCTGCCCCCCTCCTTCC…	1
NC_027069	7953	1446309	Bangana tungting	NULL	ACAATCCACCGCCTAACTCAG	GGGGGATGGGGGTTCAAATC	ATGGCCATCACCCGCTGAATATTCTCAACAAATCATAAAGACATCGGAACACTATATCTACTATTTGGCACTTGAGCCGGCATAGTAGGTACAGCTCTTAGCATCCTGATTCGAACTGAACTAGCCCAACCTGGAGCTCTTCTTGGCGACGATCAAATTTATAACGTGATCGTAACAGCCCATGCTTTTGTAATAATTTTCTTTATAGTCATACCAGTAATAATTGGAGGCTTCGGAAATTGATTAGTCCCCTTAATAATTGGGGCCCCTGATATAGCCTTTCCGCGAATAAATAATATAAGCTTCTGATTACTACCGCCTTCTCTCCTCCTTCTTTTAACCTCAATAACAGTAGAATCAGGGGTGGGAACAGGATGAACCGTTTATCCTCCACTAGCA…	TGATAGGAAGAGGGGTTGAACCTCTGTCTGTGGAGCTACAATCCACCGCCTAACTCAGCCACCCTACCACACCTATGGCCATCACCCGCTGAATATTCTCAACAAATCATAAAGACATCGGAACACTATATCTACTATTTGGCACTTGAGCCGGCATAGTAGGTACAGCTCTTAGCATCCTGATTCGAACTGAACTAGCCCAACCTGGAGCTCTTCTTGGCGACGATCAAATTTATAACGTGATCGTAACAGCCCATGCTTTTGTAATAATTTTCTTTATAGTCATACCAGTAATAATTGGAGGCTTCGGAAATTGATTAGTCCCCTTAATAATTGGGGCCCCTGATATAGCCTTTCCGCGAATAAATAATATAAGCTTCTGATTACTACCGCCTTCTC…	1
NC_028595	7953	1446899	Opsariichthys acutipinnis	NULL	CACCACTTACTCAGCCACCTT	CCACGGGGGTTCTATTCCTTC	ATGACAGTTACACGTTGATTTTTCTCCACTAACCATAAGGATATCGGCACCTTGTACCTTATTTTTGGTGCCTGAGCCGGGATGGTAGGAACTGGCCTAAGCCTGCTCATCCGAGCCGAACTCAGCCAACCCGGCGCTCTCTTAGGGGACGACCAAATTTATAATGTCATCGTCACGGCACATGCTTTCGTGATAATTTTTTTTATAGTTATGCCTATTATAATCGGAGGTTTCGGGAATTGATTAATCCCTCTGATGATCGGGGCCCCAGATATAGCTTTTCCTCGTATAAACAATATAAGCTTCTGGCTGCTCCCCCCCTCTTTCCTTCTGCTTTTGGCCTCTTCGGGGGTAGAAGCGGGAGCAGGCACAGGGTGAACAGTTTACCCCCCCCTAGCA…	TGGTAAAGAGAGGGCTTAAACCCCTGTTTATGGGTTTACAACCCACCACTTACTCAGCCACCTTACCATGACAGTTACACGTTGATTTTTCTCCACTAACCATAAGGATATCGGCACCTTGTACCTTATTTTTGGTGCCTGAGCCGGGATGGTAGGAACTGGCCTAAGCCTGCTCATCCGAGCCGAACTCAGCCAACCCGGCGCTCTCTTAGGGGACGACCAAATTTATAATGTCATCGTCACGGCACATGCTTTCGTGATAATTTTTTTTATAGTTATGCCTATTATAATCGGAGGTTTCGGGAATTGATTAATCCCTCTGATGATCGGGGCCCCAGATATAGCTTTTCCTCGTATAAACAATATAAGCTTCTGGCTGCTCCCCCCCTCTTTCCTTCT…	1
NC_027688	7953	144739	Danio nigrofasciatus	dwarf danio	GCTTAACTCAGCCACCCTACC	GGGGTTCAACTCCTCCCTTTC	ATGATAATCACACGGTGATTTTTCTCAACTAACCACAAAGACATCGGCACCCTCTACCTTATCTTCGGAGCTTGGGCCGGCATAGTCGGCACAGCCCTAAGCCTTCTCATCCGAGCTGAACTAAGTCAGCCAGGAGCACTCCTTGGTGACGACCAGATTTATAATGTGATCGTCACAGCCCACGCCTTCGTAATAATCTTCTTTATAGTCATACCCATAATGATCGGCGGGTTCGGGAACTGACTCATCCCCCTGATAATTGAAGCCCCTGATATGGCCTTCCCTCGAATAAATAACATAAGCTTCTGGCTCCTGCCCCCATCCTTTCTTCTACTCCTTGCCTCTTCTGGTGTTGAAGCAGGAGCGGGAACTGGGTGAACAGTCTACCCCCCTCTCGCA…	CTGACAGGGAGAGGACTCAAACCTCTGTCTATGGGGCTACAACCCACCGCTTAACTCAGCCACCCTACCTATGATAATCACACGGTGATTTTTCTCAACTAACCACAAAGACATCGGCACCCTCTACCTTATCTTCGGAGCTTGGGCCGGCATAGTCGGCACAGCCCTAAGCCTTCTCATCCGAGCTGAACTAAGTCAGCCAGGAGCACTCCTTGGTGACGACCAGATTTATAATGTGATCGTCACAGCCCACGCCTTCGTAATAATCTTCTTTATAGTCATACCCATAATGATCGGCGGGTTCGGGAACTGACTCATCCCCCTGATAATTGAAGCCCCTGATATGGCCTTCCCTCGAATAAATAACATAAGCTTCTGGCTCCTGCCCCCATCCTTTCT…	1
NC_023461	7953	1451183	Microphysogobio tafangensis	NULL	GCTTAACTCAGCCACCCTACC	GGGGTTCAACTCCTCCCTTTC	ATGATAATCACACGGTGATTTTTCTCAACCAACCACAAAGACATCGGTACCCTCTACCTTATTTTCGGTGCTTGGGCCGGCATAGTCGGCACAGCCCTGAGCCTTCTCATCCGAGCTGAACTCAGCCAGCCGGGGGCCCTCCTTGGTGATGACCAAATTTATAATGTCATTGTCACAGCCCACGCCTTCGTAATAATTTTCTTTATGGTCATACCTATAATGATCGGCGGGTTCGGGAATTGACTCATTCCCCTAATAATTGAAGCCCCTGACATAGCCTTCCCTCGAATAAATAACATAAGCTTTTGACTTCTACCCCCATCCTTTCTCCTCCTCCTTGCCTCTTCTGGCGTCGAAGCAGGGGCAGGCACTGGGTGAACAGTCTATCCACCTCTCGCA…	CTGACAGGGAGAGGATTCAAACCTCCGTCTATGGGGCTACAACCCACCGCTTAACTCAGCCACCCTACCTATGATAATCACACGGTGATTTTTCTCAACCAACCACAAAGACATCGGTACCCTCTACCTTATTTTCGGTGCTTGGGCCGGCATAGTCGGCACAGCCCTGAGCCTTCTCATCCGAGCTGAACTCAGCCAGCCGGGGGCCCTCCTTGGTGATGACCAAATTTATAATGTCATTGTCACAGCCCACGCCTTCGTAATAATTTTCTTTATGGTCATACCTATAATGATCGGCGGGTTCGGGAATTGACTCATTCCCCTAATAATTGAAGCCCCTGACATAGCCTTCCCTCGAATAAATAACATAAGCTTTTGACTTCTACCCCCATCCTTTCT…	1
NC_006580	7953	145527	Carassius auratus auratus	gold crucian carp	ACAATCCACCGCTTACCTCAG	GGGGGTTCAATTCCTCCCTTT	GTGGCAATCACACGCTGATTTTTCTCAACCAACCACAAAGACATTGGTACCCTGTATCTCGTATTCGGTGCATGAGCCGGCATGGTCGGCACAGCCCTAAGCCTTCTCATCCGAGCTGAGCTTAGTCAACCTGGGGCACTCTTAGGAGATGACCAGATTTACAATGTAATTGTTACAGCACATGCCTTCGTAATAATTTTCTTTATAGTAATGCCAATCATGATTGGTGGCTTTGGCAACTGATTGGTACCCCTAATGATTGGGGCTCCAGACATGGCATTCCCACGAATAAATAACATAAGCTTCTGACTTCTTCCCCCCTCTTTCCTTCTCCTTCTAGCCTCTTCCGGAGTTGAAGCAGGTGCCGGAACCGGATGAACCGTCTACCCACCCCTTGCG…	TGATAAGGAGAGGACTCAAACCTCTGTCTATGGGGCTACAATCCACCGCTTACCTCAGCCACCTTACCTGTGGCAATCACACGCTGATTTTTCTCAACCAACCACAAAGACATTGGTACCCTGTATCTCGTATTCGGTGCATGAGCCGGCATGGTCGGCACAGCCCTAAGCCTTCTCATCCGAGCTGAGCTTAGTCAACCTGGGGCACTCTTAGGAGATGACCAGATTTACAATGTAATTGTTACAGCACATGCCTTCGTAATAATTTTCTTTATAGTAATGCCAATCATGATTGGTGGCTTTGGCAACTGATTGGTACCCCTAATGATTGGGGCTCCAGACATGGCATTCCCACGAATAAATAACATAAGCTTCTGACTTCTTCCCCCCTCTTTCCTT…	1
NC_023534	7953	1458563	Megalobrama amblycephala x Parabramis pekinensis	NULL	CTATGGGGCTACAATCCACCG	GAGGTTCGACTCCTCCTTTTCT	GTGGCCATCACACGATGATTCTTCTCGACTAATCACAAAGACATTGGCACCCTTTATCTAGTATTTGGTGCTTGAGCTGGGATAGTGGGGACAGGCCTAAGCCTTTTAATTCGGGCCGAACTAAGCCAACCCGGGGCCCTCTTGGGCGACGACCAAATTTATAATGTAATTGTTACAGCACATGCCTTCGTGATAATTTTCTTTATAGTAATACCAATCATAATTGGAGGCTTCGGAAACTGACTCATCCCCCTTATGATCGGCGCCCCCGATATAGCATTCCCTCGGATAAACAACATGAGCTTTTGACTTCTCCCCCCTTCTTTCCTGTTACTTCTTGCCTCTTCAGGCGTCGAAGCAGGGGCCGGGACCGGATGAACCGTCTACCCCCCTCTAGCA…	TGGTAAGAAGAGGGCTTAAACCTCTGTCTATGGGGCTACAATCCACCGCTTAAACTCAGCCATCCTACCTGTGGCCATCACACGATGATTCTTCTCGACTAATCACAAAGACATTGGCACCCTTTATCTAGTATTTGGTGCTTGAGCTGGGATAGTGGGGACAGGCCTAAGCCTTTTAATTCGGGCCGAACTAAGCCAACCCGGGGCCCTCTTGGGCGACGACCAAATTTATAATGTAATTGTTACAGCACATGCCTTCGTGATAATTTTCTTTATAGTAATACCAATCATAATTGGAGGCTTCGGAAACTGACTCATCCCCCTTATGATCGGCGCCCCCGATATAGCATTCCCTCGGATAAACAACATGAGCTTTTGACTTCTCCCCCCTTCTTTCCT…	1
NC_024729	7953	1463496	Metzia longinasus	longnose lesser-bream	TGGAGCTACAATCCACCACCT	GGGTTCAATTCCCTTCTTTCTCG	GTGGAAACCACCCGTTGACTTTTCTCTACAAATCATAAAGACATTGGTACCCTCTATATAGTATTCGGTGCCTTCGCCGGTATAATTGGCACTGCTTTAAGCCTTATTATTCGAGCAGAACTAAGCCAACCTGGCACACTACTTGGTGACGACCAGCTTTATAATGTTATCGTCACAGCCCATGCTTTTGTAATAATCTTCTTTATAGTTATACCCATTATAATTGGAGGCTTTGGAAACTGATTAATTCCTTTAATAATTGGTGCTCCCGATATGGCCTTCCCACGAATAAACAACATAAGTTTCTGACTCTTACCCCCTTCTTTCCTTCTTCTCCTTGCTTCCTCAAGTGTAGAAGCCGGAGCAGGAACTGGTTGAACTGTATATCCCCCACTATCC…	TGGTAAGAAGAGGGCTTAAACCTCTGTTCATGGAGCTACAATCCACCACCTACTCGGCCACCTTACCTGTGGAAACCACCCGTTGACTTTTCTCTACAAATCATAAAGACATTGGTACCCTCTATATAGTATTCGGTGCCTTCGCCGGTATAATTGGCACTGCTTTAAGCCTTATTATTCGAGCAGAACTAAGCCAACCTGGCACACTACTTGGTGACGACCAGCTTTATAATGTTATCGTCACAGCCCATGCTTTTGTAATAATCTTCTTTATAGTTATACCCATTATAATTGGAGGCTTTGGAAACTGATTAATTCCTTTAATAATTGGTGCTCCCGATATGGCCTTCCCACGAATAAACAACATAAGTTTCTGACTCTTACCCCCTTCTTTCCTTC…	1
NC_026900	7953	1463498	Abbottina obtusirostris	Chinese false gudgeon	GCTACAACCCGCCGCTTA	ATGCAGTTGGCTTGAAACCAG	GTGGCAATTACTCGTTGATTCTTCTCCACTAATCACAAAGATATCGGCACCCTTTATATAGTATTTGGTGCCTGAGCCGGAATAGTCGGAACCGCCCTAAGCCTCTTAATTCGAGCAGAACTAAGTCAGCCTGGAACCCTCCTTGGAGATGACCAAATTTATAACGTCATCGTTACAGCGCACGCTTTCGTCATAATTTTCTTTATAGTAATGCCAGTTATAATTGGCGGGTTCGGGAACTGACTTGTCCCTTTAATAATTGGCGCCCCCGACATAGCCTTTCCCCGGATAAACAACATAAGCTTCTGACTTCTTCCACCCTCCTTCCTACTCCTCCTGGCCTCATCAGGAATTGAAGCCGGGGCCGGAACCGGATGAACGGTCTACCCACCCTTAGCC…	TGATAAGAAGAGGAATTAAACCTCTATCCACGGGGCTACAACCCGCCGCTTAAACATTCAGCCATCCTACCTGTGGCAATTACTCGTTGATTCTTCTCCACTAATCACAAAGATATCGGCACCCTTTATATAGTATTTGGTGCCTGAGCCGGAATAGTCGGAACCGCCCTAAGCCTCTTAATTCGAGCAGAACTAAGTCAGCCTGGAACCCTCCTTGGAGATGACCAAATTTATAACGTCATCGTTACAGCGCACGCTTTCGTCATAATTTTCTTTATAGTAATGCCAGTTATAATTGGCGGGTTCGGGAACTGACTTGTCCCTTTAATAATTGGCGCCCCCGACATAGCCTTTCCCCGGATAAACAACATAAGCTTCTGACTTCTTCCACCCTCCTTC…	1
NC_023797	7953	1465724	Metzia mesembrinum	southern lesser-bream	TGGGTTTACAATCCACCGCTT	AAATGGGGGTTCGATTCCCTC	GTGATAATTACCCGCTGATTTTTTTCAACCAATCATAAAGATATTGGTACCCTTTACCTTGTATTTGGGGCTTGGGCTGGCATAGTAGGAACAGCTCTTAGTCTTCTTATTCGGGCAGAATTAAGTCAACCCGGCGCTCTTTTGGGCGACGATCAGATTTATAATGTCATCGTCACTGCACATGCTTTTGTAATAATTTTTTTTATAGTTATGCCTTTAATGATTGGGGGGTTCGGGAATTGACTGGTCCCATTAATGATTGGGGCTCCTGATATGGCTTTTCCTCGAATGAATAATATAAGCTTTTGACTTCTTCCACCATCGTTTTTACTTCTCTTAGCATCGTCAGGAGTAGAAGCTGGGGCAGGTACGGGTTGAACTGTCTACCCGCCTTTGGCA…	AAGCCTCGGCAGACGTTTAATCTGCTTCTTCAGATTTGCAATCTGACATGTTTACACTCCAAGGCTTGATAGGAAGAGGGCTATAACCTCTGTGTGTGGGTTTACAATCCACCGCTTACTCAGCCACCCTACCTGTGATAATTACCCGCTGATTTTTTTCAACCAATCATAAAGATATTGGTACCCTTTACCTTGTATTTGGGGCTTGGGCTGGCATAGTAGGAACAGCTCTTAGTCTTCTTATTCGGGCAGAATTAAGTCAACCCGGCGCTCTTTTGGGCGACGATCAGATTTATAATGTCATCGTCACTGCACATGCTTTTGTAATAATTTTTTTTATAGTTATGCCTTTAATGATTGGGGGGTTCGGGAATTGACTGGTCCCATTAATGATTGGGG…	1
NC_023802	7953	1470150	Phoxinus ujmonensis	NULL	CGTGTGACACCCCAAGACTT	AGAGCGGTTATGTGATTGGCT	GTGACAATTACCCGCTGATTTTTCTCGACCAATCACAAAGACATCGGTACCCTTTATCTCGTATTTGGTGCCTGAGCCGGCATAGTAGGCACAGCCTTAAGCCTCCTCATTCGGGCTGAATTGGGCCAACCCGGCTCCCTTCTAGGTGACGATCAAATTTATAATGTACTCGTCACAGCACATGCCTTCGTAATAATTTTCTTTATAGTAATACCATTAATAATCGGGGGCTTTGGAAACTGACTTGTTCCCTTAATAATTGGGGCCCCTGATATAGCTTTCCCCCGAATAAATAACATAAGCTTCTGACTTCTCCCCCCATCTTTTCTTCTCCTTCTAGCATCCTCTGGTGTAGAAGCCGGAGCAGGTACAGGCTGAACTGTTTATCCCCCTTTAGCA…	AAGTCCCGGCAGACTTTCGTCCGCTTCTTCAGGTTTGCAATCTGACGTGTGACACCCCAAGACTTGGTAAGAAGAGGACTTAAACCTCTGTATGTGGGGCTACAATCCACCGCTTACTCGGCCATCCTACCTGTGACAATTACCCGCTGATTTTTCTCGACCAATCACAAAGACATCGGTACCCTTTATCTCGTATTTGGTGCCTGAGCCGGCATAGTAGGCACAGCCTTAAGCCTCCTCATTCGGGCTGAATTGGGCCAACCCGGCTCCCTTCTAGGTGACGATCAAATTTATAATGTACTCGTCACAGCACATGCCTTCGTAATAATTTTCTTTATAGTAATACCATTAATAATCGGGGGCTTTGGAAACTGACTTGTTCCCTTAATAATTGGGGCC…	1
NC_024645	7953	1471755	Culter alburnus x Ancherythroculter nigrocauda	NULL	TTACAATCCACCGCCTACTCG	TAGATGGGGGTTCGATTCCCT	GTGTCAATTACCCGCTGATTTTTCTCGACCAATCACAAAGACATCGGCACCCTTTATCTCGTATTTGGTGCCTGAGCCGGTATAGTGGGGACAGCCTTAAGTCTCCTTATTCGAGCTGAACTGGGCCAACCAGGCTCACTACTGGGTGATGATCAAATTTACAATGTGATCGTCACAGCACATGCCTTCGTAATAATTTTCTTTATAGTAATACCATTAATAATTGGAGGCTTTGGAAACTGACTCGTCCCTTTAATAATTGGGGCCCCTGATATAGCTTTCCCTCGAATAAATAATATAAGCTTCTGACTCCTTCCCCCATCCTTTCTACTTCTCTTAGCATCTTCTGGGGTAGAAGCTGGGGCGGGAACAGGTTGAACTGTGTATCCCCCTCTGGCA…	AAGTCCCGGCAGACTTTCGTCCGCTTCTTCAGGTTTGCAATCTGACGTGTAACACCCCAGGACTTGATAAGAAGAGGGCTTAAACCTCTGTATGTGGGATTACAATCCACCGCCTACTCGGCCATCCTACCTGTGTCAATTACCCGCTGATTTTTCTCGACCAATCACAAAGACATCGGCACCCTTTATCTCGTATTTGGTGCCTGAGCCGGTATAGTGGGGACAGCCTTAAGTCTCCTTATTCGAGCTGAACTGGGCCAACCAGGCTCACTACTGGGTGATGATCAAATTTACAATGTGATCGTCACAGCACATGCCTTCGTAATAATTTTCTTTATAGTAATACCATTAATAATTGGAGGCTTTGGAAACTGACTCGTCCCTTTAATAATTGGGGCC…	1
NC_004694	7953	149978	Sarcocheilichthys variegatus microoculus	NULL	TCAGATTTGCAATCTGACGTGT	GGTTATGTGATTGGCTTGAAACCA	GTGTCAATTTCCCGTTGGTTCTTTTCAACTAATCATAAAGATATCGGTACACTCTACCTCGTGTTCGGTGCCTGAGCCGGTATGGTAGGAACCGCCCTAAGCCTTCTGATCCGGGCCGAGCTTAGCCAACCCGGCTCACTCTTAGGCGACGATCAAATCTATAACGTAATCGTTACAGCCCACGCATTCGTTATAATCTTCTTTATAGTAATGCCCCTAATAATTGGTGGTTTTGGTAATTGACTAATTCCCCTAATGATCGGAGCCCCCGATATGGCCTTTCCCCGAATAAACAATATAAGCTTTTGACTTCTTCCCCCATCACTTTTATTACTCCTAGCTTCCTCTGGTGTTGAGGCTGGAGCCGGAACCGGATGAACTGTTTACCCCCCTCTCGCA…	AAGTCCCGGCAGACGTTTACTCTGCTTCTTCAGATTTGCAATCTGACGTGTTACACCCCGAGACTTTGGTGAGAAGAGGGCTCAAACCTCTGTATGTGGGTCTACAATCCACCGCCTACTCGGCCACCTTACCTGTGTCAATTTCCCGTTGGTTCTTTTCAACTAATCATAAAGATATCGGTACACTCTACCTCGTGTTCGGTGCCTGAGCCGGTATGGTAGGAACCGCCCTAAGCCTTCTGATCCGGGCCGAGCTTAGCCAACCCGGCTCACTCTTAGGCGACGATCAAATCTATAACGTAATCGTTACAGCCCACGCATTCGTTATAATCTTCTTTATAGTAATGCCCCTAATAATTGGTGGTTTTGGTAATTGACTAATTCCCCTAATGATCGGAG…	1
NC_015536	7953	1504033	Cabdio morar	aspidoparia	CCGCCTAAACTCTCGGCC	ATGGGGGTTCAATTCCCTCCT	GTGACAATCACCCGCTGATTCTCCTCAACCAACCACAAAGATATTGGCACCCTTTATTTAGTATTCGGTGCCTGAGCCGGAATAGTCGGTACAGCCCTCAGCCTCCTAATTCGAGCAGAGCTGGCCCAACCCGGAGCCCTCTTAGGCGACGACCAAATCTATAATGTTATCGTAACTACCCATGCCTTAGTTATAATTTTCTTTATAGTAATACCCATCATGATTGGCGGCTTCGGAAACTGACTTGTGCCCCTAATAATCGGGGCCCCAGATATGGCCTTTCCCCGCATAAATAATATGGGCTTTTGACTTCTGCCCCCCTCTTTCCTGCTACTCCTCGCCTCCTCTGGGGTAGAGGCTGGAGCCGGAACCGGGTGGACCGTGTACCCCCCCCTTGCA…	TGGTAGAAAAAGGACTTGAACCTTTGTACACGGAGCTACAATCCGCCGCCTAAACTCTCGGCCACCCTACCTGTGACAATCACCCGCTGATTCTCCTCAACCAACCACAAAGATATTGGCACCCTTTATTTAGTATTCGGTGCCTGAGCCGGAATAGTCGGTACAGCCCTCAGCCTCCTAATTCGAGCAGAGCTGGCCCAACCCGGAGCCCTCTTAGGCGACGACCAAATCTATAATGTTATCGTAACTACCCATGCCTTAGTTATAATTTTCTTTATAGTAATACCCATCATGATTGGCGGCTTCGGAAACTGACTTGTGCCCCTAATAATCGGGGCCCCAGATATGGCCTTTCCCCGCATAAATAATATGGGCTTTTGACTTCTGCCCCCCTCTTTC…	1
NC_018820	7953	151740	Tribolodon hakonensis	big-scaled redfin	TACAATCCACCGCCTAAACCC	TGAGGGTTCAATTCCTTCCTTTCT	GTGACGATCACGCGCTGATTTTTCTCAACCAACCATAAAGATATTGGTACCCTCTACTTAGTATTTGGTGCCTGAGCCGGAATAGTTGGCACAGCTCTTAGCCTACTAATTCGAGCAGAGCTAGCCCAACCTGGGGCCCTCTTAGGTGATGATCAGATTTATAATGTTATTGTTACTGCTCATGCCTTCGTAATAATCTTCTTCATAGTAATACCAATTATAATTGGGGGCTTTGGAAACTGACTTGTTCCACTAATAATTGGGGCACCCGACATAGCATTCCCCCGAATAAATAATATGAGCTTCTGACTCCTTCCCCCCTCTTTTTTACTGCTGCTAGCCTCCTCCGGAGTCGAAGCCGGGGCTGGAACAGGATGAACTGTCTATCCTCCCCTTGCT…	TGATAGGAAAAGGACTTAAACCTTCGTTTATGGAGCTACAATCCACCGCCTAAACCCTCGGCCATCCTACCTGTGACGATCACGCGCTGATTTTTCTCAACCAACCATAAAGATATTGGTACCCTCTACTTAGTATTTGGTGCCTGAGCCGGAATAGTTGGCACAGCTCTTAGCCTACTAATTCGAGCAGAGCTAGCCCAACCTGGGGCCCTCTTAGGTGATGATCAGATTTATAATGTTATTGTTACTGCTCATGCCTTCGTAATAATCTTCTTCATAGTAATACCAATTATAATTGGGGGCTTTGGAAACTGACTTGTTCCACTAATAATTGGGGCACCCGACATAGCATTCCCCCGAATAAATAATATGAGCTTCTGACTCCTTCCCCCCTCTTTT…	1
NC_024623	7953	1523555	Megalobrama amblycephala x Ancherythroculter nigrocauda	NULL	CTACAACCCACCGCCTGAC	GGGGGTTCAATTCCTCCCTTT	GTGGCAATTACGCGCTGATTCTTTTCTACAAACCACAAAGACATTGGTACCCTTTATCTTGTATTTGGTGCCTGAGCCGGAATAGTGGGGACTGCTTTAAGCCTTTTAATTCGAGCTGAGCTTAGTCAACCCGGATCACTTCTAGGTGATGATCAAATTTATAATGTTATCGTCACTGCCCACGCCTTCGTAATAATTTTCTTTATAGTAATACCAATTCTTATTGGGGGATTCGGAAATTGACTCGTTCCGCTAATAATCGGGGCCCCCGACATAGCATTCCCGCGAATAAACAACATAAGCTTCTGACTTCTTCCCCCATCATTTCTACTACTACTAGCCTCTTCTGGTGTTGAGGCCGGAGCGGGGACAGGATGAACGGTTTACCCACCCCTCGCA…	TGATAGGGAGAGGACTTAAACCTCTGTCTTCGGGGCTACAACCCACCGCCTGACACTCGGCTACCCTACCTGTGGCAATTACGCGCTGATTCTTTTCTACAAACCACAAAGACATTGGTACCCTTTATCTTGTATTTGGTGCCTGAGCCGGAATAGTGGGGACTGCTTTAAGCCTTTTAATTCGAGCTGAGCTTAGTCAACCCGGATCACTTCTAGGTGATGATCAAATTTATAATGTTATCGTCACTGCCCACGCCTTCGTAATAATTTTCTTTATAGTAATACCAATTCTTATTGGGGGATTCGGAAATTGACTCGTTCCGCTAATAATCGGGGCCCCCGACATAGCATTCCCGCGAATAAACAACATAAGCTTCTGACTTCTTCCCCCATCATTTC…	1
NC_024837	7953	1538613	Gnathopogon polytaenia	NULL	TGGGACTACAATCCACCACTT	GGTTGGCTTGAAACCAGCTTA	GTGACAATTACACGTTGATTTTTCTCGACCAACCACAAAGACATCGGTACCCTCTATCTTGTATTTGGTGCCTGAGCTGGAATAGTGGGCACAGCCCTAAGCCTGCTAATTCGAGCTGAACTAAGCCAACCCGGCTCCCTTCTCGGAGACGATCAAATCTACAATGTTATCGTTACCGCCCATGCCTTCGTAATAATTTTCTTTATAGTAATACCAGTAATAATTGGAGGCTTCGGAAACTGACTAATCCCCCTAATGATTGGAGCCCCAGACATAGCATTCCCCCGAATAAACAACATGAGCTTCTGACTCCTTCCACCTGCTTTCCTCCTGCTTCTTACTTCATCCGTTGTGGAGGCTGGGGCTGGGACAGGATGAACTGTCTACCCCCCTCTTTCA…	TGATAGGGAGAGGAATCAAACCTCTGTTTATGGGACTACAATCCACCACTTAAAACTCAGCCACCCTACCTGTGACAATTACACGTTGATTTTTCTCGACCAACCACAAAGACATCGGTACCCTCTATCTTGTATTTGGTGCCTGAGCTGGAATAGTGGGCACAGCCCTAAGCCTGCTAATTCGAGCTGAACTAAGCCAACCCGGCTCCCTTCTCGGAGACGATCAAATCTACAATGTTATCGTTACCGCCCATGCCTTCGTAATAATTTTCTTTATAGTAATACCAGTAATAATTGGAGGCTTCGGAAACTGACTAATCCCCCTAATGATTGGAGCCCCAGACATAGCATTCCCCCGAATAAACAACATGAGCTTCTGACTCCTTCCACCTGCTTTCC…	1
NC_024844	7953	1539280	Acrossocheilus kreyenbergii	NULL	TCCGTCTGTGGAGCTACAAAC	AATGGGGGTTCAATTCCTCCC	GTGGCAATTACACGCTGATTTTTCTCAACAAACCACAAAGATATTGGCACCCTTTATTTAGTATTTGGTGCCTGGGCTGGTATAGTCGGTACAGCTTTAAGCTTATTAATTCGAGCCGAGCTAAGCCAACCTGGGACCCTTTTAGGTGACGACCAGATTTATAACGTAATTGTAACCGCACACGCCTTTGTAATAATCTTTTTTATGGTGATACCGATTATAATTGGTGGTTTTGGTAACTGATTGGTGCCTCTGATAATTGGAGCTCCAGATATAGCATTTCCACGCATGAATAATATAAGCTTTTGACTTCTTCCACCCTCTTTTCTTCTCTTATTAGCGTCTTCCGGAGTTGAAGCTGGGGCTGGCACAGGATGAACAGTTTACCCGCCCTTAGCG…	TGATAGGGGGAGGAATTAAACCTCCGTCTGTGGAGCTACAAACCATCACTTGAACATTCAGTCACCCTACCTGTGGCAATTACACGCTGATTTTTCTCAACAAACCACAAAGATATTGGCACCCTTTATTTAGTATTTGGTGCCTGGGCTGGTATAGTCGGTACAGCTTTAAGCTTATTAATTCGAGCCGAGCTAAGCCAACCTGGGACCCTTTTAGGTGACGACCAGATTTATAACGTAATTGTAACCGCACACGCCTTTGTAATAATCTTTTTTATGGTGATACCGATTATAATTGGTGGTTTTGGTAACTGATTGGTGCCTCTGATAATTGGAGCTCCAGATATAGCATTTCCACGCATGAATAATATAAGCTTTTGACTTCTTCCACCCTCTTTT…	1
NC_024934	7953	1544377	Acrossocheilus stenotaeniatus	NULL	CTATGGGGCTACAATCCACCG	AAACCAACATACGGGGGTTCA	GTGACCATTACACGTTGATTTTTTTCTACTAACCACAAAGACATTGGCACCCTTTATTTAGTATTTGGTGCTTGAGCCGGGATAGTCGGGACCGCTCTAAGCCTACTTATTCGGGCGGAGCTTAGTCAACCCGGTGCTCTTTTAGGAGACGACCAAATCTATAACGTGATTGTTACCGCACACGCATTTGTAATAATTTTCTTTATAGTAATACCAATCATAATCGGAGGCTTCGGAAATTGACTTATTCCTCTAATAATCGGCGCCCCAGATATAGCATTCCCTCGAATAAACAATATAAGCTTCTGGCTTCTACCTCCTTCTTTCCTCCTCCTTCTAGCCTCATCAGGCGTTGAAGCAGGTGCTGGGACAGGATGAACAGTTTACCCTCCTCTAGCA…	TGGTAAGAAGAGGAATCAAACCTCTGTCTATGGGGCTACAATCCACCGCTTAAAACTCAGCCATCTCACCTGTGACCATTACACGTTGATTTTTTTCTACTAACCACAAAGACATTGGCACCCTTTATTTAGTATTTGGTGCTTGAGCCGGGATAGTCGGGACCGCTCTAAGCCTACTTATTCGGGCGGAGCTTAGTCAACCCGGTGCTCTTTTAGGAGACGACCAAATCTATAACGTGATTGTTACCGCACACGCATTTGTAATAATTTTCTTTATAGTAATACCAATCATAATCGGAGGCTTCGGAAATTGACTTATTCCTCTAATAATCGGCGCCCCAGATATAGCATTCCCTCGAATAAACAATATAAGCTTCTGGCTTCTACCTCCTTCTTTCC…	1
NC_028418	7953	1548121	Cyprinus acutidorsalis	NULL	CAATCCACCGCTTAACTCAGC	CCAACATATGGGGGTTCGACT	GTGGCAATCACACGCTGATTTTTCTCAACCAACCATAAAGACATCGGCACCCTCTATCTAGTATTCGGTGCATGAGCTGGAATAGTTGGCACGGCCTTAAGCTTGCTCATCCGAGCTGAACTAAGCCAACCAGGTGCCCTTCTTGGGGACGACCAGATCTACAATGTAATCGTTACGGCCCATGCCTTCGTAATGATTTTCTTTATAGTAATACCAATTATGATTGGAGGATTTGGAAACTGACTTATTCCTCTAATGATCGGAGCCCCCGACATGGCATTCCCACGAATGAACAACATGAGCTTCTGACTCCTTCCTCCCTCTTTCCTTCTGCTCCTAGCTTCTTCAGGAGTTGAGGCTGGGGCCGGAACCGGTTGAACAGTCTACCCTCCCCTTGCC…	TGGTAAGAAGAGGGCTCAAACCTCTGTATATGGGGCTACAATCCACCGCTTAACTCAGCCATCCTACCTGTGGCAATCACACGCTGATTTTTCTCAACCAACCATAAAGACATCGGCACCCTCTATCTAGTATTCGGTGCATGAGCTGGAATAGTTGGCACGGCCTTAAGCTTGCTCATCCGAGCTGAACTAAGCCAACCAGGTGCCCTTCTTGGGGACGACCAGATCTACAATGTAATCGTTACGGCCCATGCCTTCGTAATGATTTTCTTTATAGTAATACCAATTATGATTGGAGGATTTGGAAACTGACTTATTCCTCTAATGATCGGAGCCCCCGACATGGCATTCCCACGAATGAACAACATGAGCTTCTGACTCCTTCCTCCCTCTTTCCTT…	1
NC_031573	7953	155060	Alburnus mossulensis	NULL	TATGGGACTACAATCCACCGC	TGATGGGGGTTCAATTCCTCC	GTGGCAATCACACGATGATTTTTCTCGACCAATCACAAAGACATCGGCACCCTCTATCTCGTATTTGGTGCCTGAGCCGGAATAGTGGGGACAGGCCTAAGTCTACTCATTCGAGCAGAACTAAGCCAACCCGGGGCTCTCTTGGGGGACGACCAAATTTATAACGTAATCGTCACCGCACACGCCTTTGTAATAATCTTCTTTATAGTTATACCCATTATGATCGGAGGATTCGGGAACTGACTTATCCCCTTAATAATTGGAGCTCCAGACATGGCCTTCCCTCGAATGAATAACATGAGCTTCTGACTTCTTCCCCCCTCATTTCTTCTACTCCTAGCCTCTTCAGGTGTTGAAGCTGGGGCAGGAACAGGGTGGACCGTTTATCCTCCACTAGCT…	TGATAAGAAGAGGGCTCGAACCTCTGTCTATGGGACTACAATCCACCGCTTACTCAGCCATCCTACCTGTGGCAATCACACGATGATTTTTCTCGACCAATCACAAAGACATCGGCACCCTCTATCTCGTATTTGGTGCCTGAGCCGGAATAGTGGGGACAGGCCTAAGTCTACTCATTCGAGCAGAACTAAGCCAACCCGGGGCTCTCTTGGGGGACGACCAAATTTATAACGTAATCGTCACCGCACACGCCTTTGTAATAATCTTCTTTATAGTTATACCCATTATGATCGGAGGATTCGGGAACTGACTTATCCCCTTAATAATTGGAGCTCCAGACATGGCCTTCCCTCGAATGAATAACATGAGCTTCTGACTTCTTCCCCCCTCATTTCTTC…	1
NC_018825	7953	155063	Leuciscus waleckii	Amur ide	GGAGCTACAATCCACCGCTT	TTGGCTTGAAACCAGCACATG	GTGGCAATCACACGATGATTCTTCTCAACCAACCACAAAGACATTGGCACCCTCTATTTAGTATTTGGTGCCTGAGCCGGGATAGTCGGCACCGCCCTAAGCCTACTGATTCGGGCAGAACTAAGCCAGCCAGGCGCTCTTCTAGGAGATGACCAGATCTATAACGTAATCGTCACAGCCCATGCCTTCGTTATGATTTTCTTTATAGTCATACCAATTATAATCGGAGGATTTGGAAACTGATTAATCCCTCTAATAATCGGAGCCCCCGATATGGCATTCCCACGAATAAATAACATAAGCTTCTGACTCCTCCCCCCCTCGTTTCTCCTCCTCCTATCTTCATCTGGAGTTGAAGCCGGCGCTGGTACCGGATGAACAGTTTATCCCCCTCTGGCC…	TGATAAGGAGAGGAATTAAACCTCTGTTTATGGAGCTACAATCCACCGCTTAAGCTCTCAGCCACCCTACCTGTGGCAATCACACGATGATTCTTCTCAACCAACCACAAAGACATTGGCACCCTCTATTTAGTATTTGGTGCCTGAGCCGGGATAGTCGGCACCGCCCTAAGCCTACTGATTCGGGCAGAACTAAGCCAGCCAGGCGCTCTTCTAGGAGATGACCAGATCTATAACGTAATCGTCACAGCCCATGCCTTCGTTATGATTTTCTTTATAGTCATACCAATTATAATCGGAGGATTTGGAAACTGATTAATCCCTCTAATAATCGGAGCCCCCGATATGGCATTCCCACGAATAAATAACATAAGCTTCTGACTCCTCCCCCCCTCGTTT…	1
NC_025631	7953	1564185	Platysmacheilus nudiventris	NULL	TTATGGGGCTACAATCCACCG	ACCAATTCACGGGGGTTCAAT	GTGGCAATCACACGCTGATTTTTCTCAACCAACCATAAAGACATCGGCACCCTTTATCTTGTATTTGGTGCTTGGGCCGGGATAGTAGGGACTGCCCTAAGCCTGCTCATTCGAGCTGAGCTTAGCCAGCCCGGGGCTCTCCTAGGCGACGACCAGATTTATAATGTAATTGTTACAGCACACGCATTTGTAATAATTTTCTTTATAGTAATGCCAATTATGATTGGGGGCTTTGGAAACTGATTAATTCCACTTATGATTGGTGCCCCTGATATAGCATTCCCTCGAATGAACAACATGAGCTTCTGACTGCTGCCTCCATCTTTCCTTCTTCTACTCGCCTCCTCAGGAGTTGAAGCTGGGGCTGGCACTGGGTGAACAGTTTACCCGCCACTGGCA…	TGGTAAGAAGAGGACTCAAACCTCTGTTTATGGGGCTACAATCCACCGCTTAAACCTCAGCCATCTTACCTGTGGCAATCACACGCTGATTTTTCTCAACCAACCATAAAGACATCGGCACCCTTTATCTTGTATTTGGTGCTTGGGCCGGGATAGTAGGGACTGCCCTAAGCCTGCTCATTCGAGCTGAGCTTAGCCAGCCCGGGGCTCTCCTAGGCGACGACCAGATTTATAATGTAATTGTTACAGCACACGCATTTGTAATAATTTTCTTTATAGTAATGCCAATTATGATTGGGGGCTTTGGAAACTGATTAATTCCACTTATGATTGGTGCCCCTGATATAGCATTCCCTCGAATGAACAACATGAGCTTCTGACTGCTGCCTCCATCTTTCC…	1
NC_025590	7953	1564186	Ctenopharyngodon idellus x Elopichthys bambusa	NULL	TCTATTCACGGAGCTACAACCC	TGGGGGTTCAATTCCTTCCTT	GTGGCAATTACACGCTGATTCTTTTCTACAAATCACAAAGACATTGGCACCCTTTATCTTGTATTTGGTGCCTGAGCTGGAATAGTTGGAACCGCCCTAAGCCTCCTCATTCGAGCTGAGCTAAGCCAGCCCGGCTCGCTCCTAGGAGATGATCAAATCTACAATGTAATTGTTACTGCCCATGCCTTTGTAATAATTTTCTTTATAGTTATGCCCATCCTCATTGGCGGATTTGGAAACTGACTTGTTCCTCTTATAATTGGTGCCCCCGATATGGCCTTCCCACGAATAAACAATATGAGCTTCTGGCTCCTTCCCCCGTCCTTTCTACTTTTACTAGCCTCCTCTGGGGTAGAAGCCGGGGCCGGGACAGGCTGAACAGTCTACCCGCCTCTGGCG…	TGATAAGGAGAGGACTTAAACCTCTATTCACGGAGCTACAACCCGCCGCCTAGCGTTCGGCCACCCTACCTGTGGCAATTACACGCTGATTCTTTTCTACAAATCACAAAGACATTGGCACCCTTTATCTTGTATTTGGTGCCTGAGCTGGAATAGTTGGAACCGCCCTAAGCCTCCTCATTCGAGCTGAGCTAAGCCAGCCCGGCTCGCTCCTAGGAGATGATCAAATCTACAATGTAATTGTTACTGCCCATGCCTTTGTAATAATTTTCTTTATAGTTATGCCCATCCTCATTGGCGGATTTGGAAACTGACTTGTTCCTCTTATAATTGGTGCCCCCGATATGGCCTTCCCACGAATAAACAATATGAGCTTCTGGCTCCTTCCCCCGTCCTTTC…	1
NC_033940	7953	156707	Notropis telescopus	telescope shiner	TACAACCCACCGCCTAAAC	TTATGTGACTGGCTTGAAACCA	GTGGCAATTACACGCTGATTCTTTTCTACAAATCACAAAGATATTGGTACCCTTTATTTAGTATTTGGTGCCTGAGCTGGAATAGTAGGAACCGCTTTAAGCCTCCTTATTCGAGCCGAATTGAGTCAACCTGGCTCACTTCTAGGCGATGATCAAATCTATAATGTAATTGTTACTGCTCACGCCTTTGTAATAATTTTCTTTATAGTAATACCAATTCTTATCGGGGGGTTCGGGAACTGGCTTGTACCTCTAATGATCGGGGCACCCGATATAGCATTCCCACGAATGAACAACATAAGCTTCTGACTTCTACCCCCATCATTCCTCTTATTACTAGCTTCCTCTGGTGTTGAAGCTGGTGCCGGAACTGGATGAACTGTATACCCCCCACTTGCA…	TGATAGGAAGAGGACTTAAACCTCTGTCTTCGGGGCTACAACCCACCGCCTAAACACTCGGCTACCCTACCTGTGGCAATTACACGCTGATTCTTTTCTACAAATCACAAAGATATTGGTACCCTTTATTTAGTATTTGGTGCCTGAGCTGGAATAGTAGGAACCGCTTTAAGCCTCCTTATTCGAGCCGAATTGAGTCAACCTGGCTCACTTCTAGGCGATGATCAAATCTATAATGTAATTGTTACTGCTCACGCCTTTGTAATAATTTTCTTTATAGTAATACCAATTCTTATCGGGGGGTTCGGGAACTGGCTTGTACCTCTAATGATCGGGGCACCCGATATAGCATTCCCACGAATGAACAACATAAGCTTCTGACTTCTACCCCCATCATTC…	1
NC_025930	7953	1577076	Cirrhinus mrigala x Labeo rohita	NULL	TACAACCCACCGCCTGGA	GTTATGTGACTGGCTTGAAACCA	GTGGCAATTACGCGCTGATTCTTTTCTACAAACCACAAAGACATTGGTACCCTTTATCTTGTATTTGGTGCCTGAGCCGGAATAGTGGGAACTGCTTTAAGCCTCCTCATTCGAGCTGAACTAAGCCAACCCGGGTCGCTCTTAGGAGATGACCAAATTTATAACGTAATCGTTACTGCCCACGCCTTTGTAATAATTTTCTTTATAGTAATACCAATTCTCATTGGAGGGTTTGGAAACTGGCTTGTACCCCTAATAATCGGGGCCCCTGACATAGCATTCCCCCGAATAAATAATATGAGCTTCTGACTTCTCCCTCCATCATTCCTACTCCTGCTAGCCTCTTCTGGCGTTGAGGCCGGGGCCGGGACAGGATGAACAGTCTACCCCCCTCTAGCA…	TGATAGGGAGAGGACTCAAACCTCTGTCTTCGGGGCTACAACCCACCGCCTGGACACTCGGCTACCCTACCTGTGGCAATTACGCGCTGATTCTTTTCTACAAACCACAAAGACATTGGTACCCTTTATCTTGTATTTGGTGCCTGAGCCGGAATAGTGGGAACTGCTTTAAGCCTCCTCATTCGAGCTGAACTAAGCCAACCCGGGTCGCTCTTAGGAGATGACCAAATTTATAACGTAATCGTTACTGCCCACGCCTTTGTAATAATTTTCTTTATAGTAATACCAATTCTCATTGGAGGGTTTGGAAACTGGCTTGTACCCCTAATAATCGGGGCCCCTGACATAGCATTCCCCCGAATAAATAATATGAGCTTCTGACTTCTCCCTCCATCATTC…	1
NC_026118	7953	1582276	Megalobrama amblycephala x Megalobrama hoffmanni	NULL	CTCTGTCTTCGGGGCTACAAC	GGGGTTCAATTCCTCCTTTCCT	GTGGCAATCACGCGCTGATTCTTCTCTACCAACCACAAAGACATTGGCACCCTCTATCTTGTATTTGGTGCCTGAGCCGGAATAGTAGGAACCGCCTTAAGCCTCCTAATCCGGGCCGAACTAAGTCAACCCGGCTCGCTTCTCGGCGATGATCAAATTTATAATGTCATCGTTACTGCCCACGCCTTCGTTATAATCTTCTTTATAGTAATACCCATCCTAATTGGGGGCTTTGGGAACTGACTTGTACCACTAATGATTGGAGCCCCGGATATAGCATTCCCCCGAATAAATAACATAAGCTTTTGACTTCTACCACCCTCATTCCTCCTACTACTGGCCTCCTCCGGAGTTGAAGCCGGGGCTGGAACAGGATGAACAGTATACCCCCCACTCGCA…	TGATAGGAAGAGGACTCAAACCTCTGTCTTCGGGGCTACAACCCACCGCCTATAACACTCGGCCATCCTACCTGTGGCAATCACGCGCTGATTCTTCTCTACCAACCACAAAGACATTGGCACCCTCTATCTTGTATTTGGTGCCTGAGCCGGAATAGTAGGAACCGCCTTAAGCCTCCTAATCCGGGCCGAACTAAGTCAACCCGGCTCGCTTCTCGGCGATGATCAAATTTATAATGTCATCGTTACTGCCCACGCCTTCGTTATAATCTTCTTTATAGTAATACCCATCCTAATTGGGGGCTTTGGGAACTGACTTGTACCACTAATGATTGGAGCCCCGGATATAGCATTCCCCCGAATAAATAACATAAGCTTTTGACTTCTACCACCCTCATT…	1
NC_026119	7953	1582966	Sinibrama taeniatus	NULL	TACAACCCACCGCCTAAAC	TTATGTGACTGGCTTGAAACCA	GTGGCAATTACGCGATGATTCTTTTCTACAAACCACAAAGACATTGGTACCCTTTATCTTGTATTTGGTGCCTGAGCTGGGATAGTGGGGACTGCCCTAAGCCTCCTTATTCGAGCTGAATTAAGCCAACCCGGATCCCTTTTAGGCGATGATCAAATTTATAATGTTATTGTTACCGCCCACGCCTTCGTAATAATTTTCTTTATAGTAATGCCAATTCTTATCGGCGGGTTTGGAAACTGACTTGTTCCACTAATGATTGGTGCACCTGATATAGCATTCCCACGAATAAATAACATAAGCTTCTGACTTCTTCCCCCATCATTCCTGCTACTACTAGCCTCTTCTGGGGTTGAAGCCGGCGCTGGGACAGGGTGAACAGTATACCCACCCCTCGCA…	TGATAGGAAGAGGACTCAAACCTCTGTCTTCGGGGCTACAACCCACCGCCTAAACGCTCGGCTACCCTACCTGTGGCAATTACGCGATGATTCTTTTCTACAAACCACAAAGACATTGGTACCCTTTATCTTGTATTTGGTGCCTGAGCTGGGATAGTGGGGACTGCCCTAAGCCTCCTTATTCGAGCTGAATTAAGCCAACCCGGATCCCTTTTAGGCGATGATCAAATTTATAATGTTATTGTTACCGCCCACGCCTTCGTAATAATTTTCTTTATAGTAATGCCAATTCTTATCGGCGGGTTTGGAAACTGACTTGTTCCACTAATGATTGGTGCACCTGATATAGCATTCCCACGAATAAATAACATAAGCTTCTGACTTCTTCCCCCATCATTC…	1
NC_026221	7953	1592896	Bangana decora	NULL	CTCTGTCTTCGGGGCTACAAC	GGGGTTCAATTCCTCCTTTCCT	GTGGCAATCACACGCTGATTCTTCTCTACCAACCACAAAGACATTGGCACCCTCTATCTTGTATTTGGTGCCTGAGCCGGAATAGTAGGAACCGCATTGAGCCTTCTAATTCGAGCCGAATTAAGTCAACCTGGATCACTTCTTGGTGATGATCAAATTTATAATGTTATTGTTACCGCCCACGCCTTCGTTATAATTTTCTTTATAGTAATACCTATCATGATCGGCGGGTTTGGAAACTGACTTGTACCATTAATGATCGGAGCCCCTGATATAGCATTTCCCCGGATAAATAACATAAGCTTCTGGCTTCTACCTCCCTCATTTCTCCTATTATTAGCCTCTTCTGGAGTTGAGGCTGGAGCGGGAACAGGGTGAACAGTATATCCCCCACTTGCG…	TGGTAGGAAGAGGAATTAAACCTCTGTCTTCGGGGCTACAACCCACCGCCTATGCACTCGGCCATCCTACCTGTGGCAATCACACGCTGATTCTTCTCTACCAACCACAAAGACATTGGCACCCTCTATCTTGTATTTGGTGCCTGAGCCGGAATAGTAGGAACCGCATTGAGCCTTCTAATTCGAGCCGAATTAAGTCAACCTGGATCACTTCTTGGTGATGATCAAATTTATAATGTTATTGTTACCGCCCACGCCTTCGTTATAATTTTCTTTATAGTAATACCTATCATGATCGGCGGGTTTGGAAACTGACTTGTACCATTAATGATCGGAGCCCCTGATATAGCATTTCCCCGGATAAATAACATAAGCTTCTGGCTTCTACCTCCCTCATTT…	1
NC_031619	7953	1606549	Barbodes aurotaeniatus	NULL	GCACTCGGCTACCCTACC	ATGTGACTGGCTTGAAACCA	GTGGCAATTACGCGCTGATTCTTTTCTACAAACCACAAAGACATTGGTACCCTATATCTTGTATTTGGTGCCTGAGCCGGGATAGTGGGGACCGCCCTAAGCCTCCTTATTCGTGCTGAACTAAGCCAGCCCGGATCACTTTTAGGCGATGACCAAATCTATAATGTTATTGTTACTGCCCATGCCTTCGTAATAATTTTCTTTATAGTAATACCAATCCTAATTGGCGGATTTGGAAACTGACTCGTCCCGTTAATAATTGGAGCACCTGATATAGCATTCCCACGAATAAATAATATAAGTTTTTGACTCCTACCCCCATCATTTCTTCTTCTATTAGCCTCTTCTGGTGTTGAGGCTGGAGCCGGAACGGGGTGGACAGTTTACCCACCACTCGCA…	TGATAAGGAGAGGATTTGAACCTCTGTCTTCGGGGCTACAACCCACCGCCTGAGCACTCGGCTACCCTACCTGTGGCAATTACGCGCTGATTCTTTTCTACAAACCACAAAGACATTGGTACCCTATATCTTGTATTTGGTGCCTGAGCCGGGATAGTGGGGACCGCCCTAAGCCTCCTTATTCGTGCTGAACTAAGCCAGCCCGGATCACTTTTAGGCGATGACCAAATCTATAATGTTATTGTTACTGCCCATGCCTTCGTAATAATTTTCTTTATAGTAATACCAATCCTAATTGGCGGATTTGGAAACTGACTCGTCCCGTTAATAATTGGAGCACCTGATATAGCATTCCCACGAATAAATAATATAAGTTTTTGACTCCTACCCCCATCATTT…	1
NC_034755	7953	1606550	Barbodes binotatus	common barb	CTACAACCCACCGCCTGA	GGGGGTTCGATTCCTTCCTTT	GTGGCAATTACGCGCTGATTCTTTTCTACAAACCACAAAGACATTGGTACCCTTTATCTTGTATTTGGTGCCTGAGCCGGAATAGTGGGGACTGCTTTAAGCCTCCTAATTCGAGCTGAACTAAGCCAACCCGGATCACTACTAGGTGATGATCAAATTTATAATGTTATTGTTACTGCCCACGCCTTCGTAATAATTTTCTTTATAGTAATGCCAATTCTTATTGGTGGATTCGGAAACTGACTTGTACCACTAATGATCGGAGCGCCTGATATAGCATTCCCACGAATAAACAACATAAGCTTCTGGCTACTGCCCCCATCATTCCTTCTGCTGCTAGCCTCTTCTGGAGTTGAAGCAGGGGCTGGAACTGGGTGAACTGTTTATCCCCCTCTGGCA…	TGATAGGGAGAGGACTTAAACCTCTGTCTTCGGGGCTACAACCCACCGCCTGAACGCTCGGCTACCCTACCTGTGGCAATTACGCGCTGATTCTTTTCTACAAACCACAAAGACATTGGTACCCTTTATCTTGTATTTGGTGCCTGAGCCGGAATAGTGGGGACTGCTTTAAGCCTCCTAATTCGAGCTGAACTAAGCCAACCCGGATCACTACTAGGTGATGATCAAATTTATAATGTTATTGTTACTGCCCACGCCTTCGTAATAATTTTCTTTATAGTAATGCCAATTCTTATTGGTGGATTCGGAAACTGACTTGTACCACTAATGATCGGAGCGCCTGATATAGCATTCCCACGAATAAACAACATAAGCTTCTGGCTACTGCCCCCATCATTC…	1
NC_034755	7953	1606550	Barbodes binotatus	spotted barb	TACAACCCACCGCCTAAAC	TTATGTGACTGGCTTGAAACCA	GTGGCAATTACGCGCTGATTCTTTTCTACAAACCACAAAGACATTGGTACCCTTTATCTCGTATTTGGTGCCTGAGCCGGAATAGTGGGAACCGCCCTAAGCCTTCTCATTCGAGCCGAACTAAGCCAACCTGGATCTCTTCTGGGCGATGATCAAATTTATAATGTTATTGTAACCGCCCACGCCTTCGTAATAATTTTCTTTATAGTAATACCAATTCTGATTGGAGGATTTGGAAACTGACTTGTACCCCTTATAATTGGAGCGCCTGATATAGCATTCCCTCGAATAAATAACATAAGCTTCTGATTATTGCCTCCCTCCTTTCTATTACTATTAGCCTCTTCCGGTGTAGAAGCCGGAGCTGGGACAGGATGAACAGTTTACCCACCACTTGCA…	TGATAAGGAGAGGACTTAAACCTCTGTCTTCGGGGCTACAACCCACCGCCTAAACACTCGGCTACCTTACCTGTGGCAATTACGCGCTGATTCTTTTCTACAAACCACAAAGACATTGGTACCCTTTATCTCGTATTTGGTGCCTGAGCCGGAATAGTGGGAACCGCCCTAAGCCTTCTCATTCGAGCCGAACTAAGCCAACCTGGATCTCTTCTGGGCGATGATCAAATTTATAATGTTATTGTAACCGCCCACGCCTTCGTAATAATTTTCTTTATAGTAATACCAATTCTGATTGGAGGATTTGGAAACTGACTTGTACCCCTTATAATTGGAGCGCCTGATATAGCATTCCCTCGAATAAATAACATAAGCTTCTGATTATTGCCTCCCTCCTTT…	1
NC_031610	7953	1606680	Puntigrus partipentazona	NULL	CTACAACCCGCCGCCTAGG	ACATGGGGGTTCAATTCCTCC	GTGGCAATTACACGCTGATTCTTTTCTACAAACCACAAAGACATTGGTACCCTCTATCTTGTATTTGGTGCCTGAGCCGGAATAGTGGGAACCGCCTTAAGCCTTCTCATTCGGGCTGAATTAAGTCAGCCCGGGTCACTTCTAGGCGATGACCAAATTTATAACGTTATTGTTACTGCCCACGCCTTTGTAATAATCTTCTTTATAGTAATGCCGATTCTTATCGGAGGATTTGGAAACTGACTGGTACCATTAATGATTGGGGCACCTGACATGGCATTCCCCCGAATAAATAATATAAGCTTCTGGCTTCTACCACCATCATTTCTACTACTACTAGCCTCTTCTGGCGTTGAGGCCGGCGCCGGGACAGGATGAACAGTATACCCGCCACTTGCA…	TGATAGGGAGAGGACTCAAACCTCTGTCTTCGGGGCTACAACCCGCCGCCTAGGCACTAGGCTACTCTACCTGTGGCAATTACACGCTGATTCTTTTCTACAAACCACAAAGACATTGGTACCCTCTATCTTGTATTTGGTGCCTGAGCCGGAATAGTGGGAACCGCCTTAAGCCTTCTCATTCGGGCTGAATTAAGTCAGCCCGGGTCACTTCTAGGCGATGACCAAATTTATAACGTTATTGTTACTGCCCACGCCTTTGTAATAATCTTCTTTATAGTAATGCCGATTCTTATCGGAGGATTTGGAAACTGACTGGTACCATTAATGATTGGGGCACCTGACATGGCATTCCCCCGAATAAATAATATAAGCTTCTGGCTTCTACCACCATCATTT…	1
NC_010110	7953	1606681	Puntigrus tetrazona	Sumatra barb	GAACGCTCGGCTACCCTAC	TGGGGGTTCAATTCCTTCCTT	GTGGCAATTACACGCTGATTCTTTTCTACAAATCACAAAGACATTGGTACCCTTTATCTTGTATTCGGTGCCTGAGCTGGAATGGTAGGAACCGCGCTAAGCCTCCTTATTCGAGCCGAACTAAGCCAACCCGGGTCACTTCTAGGCGACGATCAAATTTATAATGTTATTGTTACTGCCCACGCCTTTGTTATAATTTTCTTTATAGTAATACCAATTCTTATTGGAGGGTTTGGAAACTGACTTGTGCCGCTAATGATTGGGGCACCTGACATGGCGTTTCCTCGAATAAATAACATAAGCTTTTGACTTCTCCCTCCCTCTTTCCTCCTGTTATTAGCCTCTTCTGGTGTTGAGGCCGGGGCTGGGACAGGATGAACAGTGTACCCGCCACTTGCA…	TGATAGGGAGAGGACTTGAACCTCTGTCTTCGGGGCTACAACCCACCGCCTGAACGCTCGGCTACCCTACCTGTGGCAATTACACGCTGATTCTTTTCTACAAATCACAAAGACATTGGTACCCTTTATCTTGTATTCGGTGCCTGAGCTGGAATGGTAGGAACCGCGCTAAGCCTCCTTATTCGAGCCGAACTAAGCCAACCCGGGTCACTTCTAGGCGACGATCAAATTTATAATGTTATTGTTACTGCCCACGCCTTTGTTATAATTTTCTTTATAGTAATACCAATTCTTATTGGAGGGTTTGGAAACTGACTTGTGCCGCTAATGATTGGGGCACCTGACATGGCGTTTCCTCGAATAAATAACATAAGCTTTTGACTTCTCCCTCCCTCTTTC…	1
NC_010110	7953	1606681	Puntigrus tetrazona	tiger barb	CTACAACCCGCCGCCTAAACA	ACATGGGGGTTCAATTCCTCC	GTGGCAATTACGCGCTGATTCTTTTCTACAAACCACAAAGACATTGGTACCCTTTATCTTGTATTTGGTGCCTGAGCTGGAATAGTAGGGACCGCCCTGAGCCTCCTTATTCGAGCCGAACTAAGCCAACCCGGATCACTTCTAGGCGATGATCAAATTTATAATGTTATTGTTACCGCTCATGCCTTCGTCATAATTTTCTTTATAGTAATACCAATCCTTATTGGTGGGTTTGGAAACTGACTCGTGCCACTAATAATTGGAGCACCCGACATGGCATTCCCACGAATAAATAACATAAGCTTCTGACTCCTACCCCCCTCTTTCCTTTTACTACTAGCCTCTTCTGGTGTTGAGGCCGGGGCTGGAACAGGATGAACAGTGTACCCCCCACTCGCA…	TGATAAGGAGAGGATTTAAACCTCTGTCTTCGGGGCTACAACCCGCCGCCTAAACACTCGGCTACCCTACCTGTGGCAATTACGCGCTGATTCTTTTCTACAAACCACAAAGACATTGGTACCCTTTATCTTGTATTTGGTGCCTGAGCTGGAATAGTAGGGACCGCCCTGAGCCTCCTTATTCGAGCCGAACTAAGCCAACCCGGATCACTTCTAGGCGATGATCAAATTTATAATGTTATTGTTACCGCTCATGCCTTCGTCATAATTTTCTTTATAGTAATACCAATCCTTATTGGTGGGTTTGGAAACTGACTCGTGCCACTAATAATTGGAGCACCCGACATGGCATTCCCACGAATAAATAACATAAGCTTCTGACTCCTACCCCCCTCTTTC…	1
NC_021973	7953	1606683	Sahyadria denisonii	Denison barb	GCTACAACCCACCGCCTAAG	ATGTGGCTGGCTTGAAACCA	GTGGCAATCACACGTTGATTCTTCTCTACCAACCACAAAGACATTGGCACCCTTTACCTCGTATTCGGTGCCTGAGCCGGAATAGTAGGAACTGCTTTAAGCCTTCTTATTCGAGCCGAATTAAGCCAACCCGGATCACTTCTAGGCGATGACCAAATTTATAATGTTATTGTTACTGCTCACGCCTTCGTGATGATCTTCTTTATAGTAATGCCCATCCTTATTGGAGGATTTGGAAACTGACTTGTACCGCTAATAATTGGAGCCCCAGACATAGCATTCCCCCGAATAAATAATATAAGCTTCTGACTACTACCCCCATCATTCCTATTATTACTAGCTTCTTCTGGTGTTGAAGCTGGAGCCGGAACAGGATGAACAGTGTATCCCCCTCTTTCA…	TGATAGGAAGAGGACTTAAACCTCTGTCTTCGGGGCTACAACCCACCGCCTAAGCACTCGGCCACCCTACCTGTGGCAATCACACGTTGATTCTTCTCTACCAACCACAAAGACATTGGCACCCTTTACCTCGTATTCGGTGCCTGAGCCGGAATAGTAGGAACTGCTTTAAGCCTTCTTATTCGAGCCGAATTAAGCCAACCCGGATCACTTCTAGGCGATGACCAAATTTATAATGTTATTGTTACTGCTCACGCCTTCGTGATGATCTTCTTTATAGTAATGCCCATCCTTATTGGAGGATTTGGAAACTGACTTGTACCGCTAATAATTGGAGCCCCAGACATAGCATTCCCCCGAATAAATAATATAAGCTTCTGACTACTACCCCCATCATTC…	1
NC_037156	7953	160765	Candidia barbatus	Lake Candidus dace	GCTACAACCCACCGCCTAAA	TATGTGGCTGGCTTGAAACC	GTGGCAATCACGCGCTGATTCTTCTCTACTAACCACAAAGACATTGGTACCCTCTATCTTGTATTTGGTGCCTGAGCCGGAATAGTGGGAACCGCCCTAAGCCTCCTTATTCGAGCTGAGCTTAGCCAACCCGGGTCACTTCTAGGCGATGATCAAATTTATAATGTTATCGTTACTGCCCATGCCTTCGTAATAATCTTCTTTATAGTAATGCCCATCCTCATCGGAGGATTCGGAAACTGACTTGTGCCTCTAATAATTGGAGCCCCCGACATAGCATTCCCACGAATAAACAACATAAGCTTCTGATTACTACCCCCATCATTCCTGCTATTATTAGCCTCCTCTGGTGTTGAAGCCGGGGCTGGGACAGGATGAACAGTATACCCCCCTCTTGCA…	TGATAGGAAGAGGATTTAAACCTCTGTCTTCGGGGCTACAACCCACCGCCTAAACTCTCGGCCACCCTACCTGTGGCAATCACGCGCTGATTCTTCTCTACTAACCACAAAGACATTGGTACCCTCTATCTTGTATTTGGTGCCTGAGCCGGAATAGTGGGAACCGCCCTAAGCCTCCTTATTCGAGCTGAGCTTAGCCAACCCGGGTCACTTCTAGGCGATGATCAAATTTATAATGTTATCGTTACTGCCCATGCCTTCGTAATAATCTTCTTTATAGTAATGCCCATCCTCATCGGAGGATTCGGAAACTGACTTGTGCCTCTAATAATTGGAGCCCCCGACATAGCATTCCCACGAATAAACAACATAAGCTTCTGATTACTACCCCCATCATTC…	1
NC_021644	7953	160766	Onychostoma barbatulum	Taiwan shoveljaw carp	TACAACCCGCCGCCTAAAC	GGGGGTTCAATTCCTTCCTT	GTGGCAATCACGCGTTGATTCTTCTCTACTAACCACAAAGACATTGGTACCCTCTATCTCGTATTCGGTGCCTGAGCCGGAATAGTGGGAACCGCCTTAAGCCTCCTCATTCGGGCTGAACTAAGCCAACCCGGATCTCTTCTAGGCGATGACCAAATTTATAATGTTATTGTAACTGCCCATGCCTTCGTAATAATTTTCTTTATAGTAATACCTGTCCTTATCGGAGGGTTCGGAAACTGACTCGTACCATTAATAATTGGAGCCCCGGACATAGCATTCCCCCGTATGAATAACATAAGCTTCTGACTTCTGCCCCCATCATTCCTGCTACTACTAGCCTCTTCTGGTGTCGAAGCTGGAGCTGGAACAGGATGAACAGTATATCCACCTCTTGCG…	TGATAGGGAGAGGACTTAAACCTCTGTCTTCGGGGCTACAACCCGCCGCCTAAACACTCAGCCACCCTACCTGTGGCAATCACGCGTTGATTCTTCTCTACTAACCACAAAGACATTGGTACCCTCTATCTCGTATTCGGTGCCTGAGCCGGAATAGTGGGAACCGCCTTAAGCCTCCTCATTCGGGCTGAACTAAGCCAACCCGGATCTCTTCTAGGCGATGACCAAATTTATAATGTTATTGTAACTGCCCATGCCTTCGTAATAATTTTCTTTATAGTAATACCTGTCCTTATCGGAGGGTTCGGAAACTGACTCGTACCATTAATAATTGGAGCCCCGGACATAGCATTCCCCCGTATGAATAACATAAGCTTCTGACTTCTGCCCCCATCATTC…	1
NC_032722	7953	1607699	Rasbora aprotaenia	NULL	TACAACCCACCGCCTAAAC	TTATGTGACTGGCTTGAAACCA	GTGGCAATCACGCGCTGATTCTTCTCTACTAACCACAAAGACATTGGTACCCTTTATCTCGTATTTGGTGCCTGAGCCGGAATAGTAGGAACCGCCTTAAGCCTTCTCATTCGAGCTGAATTAAGCCAGCCCGGATCGCTCCTAGGTGACGACCAAATTTATAATGTTATCGTAACTGCTCACGCCTTTGTAATAATTTTCTTTATAGTAATACCTGTCCTTATCGGAGGATTTGGAAACTGACTCGTACCACTAATAATTGGAGCCCCAGACATAGCATTCCCTCGTATGAACAACATAAGCTTCTGACTCCTACCCCCATCATTCCTATTATTACTAGCCTCTTCTGGTGTCGAAGCCGGGGCTGGAACAGGATGAACAGTATATCCACCTCTCGCA…	TGATAGGAAGAGGACTTAAACCTCTGTCTTCGGGGCTACAACCCACCGCCTAAACACTCGGCCACCCTACCTGTGGCAATCACGCGCTGATTCTTCTCTACTAACCACAAAGACATTGGTACCCTTTATCTCGTATTTGGTGCCTGAGCCGGAATAGTAGGAACCGCCTTAAGCCTTCTCATTCGAGCTGAATTAAGCCAGCCCGGATCGCTCCTAGGTGACGACCAAATTTATAATGTTATCGTAACTGCTCACGCCTTTGTAATAATTTTCTTTATAGTAATACCTGTCCTTATCGGAGGATTTGGAAACTGACTCGTACCACTAATAATTGGAGCCCCAGACATAGCATTCCCTCGTATGAACAACATAAGCTTCTGACTCCTACCCCCATCATTC…	1
NC_027169	7953	1608454	Sinocyclocheilus anshuiensis	NULL	ACCTTCATACTCGGGGCTACA	GTATGTGGCTGGCTTGAAACC	GTGGCAATCACACGATGATTCTTCTCTACTAATCATAAAGACATTGGTACCCTCTATCTTGTATTTGGTGCCTGAGCCGGGATAGTGGGAACCGCCCTTAGTCTCCTAATCCGAGCGGAACTTAGCCAACCCGGGTCACTCTTAGGTGACGACCAAATTTACAATGTTATTGTAACTGCCCACGCCTTTGTAATAATTTTCTTTATAGTTATACCAGTACTAATTGGAGGATTTGGAAACTGACTTGTACCATTAATGATCGGGGCCCCAGATATAGCATTCCCTCGAATAAATAACATAAGCTTTTGACTCCTACCTCCATCATTTTTACTTCTATTAGCTTCCTCCGGGGTTGAAGCTGGGGCCGGAACAGGATGAACAGTCTACCCACCGCTTGCT…	TGATAGAGAAAGGACTTGAACCTTCATACTCGGGGCTACAACCCGACGCCTTACATTCGGCCACCCTACCTGTGGCAATCACACGATGATTCTTCTCTACTAATCATAAAGACATTGGTACCCTCTATCTTGTATTTGGTGCCTGAGCCGGGATAGTGGGAACCGCCCTTAGTCTCCTAATCCGAGCGGAACTTAGCCAACCCGGGTCACTCTTAGGTGACGACCAAATTTACAATGTTATTGTAACTGCCCACGCCTTTGTAATAATTTTCTTTATAGTTATACCAGTACTAATTGGAGGATTTGGAAACTGACTTGTACCATTAATGATCGGGGCCCCAGATATAGCATTCCCTCGAATAAATAACATAAGCTTTTGACTCCTACCTCCATCATTTT…	1
NC_026543	7953	1610701	Cyprinus carpio Furong x Carassius auratus red var	NULL	CTAAACGCTCGGCTACCCTAC	TGTGACTGCCTTGAAACCAGT	GTGGCAATTACGCGCTGATTCTTTTCTACAAACCACAAAGACATTGGTACCCTTTATCTTGTATTTGGTGCCTGAGCCGGGATAGTGGGGACTGCCCTAAGCCTCCTTATCCGAGCCGAACTAAGCCAGCCTGGGTCACTTTTAGGTGATGATCAAATTTATAATGTCATCGTTACCGCCCACGCCTTTGTAATAATTTTCTTTATAGTCATGCCAATTCTTATTGGGGGGTTTGGAAACTGACTCGTCCCACTAATGATTGGTGCACCCGACATAGCATTCCCACGAATAAATAACATGAGTTTCTGGCTCCTTCCCCCATCATTCCTACTGCTATTAGCTTCTTCTGGAGTTGAGGCCGGCGCTGGGACGGGGTGAACAGTATACCCACCCCTCGCA…	TGATAGGGAGAGGACTTAAACCTCTGTCTTCGGGGCTACAACCCACCGCCTAAACGCTCGGCTACCCTACCTGTGGCAATTACGCGCTGATTCTTTTCTACAAACCACAAAGACATTGGTACCCTTTATCTTGTATTTGGTGCCTGAGCCGGGATAGTGGGGACTGCCCTAAGCCTCCTTATCCGAGCCGAACTAAGCCAGCCTGGGTCACTTTTAGGTGATGATCAAATTTATAATGTCATCGTTACCGCCCACGCCTTTGTAATAATTTTCTTTATAGTCATGCCAATTCTTATTGGGGGGTTTGGAAACTGACTCGTCCCACTAATGATTGGTGCACCCGACATAGCATTCCCACGAATAAATAACATGAGTTTCTGGCTCCTTCCCCCATCATTC…	1
NC_026693	7953	1616773	Hemiculterella sauvagei	NULL	GCACTCGGCCACCCTACC	TATGTGACTGGCTTGAAACCA	ATGGCAATCACACGTTGATTCTTTTCTACCAATCACAAAGACATTGGCACCCTTTATTTAGTATTTGGTGCCTGAGCTGGAATAGTGGGAACCGCCCTAAGCCTTCTTATCCGAGCTGAACTAAGCCAACCCGGATCACTTCTAGGCGATGACCAAATTTATAATGTTATTGTTACTGCTCACGCTTTCGTAATAATCTTTTTTATAGTTATACCAATTCTTATTGGGGGATTTGGAAACTGACTCGTACCGCTAATAATTGGAGCACCAGACATGGCATTTCCACGAATGAACAATATGAGTTTCTGACTTCTGCCTCCATCATTTCTTTTACTACTAGCCTCTTCTGGAGTTGAAGCTGGAGCAGGAACAGGATGAACAGTATATCCACCTCTTGCT…	TGATAGAGAGAGGATTTAAACCTCTGTTCATGGAGCTACAATCCACCGCCTTGCACTCGGCCACCCTACCTATGGCAATCACACGTTGATTCTTTTCTACCAATCACAAAGACATTGGCACCCTTTATTTAGTATTTGGTGCCTGAGCTGGAATAGTGGGAACCGCCCTAAGCCTTCTTATCCGAGCTGAACTAAGCCAACCCGGATCACTTCTAGGCGATGACCAAATTTATAATGTTATTGTTACTGCTCACGCTTTCGTAATAATCTTTTTTATAGTTATACCAATTCTTATTGGGGGATTTGGAAACTGACTCGTACCGCTAATAATTGGAGCACCAGACATGGCATTTCCACGAATGAACAATATGAGTTTCTGACTTCTGCCTCCATCATTTC…	1
NC_026870	7953	1628817	Cyprinus carpio specularis x Carassius cuvieri	NULL	GCTACAACCCACCGCCTAAA	TATGTGGCTGGCTTGAAACC	GTGGCAATCACACGCTGATTCTTCTCTACCAACCACAAAGACATTGGCACCCTTTATCTTGTATTTGGTGCCTGAGCCGGAATAGTGGGAACCGCTTTAAGCCTCCTTATTCGGGCTGAGCTAAGCCAACCTGGATCACTTCTAGGCGATGATCAAATTTATAATGTTATCGTTACTGCCCACGCCTTCGTAATAATCTTCTTTATAGTAATGCCAATTCTTATTGGTGGGTTCGGAAACTGACTCGTACCACTAATGATTGGAGCTCCAGACATAGCATTCCCACGGATAAATAACATAAGCTTCTGATTACTACCCCCCTCGTTCCTATTATTATTAGCTTCTTCGGGAGTTGAAGCTGGAGCCGGAACAGGGTGAACGGTATACCCGCCTCTTTCA…	TGATAGGAAGAGGACTTAAACCTCTGTCTTCGGGGCTACAACCCACCGCCTAAACGCTCGGCTACCCTACCTGTGGCAATCACACGCTGATTCTTCTCTACCAACCACAAAGACATTGGCACCCTTTATCTTGTATTTGGTGCCTGAGCCGGAATAGTGGGAACCGCTTTAAGCCTCCTTATTCGGGCTGAGCTAAGCCAACCTGGATCACTTCTAGGCGATGATCAAATTTATAATGTTATCGTTACTGCCCACGCCTTCGTAATAATCTTCTTTATAGTAATGCCAATTCTTATTGGTGGGTTCGGAAACTGACTCGTACCACTAATGATTGGAGCTCCAGACATAGCATTCCCACGGATAAATAACATAAGCTTCTGATTACTACCCCCCTCGTTC…	1
NC_027270	7953	1663197	Gnathopogon taeniellus	NULL	ACAACCCACCGCCTAAATACT	TATGTGACTGGCTTGAAACCA	GTGGCAATTACGCGCTGATTCTTTTCTACAAACCACAAAGACATTGGTACCCTTTATCTTGTATTTGGTGCCTGAGCCGGAATAGTGGGGACTGCTTTAAGCCTCCTCATTCGAGCTGAGTTGAGCCAACCTGGCTCACTTCTAGGTGATGACCAAATTTATAATGTAATCGTTACTGCCCACGCCTTCGTAATAATTTTCTTTATAGTAATACCAATTCTCATTGGAGGATTTGGAAACTGGCTTGTACCACTAATAATTGGGGCCCCAGACATGGCATTCCCACGAATAAATAACATAAGCTTCTGACTTCTCCCCCCATCATTTCTTCTATTACTAGCCTCTTCAGGAGTAGAGGCTGGAGCTGGTACAGGGTGAACAGTTTACCCCCCACTATCA…	TGATAGGGAGAGGACTTAAACCTCTGTCTTCGGGGCTACAACCCACCGCCTAAATACTCGGCTACCCTACCTGTGGCAATTACGCGCTGATTCTTTTCTACAAACCACAAAGACATTGGTACCCTTTATCTTGTATTTGGTGCCTGAGCCGGAATAGTGGGGACTGCTTTAAGCCTCCTCATTCGAGCTGAGTTGAGCCAACCTGGCTCACTTCTAGGTGATGACCAAATTTATAATGTAATCGTTACTGCCCACGCCTTCGTAATAATTTTCTTTATAGTAATACCAATTCTCATTGGAGGATTTGGAAACTGGCTTGTACCACTAATAATTGGGGCCCCAGACATGGCATTCCCACGAATAAATAACATAAGCTTCTGACTTCTCCCCCCATCATTT…	1
NC_029752	7953	1673262	Megalobrama terminalis x Megalobrama amblycephala	NULL	GCACTCGGCTACCCTACC	ATGTGACTGGCTTGAAACCA	GTGGCAATTACGCGCTGATTCTTTTCTACAAACCACAAAGACATTGGTACCCTTTATCTTGTATTTGGTGCCTGAGCCGGAATAGTGGGGACCGCCTTAAGCCTTCTTATTCGGGCCGAACTAAGCCAACCCGGATCACTTTTAGGCGATGATCAAATTTATAACGTTATCGTTACCGCCCACGCCTTCGTAATAATTTTCTTTATAGTAATGCCAATTCTTATTGGGGGATTTGGAAACTGACTCGTACCATTAATGATCGGAGCACCCGATATAGCATTTCCACGAATAAATAATATAAGCTTCTGACTTCTACCTCCATCATTCCTATTACTATTAGCCTCCTCTGGTGTCGAAGCCGGAGCTGGAACAGGGTGAACAGTGTACCCGCCACTTGCA…	TGATAGGGAGAGGACTTAAACCTCTGTCTTCGGGGCTACAACCCACCGCCTAGGCACTCGGCTACCCTACCTGTGGCAATTACGCGCTGATTCTTTTCTACAAACCACAAAGACATTGGTACCCTTTATCTTGTATTTGGTGCCTGAGCCGGAATAGTGGGGACCGCCTTAAGCCTTCTTATTCGGGCCGAACTAAGCCAACCCGGATCACTTTTAGGCGATGATCAAATTTATAACGTTATCGTTACCGCCCACGCCTTCGTAATAATTTTCTTTATAGTAATGCCAATTCTTATTGGGGGATTTGGAAACTGACTCGTACCATTAATGATCGGAGCACCCGATATAGCATTTCCACGAATAAATAATATAAGCTTCTGACTTCTACCTCCATCATTC…	1
NC_027741	7953	1698368	Ancherythroculter lini	NULL	TACAACCCACCGCCTAAAC	TTATGTGACTGGCTTGAAACCA	GTGGCAATTACACGCTGATTCTTTTCTACCAACCACAAAGATATTGGCACCCTTTATCTTGTATTTGGTGCCTGAGCCGGGATAGTCGGAACCGCTTTAAGCCTTCTTATTCGAGCTGAGCTAAGCCAACCCGGGTCACTCCTAGGCGATGACCAAATTTATAACGTCATTGTTACCGCCCACGCCTTTGTAATAATTTTCTTTATAGTAATACCAATTCTTATCGGAGGCTTTGGAAACTGACTTGTGCCACTAATAATTGGCGCACCTGACATAGCATTCCCCCGAATAAATAACATAAGCTTCTGGCTCCTTCCTCCTTCATTCCTTCTGCTATTGGCCTCTTCTGGTGTTGAGGCAGGTGCAGGAACAGGATGAACAGTCTATCCCCCACTTGCC…	GGGTAGGGAGAGGACTCAAACCTCTGTCTTCGGGGCTACAACCCACCGCCTAAACGCTCGGCCACCCTACCTGTGGCAATTACACGCTGATTCTTTTCTACCAACCACAAAGATATTGGCACCCTTTATCTTGTATTTGGTGCCTGAGCCGGGATAGTCGGAACCGCTTTAAGCCTTCTTATTCGAGCTGAGCTAAGCCAACCCGGGTCACTCCTAGGCGATGACCAAATTTATAACGTCATTGTTACCGCCCACGCCTTTGTAATAATTTTCTTTATAGTAATACCAATTCTTATCGGAGGCTTTGGAAACTGACTTGTGCCACTAATAATTGGCGCACCTGACATAGCATTCCCCCGAATAAATAACATAAGCTTCTGGCTCCTTCCTCCTTCATTC…	1
NC_032081	7953	1711722	Hypselobarbus pulchellus	NULL	GCGCTCGGCTACCCTACC	GTTATGTGACTGGCTTGAAACCA	GTGGCAATTACACGCTGATTCTTTTCTACTAACCACAAAGACATTGGCACCCTTTATCTTGTATTTGGTGCCTGAGCCGGAATAGTGGGGACTGCTTTAAGCCTCCTCATCCGAGCTGAACTAAGCCAACCTGGATCACTCCTTGGAGATGACCAAATTTATAATGTCATTGTTACCGCTCACGCCTTTGTTATAATTTTCTTTATAGTAATGCCAATTCTTATCGGCGGGTTTGGAAACTGACTTGTACCCCTAATAATTGGAGCACCCGACATAGCATTCCCACGTATAAATAATATAAGCTTCTGACTCCTACCCCCCTCATTCCTTCTACTATTAGCCTCTTCTGGCGTAGAGGCCGGGGCGGGGACAGGCTGAACAGTTTATCCTCCACTTGCA…	TAGTAGGGAGAGGACTCAAACCTCTGTCTTCGGGGCTACAACCCACCGCCTAAGCGCTCGGCTACCCTACCTGTGGCAATTACACGCTGATTCTTTTCTACTAACCACAAAGACATTGGCACCCTTTATCTTGTATTTGGTGCCTGAGCCGGAATAGTGGGGACTGCTTTAAGCCTCCTCATCCGAGCTGAACTAAGCCAACCTGGATCACTCCTTGGAGATGACCAAATTTATAATGTCATTGTTACCGCTCACGCCTTTGTTATAATTTTCTTTATAGTAATGCCAATTCTTATCGGCGGGTTTGGAAACTGACTTGTACCCCTAATAATTGGAGCACCCGACATAGCATTCCCACGTATAAATAATATAAGCTTCTGACTCCTACCCCCCTCATTC…	1
NC_020042	7953	171525	Coreius heterodon	NULL	GGCTACAACCCACTGCCT	ATATGGGGGTTCAATTCCTCC	GTGGCAATTACACGCTGATTCTTCTCTACTAATCACAAAGACATTGGCACCCTTTATCTTGTATTTGGTGCCTGAGCCGGAATAGTGGGAACTGCTTTAAGCCTTCTCATTCGGGCTGAATTAAGCCAACCCGGATCACTTTTAGGCGATGACCAAATTTACAATGTCATCGTCACTGCCCACGCTTTCGTAATAATTTTCTTTATAGTAATACCTATTCTCATCGGGGGATTTGGGAATTGATTAGTGCCCCTAATAATTGGAGCACCCGACATAGCATTCCCCCGAATGAATAATATAAGCTTCTGGCTTCTACCTCCATCATTTCTACTACTTCTTGCCTCTTCTGGCGTAGAAGCAGGGGCAGGAACAGGATGAACAGTATACCCGCCTCTTGCA…	TGATAGGAAAAGGATTTAAACCTTCGTTTTTGGGGCTACAACCCACTGCCTGACGCTTAGCTACCCTACCTGTGGCAATTACACGCTGATTCTTCTCTACTAATCACAAAGACATTGGCACCCTTTATCTTGTATTTGGTGCCTGAGCCGGAATAGTGGGAACTGCTTTAAGCCTTCTCATTCGGGCTGAATTAAGCCAACCCGGATCACTTTTAGGCGATGACCAAATTTACAATGTCATCGTCACTGCCCACGCTTTCGTAATAATTTTCTTTATAGTAATACCTATTCTCATCGGGGGATTTGGGAATTGATTAGTGCCCCTAATAATTGGAGCACCCGACATAGCATTCCCCCGAATGAATAATATAAGCTTCTGGCTTCTACCTCCATCATTTC…	1
NC_024540	7953	171527	Rhinogobio cylindricus	NULL	GCACTCGGCTACCCTACC	ATGTGACTGGCTTGAAACCA	GTGGCAATTACACGCTGATTCTTTTCTACAAACCACAAAGACATTGGTACCCTTTATCTTGTATTTGGTGCCTGAGCCGGAATAGTGGGAACCGCTCTAAGCCTTCTCATTCGAGCCGAACTAAGCCAACCTGGATCACTTCTGGGCGACGACCAAATCTATAATGTTATTGTTACTGCCCATGCCTTCGTAATAATTTTCTTTATAGTAATACCAATTCTTATTGGAGGGTTTGGAAACTGACTCGTACCACTAATAATCGGGGCACCCGACATAGCATTCCCACGAATAAATAACATGAGCTTCTGACTTCTACCCCCCTCTTTCCTTCTTCTATTAGCCTCCTCTGGTGTCGAGGCCGGAGCTGGAACAGGATGAACAGTCTACCCACCACTTGCA…	TGGTAAGGAGAGGACTTAAACCTCTGTCTTCGGGGCTACAACCCGCCGCCTAAGCACTCGGCTACCCTACCTGTGGCAATTACACGCTGATTCTTTTCTACAAACCACAAAGACATTGGTACCCTTTATCTTGTATTTGGTGCCTGAGCCGGAATAGTGGGAACCGCTCTAAGCCTTCTCATTCGAGCCGAACTAAGCCAACCTGGATCACTTCTGGGCGACGACCAAATCTATAATGTTATTGTTACTGCCCATGCCTTCGTAATAATTTTCTTTATAGTAATACCAATTCTTATTGGAGGGTTTGGAAACTGACTCGTACCACTAATAATCGGGGCACCCGACATAGCATTCCCACGAATAAATAACATGAGCTTCTGACTTCTACCCCCCTCTTTC…	1
NC_024423	7953	171529	Rhinogobio typus	NULL	GCTACAACCCACCGCCTAAA	TATGTGGCTGGCTTGAAACC	GTGGCAATTACACGCTGATTCTTTTCTACAAATCACAAAGACATTGGCACCCTTTATCTTGTATTTGGTGCCTGAGCCGGAATAGTTGGAACCGCCCTAAGCCTCCTCATTCGTGCGGAACTAAGCCAGCCCGGCTCCCTTTTAGGCGACGACCAAATTTATAATGTTATCGTAACCGCCCACGCTTTCGTAATGATTTTCTTTATAGTCATACCCATCCTCATCGGAGGGTTTGGTAACTGACTTGTACCGCTAATAATTGGCGCACCAGACATAGCATTCCCACGAATAAACAATATAAGCTTTTGACTTCTTCCCCCATCCTTCCTTCTACTGCTTGCCTCTTCGGGCGTTGAAGCTGGGGCCGGGACTGGCTGAACAGTATATCCACCCCTTGCT…	TGATAGGGAGAGGATTTTAACCTCTATCCACGGGGCTACAACCCACCGCCTAAACGCTCGGCCACCCTACCTGTGGCAATTACACGCTGATTCTTTTCTACAAATCACAAAGACATTGGCACCCTTTATCTTGTATTTGGTGCCTGAGCCGGAATAGTTGGAACCGCCCTAAGCCTCCTCATTCGTGCGGAACTAAGCCAGCCCGGCTCCCTTTTAGGCGACGACCAAATTTATAATGTTATCGTAACCGCCCACGCTTTCGTAATGATTTTCTTTATAGTCATACCCATCCTCATCGGAGGGTTTGGTAACTGACTTGTACCGCTAATAATTGGCGCACCAGACATAGCATTCCCACGAATAAACAATATAAGCTTTTGACTTCTTCCCCCATCCTTC…	1
NC_022720	7953	171530	Rhinogobio ventralis	NULL	CTGACTTCGGCCATCCTACC	TATGCGGCTGGCTTGAAACC	GTGGCAATCACACGCTGATTCTTCTCTACCAACCACAAAGATATTGGCACCCTTTACCTTGTATTTGGTGCCTGAGCCGGAATAGTGGGGACCGCCCTTAGCCTTCTGATTCGTGCCGAGCTCAGCCAACCCGGGGCTCTTCTTGGGGACGACCAGATTTATAATGTTATCGTTACCGCCCACGCTTTTGTAATAATTTTCTTTATAGTAATACCAATTATAATTGGGGGATTTGGTAACTGACTAATTCCTCTTATGATTGGTGCCCCTGATATGGCATTTCCCCGAATAAATAACATAAGCTTTTGACTTCTGCCCCCCTCATTCCTCCTTCTCCTCGCCTCTTCGGGCGTAGAAGCCGGTGCAGGAACAGGATGAACTGTTTATCCACCTCTTGCA…	TGATAGGAAGAGGACTTAAACCTCTATCTTTGGGGCTACAACCCACCACCTGACTTCGGCCATCCTACCTGTGGCAATCACACGCTGATTCTTCTCTACCAACCACAAAGATATTGGCACCCTTTACCTTGTATTTGGTGCCTGAGCCGGAATAGTGGGGACCGCCCTTAGCCTTCTGATTCGTGCCGAGCTCAGCCAACCCGGGGCTCTTCTTGGGGACGACCAGATTTATAATGTTATCGTTACCGCCCACGCTTTTGTAATAATTTTCTTTATAGTAATACCAATTATAATTGGGGGATTTGGTAACTGACTAATTCCTCTTATGATTGGTGCCCCTGATATGGCATTTCCCCGAATAAATAACATAAGCTTTTGACTTCTGCCCCCCTCATTCCT…	1
NC_024621	7953	172905	Schizothorax chongi	NULL	ACAACCCACCACCTATTTCGG	GATGGGGGTTCAATTCCTCCC	GTGGCAATCACACGCTGATTCTTCTCTACCAACCACAAAGATATTGGCACCCTCTACCTAGTATTTGGTGCCTGAGCGGGCATAGTCGGAACTGCCCTAAGCCTATTAATCCGAGCCGAACTTAGTCAGCCAGGATCCCTCCTTGGCGACGACCAAATCTACAACGTTATTGTTACCGCACATGCCTTTGTTATAATCTTCTTTATAGTAATACCCATCCTCATCGGAGGATTTGGCAATTGACTTGTACCACTAATGATTGGGGCCCCAGATATGGCATTCCCACGAATAAACAACATAAGCTTCTGACTCCTGCCACCTTCTTTTCTTTTACTACTGGCCTCGTCCGGTGTTGAAGCTGGGGCCGGAACAGGGTGAACAGTATATCCTCCCCTTGCG…	TGATAGGAAGAGGATTTAAACCTCTATCTTTGGGGCTACAACCCACCACCTATTTCGGCCATCCTACCTGTGGCAATCACACGCTGATTCTTCTCTACCAACCACAAAGATATTGGCACCCTCTACCTAGTATTTGGTGCCTGAGCGGGCATAGTCGGAACTGCCCTAAGCCTATTAATCCGAGCCGAACTTAGTCAGCCAGGATCCCTCCTTGGCGACGACCAAATCTACAACGTTATTGTTACCGCACATGCCTTTGTTATAATCTTCTTTATAGTAATACCCATCCTCATCGGAGGATTTGGCAATTGACTTGTACCACTAATGATTGGGGCCCCAGATATGGCATTCCCACGAATAAACAACATAAGCTTCTGACTCCTGCCACCTTCTTTTCTT…	1
NC_026129	7953	172906	Spinibarbus hollandi	NULL	CTCTGTCTTCGGGGCTACAAC	CACCTTGACAAAGTGATGTAATTTTC	GTGGCAATCACGCGCTGATTTTTCTCTACTAACCATAAAGACATTGGCACCCTTTATCTTGTATTTGGTGCCTGAGCCGGAATAGTTGGCACTGCCCTCAGTCTCTTAATTCGAGCTGAACTTAGCCAACCTGGTTCACTTCTAGGTGACGATCAAATCTATAACGTTATCGTAACTGCACATGCCTTTGTTATAATTTTCTTTATAGTAATACCAATCCTCATCGGAGGATTCGGAAATTGACTTCTTCCATTAATAATTGGAGCCCCCGATATAGCATTCCCCCGAATAAACAATATAAGCTTCTGACTCCTGCCCCCATCATTCCTTCTACTTTTAGCCTCCTCTGGGGTTGAAGCAGGAGCTGGAACGGGATGAACTGTTTATCCGCCACTCGCG…	TGATAGGAAGAGGACTTAAACCTCTGTCTTCGGGGCTACAACCCACCGCCTAAGCACTCGGCCACCCTACCTGTGGCAATCACGCGCTGATTTTTCTCTACTAACCATAAAGACATTGGCACCCTTTATCTTGTATTTGGTGCCTGAGCCGGAATAGTTGGCACTGCCCTCAGTCTCTTAATTCGAGCTGAACTTAGCCAACCTGGTTCACTTCTAGGTGACGATCAAATCTATAACGTTATCGTAACTGCACATGCCTTTGTTATAATTTTCTTTATAGTAATACCAATCCTCATCGGAGGATTCGGAAATTGACTTCTTCCATTAATAATTGGAGCCCCCGATATAGCATTCCCCCGAATAAACAATATAAGCTTCTGACTCCTGCCCCCATCATTC…	1
NC_022182	7953	172907	Cirrhinus molitorella	mud carp	CTACAACCCACCGCCTAAACA	TATGCGGATGGCTTGAAACCA	GTGGCAATCACGCGCTGATTCTTCTCTACAAACCACAAAGATATTGGCACCCTCTACCTTGTATTTGGTGCCTGAGCCGGAATAGTAGGAACTGCCCTAAGCCTTCTAATTCGAGCCGAACTTAGCCAACCCGGATCACTTCTTGGTGATGACCAAATTTATAATGTCATCGTTACCGCACATGCTTTCGTAATGATTTTCTTTATAGTAATGCCAATCCTCATCGGAGGATTTGGGAACTGACTTGTACCCCTAATGATCGGAGCCCCAGACATGGCATTCCCCCGAATGAACAACATAAGCTTCTGACTACTACCCCCTTCATTCCTTCTACTATTAGCTTCTTCTGGAGTTGAAGCCGGGGCGGGGACAGGATGAACAGTCTATCCCCCTCTTGCA…	TGATAGGGAGAGGACTTAAACCTCTGTCTTCGGGGCTACAACCCACCGCCTAAACACTCGGCCACCCTACCTGTGGCAATCACGCGCTGATTCTTCTCTACAAACCACAAAGATATTGGCACCCTCTACCTTGTATTTGGTGCCTGAGCCGGAATAGTAGGAACTGCCCTAAGCCTTCTAATTCGAGCCGAACTTAGCCAACCCGGATCACTTCTTGGTGATGACCAAATTTATAATGTCATCGTTACCGCACATGCTTTCGTAATGATTTTCTTTATAGTAATGCCAATCCTCATCGGAGGATTTGGGAACTGACTTGTACCCCTAATGATCGGAGCCCCAGACATGGCATTCCCCCGAATGAACAACATAAGCTTCTGACTACTACCCCCTTCATTC…	1
NC_021935	7953	172908	Garra orientalis	NULL	ACCTCTATCTTCGGGGCTACA	ATATATGGGGGTTCAATTCCTCCC	GTGGCAATCACACGCTGATTCTTTTCTACTAACCACAAAGACATTGGTACCCTCTACCTAGTATTTGGTGCCTGGGCCGGAATAGTCGGCACCGCTCTAAGCCTACTAATCCGAGCTGAACTAAATCAGCCCGGGTCACTCCTTGGTGATGATCAGATTTATAATGTCATCGTTACAGCACATGCTTTCGTCATAATTTTCTTTATAGTAATACCAATTTTAATTGGAGGTTTTGGAAACTGACTAGTGCCTCTAATAATTGGGGCCCCAGATATGGCATTTCCACGGATAAATAACATAAGCTTCTGGCTTCTACCCCCATCCTTCCTACTGCTCTTGGCCTCATCCGGTGTAGAAGCCGGGGCCGGAACAGGGTGGACCGTTTATCCGCCACTAGCG…	TGATAGGAAGAGGACTCAAACCTCTATCTTCGGGGCTACAACCCGCCACCTGCTTCGGCCATCCTACCTGTGGCAATCACACGCTGATTCTTTTCTACTAACCACAAAGACATTGGTACCCTCTACCTAGTATTTGGTGCCTGGGCCGGAATAGTCGGCACCGCTCTAAGCCTACTAATCCGAGCTGAACTAAATCAGCCCGGGTCACTCCTTGGTGATGATCAGATTTATAATGTCATCGTTACAGCACATGCTTTCGTCATAATTTTCTTTATAGTAATACCAATTTTAATTGGAGGTTTTGGAAACTGACTAGTGCCTCTAATAATTGGGGCCCCAGATATGGCATTTCCACGGATAAATAACATAAGCTTCTGGCTTCTACCCCCATCCTTCCTA…	1
NC_024578	7953	172910	Discogobio tetrabarbatus	NULL	CTCTGTCTTCGGGGCTACAAC	GGGGTTCAATTCCTCCTTTCCT	GTGGCAATCACACGCTGATTCTTCTCTACCAACCACAAAGACATTGGCACCCTATATCTTGTATTTGGTGCCTGAGCCGGAATAGTAGGAACTGCCTTAAGCCTTCTAATTCGAGCCGAACTAAGTCAACCTGGGTCACTCCTCGGTGATGATCAAATTTATAATGTTATTGTTACCGCCCATGCCTTCGTCATAATTTTCTTTATAGTAATACCCATTTTAATTGGAGGATTTGGAAACTGACTCGTACCATTAATGATTGGAGCCCCAGACATGGCATTCCCCCGAATAAATAATATAAGCTTTTGACTCCTACCCCCTTCTTTCCTGCTACTATTAGCCTCTTCAGGGGTTGAGGCTGGAGCCGGAACAGGATGGACAGTATACCCGCCCCTCGCA…	TGGTAGGAAGAGGAATTAAACCTCTGTCTTCGGGGCTACAACCCACCGCCTATACACTCGGCCACCCTACCTGTGGCAATCACACGCTGATTCTTCTCTACCAACCACAAAGACATTGGCACCCTATATCTTGTATTTGGTGCCTGAGCCGGAATAGTAGGAACTGCCTTAAGCCTTCTAATTCGAGCCGAACTAAGTCAACCTGGGTCACTCCTCGGTGATGATCAAATTTATAATGTTATTGTTACCGCCCATGCCTTCGTCATAATTTTCTTTATAGTAATACCCATTTTAATTGGAGGATTTGGAAACTGACTCGTACCATTAATGATTGGAGCCCCAGACATGGCATTCCCCCGAATAAATAATATAAGCTTTTGACTCCTACCCCCTTCTTTC…	1
NC_026712	7953	172914	Pseudolaubuca sinensis	NULL	GGCTACAACCCACCACCTA	CATGGGGGTTCAATTCCTCCC	GTGGCAATCACACGCTGATTCTTCTCTACCAACCACAAAGACATTGGCACCCTCTACCTTGTATTTGGTGCCTGAGCCGGAATAGTCGGAACTGCCCTCAGCCTTCTAATTCGGGCTGAACTTAGCCAACCCGGATCACTACTTGGCGACGACCAAATTTACAACGTCATCGTTACAGCCCACGCCTTTGTAATAATCTTCTTTATAGTGATACCAATTCTCATTGGTGGGTTTGGTAACTGACTAATTCCACTTATAATTGGTGCGCCAGACATAGCCTTCCCCCGAATAAATAATATAAGCTTCTGACTTCTACCCCCATCCTTCCTTCTCCTATTAGCTTCCTCTGGCGTCGAAGCCGGGGCTGGAACAGGGTGAACTGTTTATCCTCCATTAGCG…	TGATAGGAAGAGGACTTAAACCTCTATCTTTGGGGCTACAACCCACCACCTAACTTCGGCCATCCTACCTGTGGCAATCACACGCTGATTCTTCTCTACCAACCACAAAGACATTGGCACCCTCTACCTTGTATTTGGTGCCTGAGCCGGAATAGTCGGAACTGCCCTCAGCCTTCTAATTCGGGCTGAACTTAGCCAACCCGGATCACTACTTGGCGACGACCAAATTTACAACGTCATCGTTACAGCCCACGCCTTTGTAATAATCTTCTTTATAGTGATACCAATTCTCATTGGTGGGTTTGGTAACTGACTAATTCCACTTATAATTGGTGCGCCAGACATAGCCTTCCCCCGAATAAATAATATAAGCTTCTGACTTCTACCCCCATCCTTCCT…	1
NC_029187	7953	172917	Gobiobotia filifer	NULL	CTCTGTCTTCGGGGCTACAAC	GGGGTTCAATTCCTCCTTTCCT	GTGGCAATCACACGCTGATTCTTCTCTACCAACCACAAAGACATTGGCACCCTATATCTTGTATTTGGTGCCTGAGCCGGAATAGTGGGAACCGCCTTAAGCCTCCTAATTCGAGCCGAATTAAGTCAACCTGGATCACTTCTTGGTGATGACCAGATTTATAACGTTATTGTTACTGCCCATGCCTTCGTCATAATTTTCTTTATAGTAATACCCATCTTAATTGGAGGATTTGGAAACTGACTTGTCCCATTAATAATTGGAGCCCCTGACATAGCATTTCCCCGAATGAACAACATAAGCTTCTGACTTCTACCCCCTTCCTTCCTGCTATTGTTGGCCTCTTCTGGAGTTGAAGCCGGGGCCGGAACAGGATGAACAGTATATCCCCCACTTGCA…	TGGTAGGAAGAGGAGTTAAACCTCTGTCTTCGGGGCTACAACCCACCGCCTATGCACTCGGCCACCCTACCTGTGGCAATCACACGCTGATTCTTCTCTACCAACCACAAAGACATTGGCACCCTATATCTTGTATTTGGTGCCTGAGCCGGAATAGTGGGAACCGCCTTAAGCCTCCTAATTCGAGCCGAATTAAGTCAACCTGGATCACTTCTTGGTGATGACCAGATTTATAACGTTATTGTTACTGCCCATGCCTTCGTCATAATTTTCTTTATAGTAATACCCATCTTAATTGGAGGATTTGGAAACTGACTTGTCCCATTAATAATTGGAGCCCCTGACATAGCATTTCCCCGAATGAACAACATAAGCTTCTGACTTCTACCCCCTTCCTTC…	1
NC_031606	7953	172919	Folifer brevifilis	NULL	GGCTCTGATAGGGAGAGGACT	GAAGGAAGTGGCAGAGTGGTT	GTGGCAATCACACGCTGATTCTTCTCTACCAACCACAAAGACATTGGCACCCTTTATCTTGTATTCGGTGCCTGAGCCGGAATAGTTGGAACTGCCCTCAGCCTCCTAATCCGTGCTGAACTAAGCCAACCCGGATCACTTCTAGGTGATGACCAAATTTATAACGTTATCGTTACTGCACATGCCTTTGTCATAATCTTCTTTATAGTAATGCCCATCCTTATTGGAGGCTTTGGGAACTGACTTGTTCCACTAATAATTGGAGCCCCTGACATGGCATTCCCCCGAATAAATAATATAAGCTTTTGACTTCTTCCTCCCTCCTTCCTCCTACTCTTGGCTTCCTCTGGGGTTGAAGCCGGAGCCGGAACAGGATGAACGGTATATCCCCCACTCGCA…	TGATAGGGAGAGGACTTGAACCTCTGTCTTCGGGGCTACAACCCACCGCCTAAACGCTCGGCTACCCTACCTGTGGCAATCACACGCTGATTCTTCTCTACCAACCACAAAGACATTGGCACCCTTTATCTTGTATTCGGTGCCTGAGCCGGAATAGTTGGAACTGCCCTCAGCCTCCTAATCCGTGCTGAACTAAGCCAACCCGGATCACTTCTAGGTGATGACCAAATTTATAACGTTATCGTTACTGCACATGCCTTTGTCATAATCTTCTTTATAGTAATGCCCATCCTTATTGGAGGCTTTGGGAACTGACTTGTTCCACTAATAATTGGAGCCCCTGACATGGCATTCCCCCGAATAAATAATATAAGCTTTTGACTTCTTCCTCCCTCCTTC…	1
NC_028173	7953	1734380	Megalobrama amblycephala x Megalobrama skolkovii	NULL	CTACAACCCGCCACCTGG	GGGGGTTCAATTCCTCCCTTC	GTGGCAATCACACGCTGATTCTTCTCTACTAACCACAAAGATATTGGCACCCTTTACCTTGTATTTGGTGCCTGAGCCGGAATGGTTGGAACAGCCCTTAGCCTTTTAATTCGTGCTGAGCTTAGCCAACCTGGGTCTCTCCTTGGGAATGACCAAATTTATAATGTTATTGTTACTGCCCACGCCTTTGTCATAATCTTCTTTATAGTAATGCCAATTCTCATTGGCGGCTTCGGAAATTGACTCATTCCGCTAATAATTGGCGCCCCCGATATAGCATTTCCACGAATGAATAACATAAGCTTTTGACTTCTCCCACCTTCATTTCTTCTACTACTAGCCTCCTCTGGTGTTGAAGCTGGAGCTGGAACGGGCTGAACGGTGTATCCTCCACTAGCG…	TGATAGGAAGAGGACTTAAACCTCTATCTTCGGGGCTACAACCCGCCACCTGGCTTCGGCCATCCTACCTGTGGCAATCACACGCTGATTCTTCTCTACTAACCACAAAGATATTGGCACCCTTTACCTTGTATTTGGTGCCTGAGCCGGAATGGTTGGAACAGCCCTTAGCCTTTTAATTCGTGCTGAGCTTAGCCAACCTGGGTCTCTCCTTGGGAATGACCAAATTTATAATGTTATTGTTACTGCCCACGCCTTTGTCATAATCTTCTTTATAGTAATGCCAATTCTCATTGGCGGCTTCGGAAATTGACTCATTCCGCTAATAATTGGCGCCCCCGATATAGCATTTCCACGAATGAATAACATAAGCTTTTGACTTCTCCCACCTTCATTTCT…	1
NC_028172	7953	1734381	Megalobrama skolokovii x Megalobrama amblycephala	NULL	CTTCAGGGCTACAACCTACCG	GGGGGTTCAATTCCTCCCTTC	GTGGCAATCACACGCTGATTCTTCTCTACCAACCACAAAGACATTGGTACCCTCTACCTAGTATTTGGTGCCTGAGCCGGAATAGTCGGTACCGCCCTAAGCCTTCTTATTCGAGCCGAACTAAGCCAACCCGGATCCCTTCTAGGCGACGATCAAATTTACAATGTTATCGTCACCGCACACGCTTTCGTTATAATTTTCTTTATAGTAATACCCATCCTTATCGGAGGATTTGGAAACTGACTCGTGCCACTAATAATCGGGGCCCCTGATATAGCTTTCCCACGAATAAATAACATAAGCTTCTGACTCCTTCCACCCTCTTTTCTTTTACTGCTGGCCTCGTCCGGCGTAGAAGCTGGGGCTGGAACAGGGTGAACTGTTTACCCGCCCCTAGCC…	TGATAGGAAGAGGACTCAAACCTCTATCTTCAGGGCTACAACCTACCGCCTATTTCGGCCATCCTACCTGTGGCAATCACACGCTGATTCTTCTCTACCAACCACAAAGACATTGGTACCCTCTACCTAGTATTTGGTGCCTGAGCCGGAATAGTCGGTACCGCCCTAAGCCTTCTTATTCGAGCCGAACTAAGCCAACCCGGATCCCTTCTAGGCGACGATCAAATTTACAATGTTATCGTCACCGCACACGCTTTCGTTATAATTTTCTTTATAGTAATACCCATCCTTATCGGAGGATTTGGAAACTGACTCGTGCCACTAATAATCGGGGCCCCTGATATAGCTTTCCCACGAATAAATAACATAAGCTTCTGACTCCTTCCACCCTCTTTTCTT…	1
NC_028224	7953	1737341	Megalobrama amblycephala x Megalobrama pellegrini	NULL	AAACCTCTGTCTTCGGGGCTA	GGGGTTCGATTCCTCTCCTTC	GTGATAATCACGCGCTGATTCTTCTCTACTAACCATAAAGACATTGGCACCCTTTATCTTGTATTTGGTGCCTGAGCCGGAATAGTTGGAACAGCCCTCAGCCTGCTAATCCGAGCTGAGCTTAGCCAACCCGGATCCCTTCTCGGCGATGATCAGATTTATAACGTCATCGTTACTGCCCATGCCTTCGTCATAATTTTCTTTATAGTAATGCCAATTCTCATTGGAGGATTCGGAAATTGACTAATTCCTCTAATAATTGGAGCCCCTGATATAGCATTCCCTCGGATAAATAACATGAGCTTCTGGCTCCTACCACCCTCCTTCCTGCTACTCTTAGCCTCCTCAGGGGTGGAGGCCGGGGCCGGAACCGGCTGAACAGTATATCCCCCACTTGCC…	TGGCAGGAAGAGGAATTAAACCTCTGTCTTCGGGGCTACAACCCACCGCCTAGCATTAGGCTATCCTACCTGTGATAATCACGCGCTGATTCTTCTCTACTAACCATAAAGACATTGGCACCCTTTATCTTGTATTTGGTGCCTGAGCCGGAATAGTTGGAACAGCCCTCAGCCTGCTAATCCGAGCTGAGCTTAGCCAACCCGGATCCCTTCTCGGCGATGATCAGATTTATAACGTCATCGTTACTGCCCATGCCTTCGTCATAATTTTCTTTATAGTAATGCCAATTCTCATTGGAGGATTCGGAAATTGACTAATTCCTCTAATAATTGGAGCCCCTGATATAGCATTCCCTCGGATAAATAACATGAGCTTCTGGCTCCTACCACCCTCCTTCC…	1
NC_028417	7953	1745989	Cyprinus megalophthalmus	NULL	GGCACTAGGCTACCCTACC	ACATGGGGGTTCAATTCCTCC	GTGGCAATTACACGCTGATTCTTTTCTACAAACCACAAAGACATTGGTACCCTTTATCTTGTATTTGGTGCCTGAGCCGGAATAGTGGGAACCGCTTTAAGCCTTCTCATTCGGGCTGAATTAAGTCAACCCGGGTCACTTCTAGGTGACGACCAAATTTATAACGTTATTGTTACTGCCCACGCCTTTGTAATAATTTTCTTTATAGTAATGCCAATTCTTATTGGAGGGTTTGGAAACTGACTGGTACCACTAATGATTGGGGCACCTGACATGGCATTCCCCCGAATAAATAATATAAGCTTCTGGCTACTACCACCGTCATTCCTACTACTACTAGCCTCTTCTGGCGTTGAAGCCGGTGCCGGAACAGGGTGAACGGTATACCCGCCACTTGCA…	TGATAGGAAGAGGACTCAAACCTCTGTCTTCGGGGCTACAACCCGCCGCCTGGGCACTAGGCTACCCTACCTGTGGCAATTACACGCTGATTCTTTTCTACAAACCACAAAGACATTGGTACCCTTTATCTTGTATTTGGTGCCTGAGCCGGAATAGTGGGAACCGCTTTAAGCCTTCTCATTCGGGCTGAATTAAGTCAACCCGGGTCACTTCTAGGTGACGACCAAATTTATAACGTTATTGTTACTGCCCACGCCTTTGTAATAATTTTCTTTATAGTAATGCCAATTCTTATTGGAGGGTTTGGAAACTGACTGGTACCACTAATGATTGGGGCACCTGACATGGCATTCCCCCGAATAAATAATATAAGCTTCTGGCTACTACCACCGTCATTC…	1
NC_028546	7953	1753971	Zacco acanthogenys	NULL	GCTACAACCCACCGCCTAA	CATGTGACTGGCTTGAAACCA	GTGGCAATTACGCGCTGATTCTTTTCTACAAACCACAAAGACATTGGTACCCTTTATCTTGTATTTGGTGCCTGAGCCGGAATAGTGGGAACCGCTCTAAGCCTTCTCATTCGAGCCGAACTAAGTCAACCCGGATCACTTCTGGGCGATGACCAAATTTATAATGTTATTGTTACTGCCCATGCCTTCGTAATAATTTTCTTTATAGTAATACCAATCCTTATTGGAGGGTTTGGAAACTGACTCGTTCCACTAATAATTGGAGCGCCTGATATGGCATTCCCACGAATAAATAACATAAGCTTCTGACTTCTACCTCCTTCTTTCCTCCTGCTATTAGCCTCTTCCGGAGTCGAGGCCGGAGCTGGGACAGGATGAACAGTTTACCCGCCACTCGCA…	TGATAGGGAGAGGACTTAAACCTCTGTCTTCGGGGCTACAACCCACCGCCTAAACACTCGGCTACCCTACCTGTGGCAATTACGCGCTGATTCTTTTCTACAAACCACAAAGACATTGGTACCCTTTATCTTGTATTTGGTGCCTGAGCCGGAATAGTGGGAACCGCTCTAAGCCTTCTCATTCGAGCCGAACTAAGTCAACCCGGATCACTTCTGGGCGATGACCAAATTTATAATGTTATTGTTACTGCCCATGCCTTCGTAATAATTTTCTTTATAGTAATACCAATCCTTATTGGAGGGTTTGGAAACTGACTCGTTCCACTAATAATTGGAGCGCCTGATATGGCATTCCCACGAATAAATAACATAAGCTTCTGACTTCTACCTCCTTCTTTC…	1
NC_028596	7953	1756417	Candidia pingtungensis	NULL	GCACTCGGCTACCCTACC	ATGTGACTGGCTTGAAACCA	GTGGCAATTACGCGCTGATTCTTTTCTACAAACCACAAAGACATTGGTACCCTTTATCTTGTATTTGGTGCCTGAGCCGGAATAGTGGGAACCGCTCTAAGCCTTCTCATTCGAGCCGAACTAAGCCAACCTGGATCACTTCTGGGCGACGATCAAATTTATAATGTCATTGTCACTGCCCATGCCTTCGTAATAATTTTCTTTATAGTAATACCAATTCTAATCGGAGGGTTTGGAAACTGACTCGTGCCGCTAATAATCGGGGCACCTGATATGGCATTCCCACGAATAAATAACATGAGTTTCTGACTTCTACCCCCCTCTTTCCTCCTACTGTTAGCCTCCTCTGGTGTTGAGGCCGGAGCTGGAACAGGGTGAACAGTCTACCCGCCACTCGCA…	TGATAAGGAGAGGACTTAAACCTCTGTCTTCGGGGCTACAACCCGCCGCCTGAGCACTCGGCTACCCTACCTGTGGCAATTACGCGCTGATTCTTTTCTACAAACCACAAAGACATTGGTACCCTTTATCTTGTATTTGGTGCCTGAGCCGGAATAGTGGGAACCGCTCTAAGCCTTCTCATTCGAGCCGAACTAAGCCAACCTGGATCACTTCTGGGCGACGATCAAATTTATAATGTCATTGTCACTGCCCATGCCTTCGTAATAATTTTCTTTATAGTAATACCAATTCTAATCGGAGGGTTTGGAAACTGACTCGTGCCGCTAATAATCGGGGCACCTGATATGGCATTCCCACGAATAAATAACATGAGTTTCTGACTTCTACCCCCCTCTTTC…	1
NC_029707	7953	1758748	Ancherythroculter kurematsui	NULL	TACAACCCACCGCCTAAAC	TTATGTGACTGGCTTGAAACCA	GTGGCAATTACACGCTGATTCTTTTCTACAAATCACAAAGACATTGGTACCCTTTATCTTGTATTTGGTGCCTGAGCCGGGATAGTGGGAACCGCTTTAAGCCTTCTCATTCGGGCTGAACTAAGTCAACCTGGATCACTCCTAGGTGATGATCAAATTTATAACGTTATTGTTACTGCCCACGCCTTCGTAATAATTTTCTTTATAGTAATACCAATCCTTATTGGAGGATTTGGGAACTGACTAGTGCCATTAATGATTGGAGCACCTGACATAGCATTTCCCCGAATAAATAATATAAGCTTCTGACTACTACCCCCATCATTCCTACTTCTACTAGCCTCTTCTGGCGTTGAAGCTGGCGCCGGAACAGGGTGAACAGTATACCCGCCACTTGCA…	TGATAAGGAGAGGACTTAAACCTCTGTCTTCGGGGCTACAACCCACCGCCTAAACGCTCGGCTACCTTACCTGTGGCAATTACACGCTGATTCTTTTCTACAAATCACAAAGACATTGGTACCCTTTATCTTGTATTTGGTGCCTGAGCCGGGATAGTGGGAACCGCTTTAAGCCTTCTCATTCGGGCTGAACTAAGTCAACCTGGATCACTCCTAGGTGATGATCAAATTTATAACGTTATTGTTACTGCCCACGCCTTCGTAATAATTTTCTTTATAGTAATACCAATCCTTATTGGAGGATTTGGGAACTGACTAGTGCCATTAATGATTGGAGCACCTGACATAGCATTTCCCCGAATAAATAATATAAGCTTCTGACTACTACCCCCATCATTC…	1
NC_036740	7953	1758749	Hemiculter tchangi	NULL	ACCGCTTAACTCTCAGCCATT	GTTCGACTCCTCCCTTTCTCG	GTGGCAATCACACGTTGATTCTTTTCGACTAACCATAAAGACATTGGTACCCTTTATCTCGTATTTGGTGCCTGAGCCGGAATAGTTGGGACAGCTCTTAGCCTACTAATTCGGGCAGAGCTTAGCCAACCTGGTGCTCTCCTAGGAGACGACCAAATTTATAACGTCATTGTAACTGCACATGCCTTTGTAATAATTTTCTTTATAGTAATACCAATTATAATTGGAGGCTTTGGAAACTGGCTAATCCCCTTAATGATTGGGGCCCCCGACATAGCCTTTCCGCGTATAAATAATATAAGCTTTTGACTTTTACCTCCTTCTTTCCTTCTCCTCTTAGCCTCTTCTGGGGTTGAAGCTGGGGCAGGGACCGGATGAACTGTATACCCTCCCCTTGCA…	TGGTAAAAAGAGGGCTCAAACCTCTGTTTATGGGGCTACAATCCACCGCTTAACTCTCAGCCATTTTACCTGTGGCAATCACACGTTGATTCTTTTCGACTAACCATAAAGACATTGGTACCCTTTATCTCGTATTTGGTGCCTGAGCCGGAATAGTTGGGACAGCTCTTAGCCTACTAATTCGGGCAGAGCTTAGCCAACCTGGTGCTCTCCTAGGAGACGACCAAATTTATAACGTCATTGTAACTGCACATGCCTTTGTAATAATTTTCTTTATAGTAATACCAATTATAATTGGAGGCTTTGGAAACTGGCTAATCCCCTTAATGATTGGGGCCCCCGACATAGCCTTTCCGCGTATAAATAATATAAGCTTTTGACTTTTACCTCCTTCTTTCC…	1
NC_034667	7953	1769458	Hypophthalmichthys nobilis x Hypophthalmichthys molitrix	NULL	CTACAACCCACCGCCTGG	ATGTGGCTGGCTTGAAACCA	GTGGCAATTACACGCTGATTCTTTTCTACAAATCACAAAGACATTGGTACCCTTTATCTTGTATTCGGTGCCTGAGCTGGAATAGTAGGAACCGCGCTAAGCCTCCTTATTCGAGCCGAACTAAGCCAACCTGGATCACTTCTAGGCGACGATCAAATTTATAATGTTATTGTTACTGCCCATGCCTTTGTTATAATTTTCTTTATAGTAATACCAATTCTTATTGGAGGGTTAGGTAAGGGGCTTGTGCCGCTAATGATTGGGGCACCTGACATGGCATTTCCTCGAATAAATAACATAAGCTTTTGACTTCTTCCTCCCTCTTTCCTCCTGTTATTAGCCTCTTCTGGTGTTGAGGCCGGGGCTGGGACAGGGTGAACAGTCTACCCGCCGCTTGCA…	TGATAGGGAGAGGACTTAAACCTCTGTCTTCGGGGCTACAACCCACCGCCTGGACGCTCGGCTACCCTACCTGTGGCAATTACACGCTGATTCTTTTCTACAAATCACAAAGACATTGGTACCCTTTATCTTGTATTCGGTGCCTGAGCTGGAATAGTAGGAACCGCGCTAAGCCTCCTTATTCGAGCCGAACTAAGCCAACCTGGATCACTTCTAGGCGACGATCAAATTTATAATGTTATTGTTACTGCCCATGCCTTTGTTATAATTTTCTTTATAGTAATACCAATTCTTATTGGAGGGTTAGGTAAGGGGCTTGTGCCGCTAATGATTGGGGCACCTGACATGGCATTTCCTCGAATAAATAACATAAGCTTTTGACTTCTTCCTCCCTCTTTC…	1
NC_034917	7953	1776111	Acrossocheilus jishouensis	NULL	GGAGCTACAATCCACCGCTT	TTGGCTTGAAACCAGCACATG	GTGGCAATCACACGATGATTTTTCTCAACCAACCACAAAGACATTGGCACCCTCTATTTAGTATTTGGTGCCTGAGCCGGGATAGTAGGCACCGCCCTAAGTCTACTAATTCGAGCAGAACTAAGCCAGCCAGGCGCTCTCCTAGGGGATGACCAAATCTATAACGTGATCGTTACAGCCCATGCCTTCGTTATGATTTTCTTTATAGTTATGCCAATTATGATTGGAGGCTTTGGAAACTGATTAATTCCCCTAATAATCGGGGCCCCAGACATAGCATTTCCTCGAATAAATAACATAAGCTTCTGACTCCTTCCCCCATCCTTTCTCCTCCTCTTATCTTCGTCTGGAGTTGAAGCTGGCGCTGGTACTGGATGGACAGTTTATCCCCCTCTAGCC…	TGATAAGGAGAGGAATTAAACCTCTGTCCATGGAGCTACAATCCACCGCTTAGGCTCTCAGCCACCCTACCTGTGGCAATCACACGATGATTTTTCTCAACCAACCACAAAGACATTGGCACCCTCTATTTAGTATTTGGTGCCTGAGCCGGGATAGTAGGCACCGCCCTAAGTCTACTAATTCGAGCAGAACTAAGCCAGCCAGGCGCTCTCCTAGGGGATGACCAAATCTATAACGTGATCGTTACAGCCCATGCCTTCGTTATGATTTTCTTTATAGTTATGCCAATTATGATTGGAGGCTTTGGAAACTGATTAATTCCCCTAATAATCGGGGCCCCAGACATAGCATTTCCTCGAATAAATAACATAAGCTTCTGACTCCTTCCCCCATCCTTT…	1
NC_034919	7953	1776113	Acrossocheilus wuyiensis	NULL	GGAGCTACAATCCACCGCTT	TTGGCTTGAAACCAGCACATG	GTGGCAATCACACGATGATTTTTCTCAACCAACCACAAAGACATTGGCACCCTCTATTTAGTATTTGGTGCCTGAGCCGGGATAGTAGGCACCGCCCTAAGTCTACTAATTCGAGCAGAACTAAGCCAGCCAGGCGCTCTCCTAGGGGATGACCAAATCTATAACGTGATCGTTACAGCCCATGCCTTCGTTATGATTTTCTTTATAGTTATGCCAATTATGATCGGAGGCTTTGGAAACTGATTAATTCCCCTAATAATCGGGGCCCCAGACATAGCATTTCCTCGAATAAATAACATAAGCTTCTGACTCCTTCCCCCATCCTTTCTCCTCCTCTTATCTTCGTCTGGAGTTGAAGCTGGCGCTGGTACTGGATGGACAGTTTATCCCCCTCTAGCC…	TGATAAGGAGAGGAATTAAACCTCTGTCCATGGAGCTACAATCCACCGCTTAGGCTCTCAGCCACCCTACCTGTGGCAATCACACGATGATTTTTCTCAACCAACCACAAAGACATTGGCACCCTCTATTTAGTATTTGGTGCCTGAGCCGGGATAGTAGGCACCGCCCTAAGTCTACTAATTCGAGCAGAACTAAGCCAGCCAGGCGCTCTCCTAGGGGATGACCAAATCTATAACGTGATCGTTACAGCCCATGCCTTCGTTATGATTTTCTTTATAGTTATGCCAATTATGATCGGAGGCTTTGGAAACTGATTAATTCCCCTAATAATCGGGGCCCCAGACATAGCATTTCCTCGAATAAATAACATAAGCTTCTGACTCCTTCCCCCATCCTTT…	1
NC_017614	7953	177615	Labeo calbasu	orange-fin labeo	GGAGCTACAATCCACCGCTT	TTGGCTTGAAACCAGCACATG	GTGGCAATCACACGATGATTTTTCTCAACCAACCACAAAGACATTGGCACCCTCTATTTAGTATTTGGTGCCTGAGCCGGGATAGTAGGCACCGCCCTAAGTCTACTAATTCGAGCAGAACTAAGCCAGCCAGGCGCTCTCCTAGGGGATGACCAGATCTATAACGTGATCGTTACAGCCCATGCCTTCGTTATGATTTTCTTTATAGTTATGCCAATTATGATTGGAGGCTTTGGAAACTGATTAATTCCCCTAATAATCGGGGCCCCAGACATAGCATTTCCTCGAATAAATAACATAAGCTTCTGACTCCTTCCCCCATCCTTTCTCCTCCTCTTATCTTCGTCTGGAGTTGAAGCTGGCGCTGGTACTGGATGGACAGTTTATCCCCCTCTAGCC…	TGATAAGGAGAGGAATTAAACCTCTGTCCATGGAGCTACAATCCACCGCTTAGGCTCTCAGCCACCCTACCTGTGGCAATCACACGATGATTTTTCTCAACCAACCACAAAGACATTGGCACCCTCTATTTAGTATTTGGTGCCTGAGCCGGGATAGTAGGCACCGCCCTAAGTCTACTAATTCGAGCAGAACTAAGCCAGCCAGGCGCTCTCCTAGGGGATGACCAGATCTATAACGTGATCGTTACAGCCCATGCCTTCGTTATGATTTTCTTTATAGTTATGCCAATTATGATTGGAGGCTTTGGAAACTGATTAATTCCCCTAATAATCGGGGCCCCAGACATAGCATTTCCTCGAATAAATAACATAAGCTTCTGACTCCTTCCCCCATCCTTT…	1
NC_029387	7953	1785604	Squalidus multimaculatus	NULL	AACCACCGCTTAGTACTCAGC	TGCGATTGGCTTGAAACCATT	GTGGCAATCACACGCTGATTTTTTTCTACAAATCATAAAGACATTGGCACCCTTTATTTGGTATTCGGTGCATGGGCCGGTATAGTGGGGACTGCCCTAAGTCTTCTTATTCGGGCAGAACTAAGTCAACCCGGGGCCCTTCTTGGTGATGACCAGATCTATAATGTAATTGTTACAGCACACGCCCTTTGTAATAATTTTTTTATAGTTATACCAATTATAATTGGGGGGTTCGGAAACTGACTAATTCCCCTTATAATTGGGGGCCCCGACATAGCCTTCCCTCGAATGAACAACATAAGCTTTTGACTACTCCCCCCCCCTCATCCTCCTCCTATAGCCTCTTCAGGAGTAGAAGCAGGAGCAGGGACAGGATGAACTGTTTATCCCCCCCTATCT…	TGGTAGAAAGAGGACTCAAACCTCTGTCTTTGGGGCTACAAACCACCGCTTAGTACTCAGCCATTCTACCTGTGGCAATCACACGCTGATTTTTTTCTACAAATCATAAAGACATTGGCACCCTTTATTTGGTATTCGGTGCATGGGCCGGTATAGTGGGGACTGCCCTAAGTCTTCTTATTCGGGCAGAACTAAGTCAACCCGGGGCCCTTCTTGGTGATGACCAGATCTATAATGTAATTGTTACAGCACACGCCCTTTGTAATAATTTTTTTATAGTTATACCAATTATAATTGGGGGGTTCGGAAACTGACTAATTCCCCTTATAATTGGGGGCCCCGACATAGCCTTCCCTCGAATGAACAACATAAGCTTTTGACTACTCCCCCCCCCTCATC…	1
NC_029425	7953	1792849	Leuciscus oxyrrhis	NULL	GGGCTACAATCCACCGCTTG	TTATGGGGGTTCAATTCCTCCC	GTGGCAATCACACGTTGATTCTTCTCAACTAATCACAAAGACATCGGCACCCTCTATCTAGTATTTGGTGCTTGAGCCGGAATAGTAGGAACTGCACTAAGCCTCCTAATTCGGGCAGAACTAAGCCAGCCCGGCTCTCTTCTCGGAGACGACCAAATCTATAATGTAATTGTTACAGCACATGCTTTCGTAATAATTTTCTTTATAGTAATACCAATTATGATTGGAGGCTTTGGAAACTGACTAGTACCCCTCATGATTGGTGCACCAGACATGGCCTTCCCTCGAATAAATAACATGAGCTTTTGACTTCTCCCCCCCTCATTTCTTCTTCTTCTCGCCTCATCTGGAGTCGAAGCAGGTGCCGGCACAGGATGGACTGTTTATCCCCCGCTCGCA…	TGGTAAGAAGAGGACTTGAACCTCTGTACATGGGGCTACAATCCACCGCTTGACGCTCAGCCATCTTACCTGTGGCAATCACACGTTGATTCTTCTCAACTAATCACAAAGACATCGGCACCCTCTATCTAGTATTTGGTGCTTGAGCCGGAATAGTAGGAACTGCACTAAGCCTCCTAATTCGGGCAGAACTAAGCCAGCCCGGCTCTCTTCTCGGAGACGACCAAATCTATAATGTAATTGTTACAGCACATGCTTTCGTAATAATTTTCTTTATAGTAATACCAATTATGATTGGAGGCTTTGGAAACTGACTAGTACCCCTCATGATTGGTGCACCAGACATGGCCTTCCCTCGAATAAATAACATGAGCTTTTGACTTCTCCCCCCCTCATTTC…	1
NC_015548	7953	180931	Hemigrammocypris rasborella	gramona japonska	ATGGGGCTACAATCCACCG	TGGAGGTTCAATTCCTTCCTTTCT	GTGGCAATCACACGTTGATTCTTCTCAACTAATCACAAAGACATCGGCACCCTTTATTTAGTATTTGGTGCTTGAGCCGGAATAGTGGGGACCGCACTCAGCCTACTTATTCGAGCAGAACTAAGCCAACCGGGCTCTCTCCTGGGAGACGATCAAATTTATAACGTAATTGTTACTGCCCATGCCTTTGTAATAATTTTCTTTATAGTTATACCCATCATAATCGGAGGCTTTGGAAACTGACTTATTCCCCTAATGATTGGAGCTCCAGACATAGCCTTCCCACGAATAAACAACATAAGTTTCTGACTCCTCCCTCCCTCCTTCCTCCTCCTCTTGGCCTCATCAGGTGTTGAAGCTGGTGCTGGAACAGGATGAACTGTTTACCCACCTTTGGCG…	TGGTGGGAAGAGGAGTTTAACCTCTGTCTATGGGGCTACAATCCACCGCTTGGCTCTCAGCCATCCTACCTGTGGCAATCACACGTTGATTCTTCTCAACTAATCACAAAGACATCGGCACCCTTTATTTAGTATTTGGTGCTTGAGCCGGAATAGTGGGGACCGCACTCAGCCTACTTATTCGAGCAGAACTAAGCCAACCGGGCTCTCTCCTGGGAGACGATCAAATTTATAACGTAATTGTTACTGCCCATGCCTTTGTAATAATTTTCTTTATAGTTATACCCATCATAATCGGAGGCTTTGGAAACTGACTTATTCCCCTAATGATTGGAGCTCCAGACATAGCCTTCCCACGAATAAACAACATAAGTTTCTGACTCCTCCCTCCCTCCTTCC…	1
NC_015548	7953	180931	Hemigrammocypris rasborella	kawabata-moroko	GAGCTACAATCCACCGCTTGA	GGGGTTCAACTCCTCCCTTTC	GTGGCAATCACACGTTGATTTTTCTCGACCAATCACAAAGACATCGGCACCCTCTATCTAGTATTTGGTGCTTGAGCCGGAATAGTGGGCACTGGCCTCAGTCTACTAATCCGGGCAGAACTAAGCCAACCAGGCGCCCTCCTCGGAGATGACCAGATTTACAATGTAATTGTAACAGCCCACGCCTTCGTAATAATCTTCTTTATAGTAATACCCGTCATAATCGGCGGCTTTGGGAACTGGCTCGTCCCACTAATAATTGGTGCCCCCGATATGGCCTTCCCCCGAATAAACAACATGAGTTTCTGACTGCTTCCCCCATCGTTTCTGCTTCTTCTAGCATCTTCCGGAGTAGAAGCTGGCGCCGGAACCGGATGAACTGTATACCCGCCTCTTTCA…	TGATAAGAAGAGGACTTAAACCTCTGTCTATGGAGCTACAATCCACCGCTTGACTCAGCCATCCTACCTGTGGCAATCACACGTTGATTTTTCTCGACCAATCACAAAGACATCGGCACCCTCTATCTAGTATTTGGTGCTTGAGCCGGAATAGTGGGCACTGGCCTCAGTCTACTAATCCGGGCAGAACTAAGCCAACCAGGCGCCCTCCTCGGAGATGACCAGATTTACAATGTAATTGTAACAGCCCACGCCTTCGTAATAATCTTCTTTATAGTAATACCCGTCATAATCGGCGGCTTTGGGAACTGGCTCGTCCCACTAATAATTGGTGCCCCCGATATGGCCTTCCCCCGAATAAACAACATGAGTTTCTGACTGCTTCCCCCATCGTTTCTG…	1
NC_015548	7953	180931	Hemigrammocypris rasborella	rasborabarbi	ACCTCTGTATATGGAGCTACAATCC	GGGGTTCAACTCCTCCCTTTC	GTGGCAATCACACGTTGATTCTTCTCGACTAATCACAAAGACATCGGCACCCTCTATCTAGTATTTGGTGCATGAGCCGGAATAGTGGGCACTGGCCTAAGCCTGCTAATTCGAGCAGAACTAAGCCAACCGGGCGCCCTTCTGGGAGACGACCAAATTTACAATGTAATTGTAACAGCCCACGCCTTCGTAATAATTTTCTTTATAGTAATACCCGTAATAATTGGAGGTTTTGGAAACTGACTTGTACCGCTAATGATTGGTGCCCCCGACATAGCCTTTCCACGAATAAATAATATAAGCTTTTGGCTCCTCCCCCCTTCATTTCTTCTTCTCTTAGCATCTTCTGGAGTAGAAGCTGGCGCTGGAACCGGATGAACTGTCTATCCTCCCCTTTCT…	TGGTAAGAAGAGGACTCTAACCTCTGTATATGGAGCTACAATCCACCGCTTAAGACTCAGCCATCCTACCTGTGGCAATCACACGTTGATTCTTCTCGACTAATCACAAAGACATCGGCACCCTCTATCTAGTATTTGGTGCATGAGCCGGAATAGTGGGCACTGGCCTAAGCCTGCTAATTCGAGCAGAACTAAGCCAACCGGGCGCCCTTCTGGGAGACGACCAAATTTACAATGTAATTGTAACAGCCCACGCCTTCGTAATAATTTTCTTTATAGTAATACCCGTAATAATTGGAGGTTTTGGAAACTGACTTGTACCGCTAATGATTGGTGCCCCCGACATAGCCTTTCCACGAATAAATAATATAAGCTTTTGGCTCCTCCCCCCTTCATTTC…	1
NC_008667	7953	180933	Ischikauia steenackeri	wataka	TTATGGAGCTACAAGCCACCG	GGGGGTTCGATTCCTTCCTTT	GTGGCAACCACACGTTGATTCTTTTCCACCAACCATAAAGACATTGGCACCCTCTATATAGTATTTGGTGCTTGAGCGGGCATGGTGGGCACAGCCCTAAGCCTACTAATCCGGGCAGAGCTAAGCCAGCCTGGCGCACTCCTTGGGGACGACCAAATTTATAATGTGATCGTAACCGCACACGCATTTGTAATAATTTTCTTCATAGTAATGCCCATCATGATCGGGGGCTTTGGCAACTGACTGATCCCCCTAATGATCGGAGCCCCCGACATGGCATTTCCTCGTATAAACAATATAAGCTTTTGACTCCTCCCCCCATCTTTTCTGCTCCTTCTTGCCTCCTCTGGCGTAGAGGCCGGGGCTGGTACGGGCTGAACAGTGTACCCGCCCCTGGCG…	TGGTAAGAAGAGGAATTAAACCTCTGTTTATGGAGCTACAAGCCACCGCCTATCACTCGGCCATCCTACCTGTGGCAACCACACGTTGATTCTTTTCCACCAACCATAAAGACATTGGCACCCTCTATATAGTATTTGGTGCTTGAGCGGGCATGGTGGGCACAGCCCTAAGCCTACTAATCCGGGCAGAGCTAAGCCAGCCTGGCGCACTCCTTGGGGACGACCAAATTTATAATGTGATCGTAACCGCACACGCATTTGTAATAATTTTCTTCATAGTAATGCCCATCATGATCGGGGGCTTTGGCAACTGACTGATCCCCCTAATGATCGGAGCCCCCGACATGGCATTTCCTCGTATAAACAATATAAGCTTTTGACTCCTCCCCCCATCTTTTC…	1
NC_024561	7953	180935	Squalidus gracilis	NULL	TGCATGGGACTACAATCCACC	GGGGGTTCAATTCCTCCCTTT	GTGGCAATCACACGTTGATTCTTCTCAACTAATCACAAAGACATCGGCACCCTTTATCTAGTATTTGGTGCTTGGGCCGGAATAGTAGGAACCGCACTTAGCCTCCTAATCCGGGCAGAATTAAGCCAGCCCGGCGCTCTCCTCGGAGACGACCAGATTTATAATGTAATTGTTACAGCACATGCTTTTGTAATAATTTTCTTTATAGTAATGCCAATTATAATTGGAGGCTTTGGGAACTGACTAGTTCCCCTTATGATTGGTGCACCAGACATAGCCTTTCCTCGAATAAATAACATGAGCTTCTGACTCCTTCCCCCCTCATTTCTACTTCTCCTTGCCTCCTCTGGAGTTGAAGCAGGGGCCGGTACAGGTTGAACTGTATACCCTCCCCTTTCA…	TGATAAGAAGAGGACTTGAACCTCTGTGCATGGGACTACAATCCACCGCTTGACGCTCAGCCATCCTACCTGTGGCAATCACACGTTGATTCTTCTCAACTAATCACAAAGACATCGGCACCCTTTATCTAGTATTTGGTGCTTGGGCCGGAATAGTAGGAACCGCACTTAGCCTCCTAATCCGGGCAGAATTAAGCCAGCCCGGCGCTCTCCTCGGAGACGACCAGATTTATAATGTAATTGTTACAGCACATGCTTTTGTAATAATTTTCTTTATAGTAATGCCAATTATAATTGGAGGCTTTGGGAACTGACTAGTTCCCCTTATGATTGGTGCACCAGACATAGCCTTTCCTCGAATAAATAACATGAGCTTCTGACTCCTTCCCCCCTCATTTC…	1
NC_024574	7953	180937	Xenophysogobio boulengeri	NULL	GGGCTACAATCCACCGCTTG	TTATGGGGGTTCAATTCCTCCC	GTGGCAATCACACGTTGATTCTTCTCAACTAATCACAAAGACATCGGCACCCTCTATCTAGTATTTGGTGCTTGGGCCGGAATAGTAGGAACCGCACTTAGCCTCCTAATTCGGGCAGAACTAAGCCAACCCGGCGCCCTCCTCGGAGACGACCAGATTTATAATGTAATTGTTACAGCACATGCTTTTGTAATAATTTTCTTTATAGTAATGCCAATTATGATTGGAGGCTTTGGAAACTGACTAGTGCCTCTTATGATTGGTGCGCCCGACATAGCCTTCCCTCGAATAAACAATATAAGCTTCTGACTCCTTCCCCCCTCATTCCTTCTCCTCCTCGCCTCCTCCGGAGTCGAAGCAGGGGCTGGCACAGGGTGGACTGTTTACCCTCCACTCTCA…	TGATAAGAAGAGGATTTGAACCTCTGTGCGTGGGGCTACAATCCACCGCTTGTCACTCAGCCATCTTACCTGTGGCAATCACACGTTGATTCTTCTCAACTAATCACAAAGACATCGGCACCCTCTATCTAGTATTTGGTGCTTGGGCCGGAATAGTAGGAACCGCACTTAGCCTCCTAATTCGGGCAGAACTAAGCCAACCCGGCGCCCTCCTCGGAGACGACCAGATTTATAATGTAATTGTTACAGCACATGCTTTTGTAATAATTTTCTTTATAGTAATGCCAATTATGATTGGAGGCTTTGGAAACTGACTAGTGCCTCTTATGATTGGTGCGCCCGACATAGCCTTCCCTCGAATAAACAATATAAGCTTCTGACTCCTTCCCCCCTCATTCC…	1
NC_022945	7953	182800	Labeo angra	NULL	GCCACCGCTTAAAAACTCAGC	GTTCGACTCCTCCCTTTCTCG	GTGGCAATCACGCGTTGATTTTTCTCGACCAATCACAAAGATATCGGCACCCTCTATCTAGTATTTGGTGCTTGAGCTGGAATAGTAGGAACAGCCCTGAGCCTCCTAATTCGAGCAGAACTTAGCCAACCAGGCGCTCTCCTCGGAGACGACCAAATTTACAACGTAATTGTTACGGCACATGCCTTTGTAATAATTTTCTTTATAGTAATACCAATTATGATCGGAGGGTTTGGAAACTGACTAATTCCACTAATGATCGGTGCCCCCGATATGGCATTCCCCCGAATGAACAATATGAGCTTCTGACTCCTCCCTCCATCGTTCTTACTTCTTCTTGCCTCCTCCGGAGTTGAAGCAGGCGCAGGAACAGGCTGAACTGTTTATCCACCACTATCA…	TGGCAGGAAGAGGACTTGAACCTCTGTCTATGGGGCTACAAGCCACCGCTTAAAAACTCAGCCATCCTACCTGTGGCAATCACGCGTTGATTTTTCTCGACCAATCACAAAGATATCGGCACCCTCTATCTAGTATTTGGTGCTTGAGCTGGAATAGTAGGAACAGCCCTGAGCCTCCTAATTCGAGCAGAACTTAGCCAACCAGGCGCTCTCCTCGGAGACGACCAAATTTACAACGTAATTGTTACGGCACATGCCTTTGTAATAATTTTCTTTATAGTAATACCAATTATGATCGGAGGGTTTGGAAACTGACTAATTCCACTAATGATCGGTGCCCCCGATATGGCATTCCCCCGAATGAACAATATGAGCTTCTGACTCCTCCCTCCATCGTTC…	1
NC_026217	7953	182801	Labeo fimbriatus	fringed-lipped peninsula carp	ACCGCTTAATCACTCAGCCAT	CCAGTTTATGGGGGTTCGACT	GTGGCAATCACACGTTGATTCTTTTCGACTAATCACAAAGACATCGGCACCCTCTATCTAGTATTCGGTGCTTGAGCTGGAATAGTAGGCACAGCTTTAAGCCTTCTTATTCGGGCAGAACTAAGCCAACCAGGCGCACTTCTAGGAGACGACCAAATTTATAACGTTATTGTTACCGCACATGCCTTCGTAATAATTTTCTTTATAGTAATACCAATTATAATCGGAGGGTTTGGAAACTGACTGGTCCCCCTTATGCTTGGCGCCCCCGACATAGCATTCCCTCGTATAAACAACATAAGCTTCTGATTACTTCCTCCCTCTTTCCTTCTTCTACTCGCCTCCTCAGGAGTTGAAGCAGGTGCCGGAACAGGCTGAACTGTTTATCCTCCACTATCT…	TGGCAGGAAGAGGACTCAGACCTCTGTCAATGGGGCTACAAACCACCGCTTAATCACTCAGCCATCCTACCTGTGGCAATCACACGTTGATTCTTTTCGACTAATCACAAAGACATCGGCACCCTCTATCTAGTATTCGGTGCTTGAGCTGGAATAGTAGGCACAGCTTTAAGCCTTCTTATTCGGGCAGAACTAAGCCAACCAGGCGCACTTCTAGGAGACGACCAAATTTATAACGTTATTGTTACCGCACATGCCTTCGTAATAATTTTCTTTATAGTAATACCAATTATAATCGGAGGGTTTGGAAACTGACTGGTCCCCCTTATGCTTGGCGCCCCCGACATAGCATTCCCTCGTATAAACAACATAAGCTTCTGATTACTTCCTCCCTCTTTC…	1
NC_031537	7953	183907	Schizothorax nepalensis	NULL	ACCTCTGTATGTGGGGCTACA	AGTTCATGGGGGTTCGATTCC	GTGGCAATCACACGTTGACTATTCTCAACCAACCATAAAGACATTGGCACCCTTTATTTAGTATTCGGGGCCTGAGCCGGAATAGTGGGCACAGCCCTGAGCTTGCTTATTCGAGCTGAGTTAAGCCAGCCCGGCGCCCTCCTCGGGGATGATCAGATTTACAATGTTATCGTCACCGCCCATGCCTTCGTAATAATTTTCTTTATAGTTATACCAATCATGATTGGCGGCTTCGGAAACTGACTTATTCCTCTAATAATCGGAGCCCCTGATATGGCCTTCCCTCGAATAAATAATATGAGCTTTTGACTCCTCCCCCCTTCCTTCCTTCTACTCCTCGCCTCCTCAGGCGTAGAGGCAGGCGCAGGTACTGGCTGAACAGTCTACCCACCCCTGGCA…	TGATAAGAAGAGGACTCCAACCTCTGTATGTGGGGCTACAATCCACCGCTTAAAACTCAGCCATCTTACCTGTGGCAATCACACGTTGACTATTCTCAACCAACCATAAAGACATTGGCACCCTTTATTTAGTATTCGGGGCCTGAGCCGGAATAGTGGGCACAGCCCTGAGCTTGCTTATTCGAGCTGAGTTAAGCCAGCCCGGCGCCCTCCTCGGGGATGATCAGATTTACAATGTTATCGTCACCGCCCATGCCTTCGTAATAATTTTCTTTATAGTTATACCAATCATGATTGGCGGCTTCGGAAACTGACTTATTCCTCTAATAATCGGAGCCCCTGATATGGCCTTCCCTCGAATAAATAATATGAGCTTTTGACTCCTCCCCCCTTCCTTCC…	1
NC_023366	7953	183908	Schizothorax progastus	Dinnawah snowtrout	GCTACAATCCACCGCTTAAACC	GTTCGACTCCTCCCTTTCTCG	GTGGCAACCACACGTTGATTCTTCTCAACCAATCACAAAGACATTGGCACCCTTTATTTAGTATTTGGTGCCTGAGCCGGAATAGTAGGCACAGCTTTAAGCCTGCTCATCCGGGCCGAACTAAGCCAACCCGGCGCCCTTCTCGGAGACGACCAGATCTACAACGTAATCGTTACGGCCCACGCCTTCGTTATAATTTTCTTTATAGTAATGCCAATTATGATCGGCGGGTTCGGAAACTGACTAATCCCGTTAATGATCGGCGCGCCTGACATGGCTTTCCCTCGAATAAACAATATGAGCTTTTGACTCCTTCCACCCTCCTTCTTACTTCTCCTTGCCTCTTCTGGCGTAGAAGCAGGGGCCGGAACGGGATGAACTGTCTACCCCCCTCTCGCA…	TGATAAGAAGAGGACTTAAACCTCTGTATGTGGAGCTACAATCCACCGCTTAAACCCTCAGCCATCCTACCTGTGGCAACCACACGTTGATTCTTCTCAACCAATCACAAAGACATTGGCACCCTTTATTTAGTATTTGGTGCCTGAGCCGGAATAGTAGGCACAGCTTTAAGCCTGCTCATCCGGGCCGAACTAAGCCAACCCGGCGCCCTTCTCGGAGACGACCAGATCTACAACGTAATCGTTACGGCCCACGCCTTCGTTATAATTTTCTTTATAGTAATGCCAATTATGATCGGCGGGTTCGGAAACTGACTAATCCCGTTAATGATCGGCGCGCCTGACATGGCTTTCCCTCGAATAAACAATATGAGCTTTTGACTCCTTCCACCCTCCTTC…	1
NC_021448	7953	183910	Schizothorax richardsonii	snow trout	CATGGGGCTACAATCCACCG	ATTTACGGGGGTTCAATTCCTCC	GTGGCAATCACACGTTGATTCTTCTCAACTAATCACAAAGATATCGGCACCCTTTATTTAGTATTTGGTGCTTGAGCCGGTATAGTCGGAACAGCCCTCAGCTTACTTATTCGTGCTGAACTGAGCCAACCAGGCTCTCTTCTGGGCGACGATCAAATTTATAACGTAATCGTCACCGCTCATGCATTTGTAATAATCTTTTTTATGGTAATGCCTATTATGATTGGGGGCTTTGGCAACTGACTGATTCCCCTCATGATTGGAGCCCCTGATATGGCCTTCCCTCGAATAAACAACATAAGCTTCTGGCTCCTTCCCCCCTCTTTCCTCCTTCTACTGGCCTCCTCAGGCGTAGAAGCAGGAGCTGGAACAGGCTGAACAGTCTATCCCCCTCTTGCA…	TGGTAAGAAGAGGATTTGAACCTCTGTACATGGGGCTACAATCCACCGCTTAGCACTCAGCCATCTTACCTGTGGCAATCACACGTTGATTCTTCTCAACTAATCACAAAGATATCGGCACCCTTTATTTAGTATTTGGTGCTTGAGCCGGTATAGTCGGAACAGCCCTCAGCTTACTTATTCGTGCTGAACTGAGCCAACCAGGCTCTCTTCTGGGCGACGATCAAATTTATAACGTAATCGTCACCGCTCATGCATTTGTAATAATCTTTTTTATGGTAATGCCTATTATGATTGGGGGCTTTGGCAACTGACTGATTCCCCTCATGATTGGAGCCCCTGATATGGCCTTCCCTCGAATAAACAACATAAGCTTCTGGCTCCTTCCCCCCTCTTTCC…	1
NC_036034	7953	1857658	Megalobrama amblycephala x Megalobrama amblycephala x Megalobrama terminalis	NULL	TACAATCCACCGCTTAGGCTC	ACAAGGGGGTTCAATTCCTCC	GTGGCAATCACACGATGATTTTTCTCAACCAACCACAAAGACATTGGCACCCTCTATTTAGTATTTGGTGCCTGAGCCGGGATAGTAGGCACCGCCCTGAGTCTACTAATTCGAGCAGAACTAAGCCAGCCAGGCGCTCTCCTAGGGGATGACCAAATCTATAACGTGATCGTTACAGCCCATGCCTTCGTTATGATTTTCTTTATAGTTATGCCAATTATGATTGGAGGCTTTGGAAATTGATTAATTCCCCTAATAATCGGGGCCCCAGACATAGCATTTCCTCGAATAAATAACATAAGCTTCTGACTCCTTCCCCCATCCTTTCTCCTCCTCTTATCTTCGTCTGGAGTTGAAGCTGGCGCTGGTACTGGATGGACAGTTTATCCCCCTCTAGCC…	TGATAAGGAGAGGAATTAAACCTCTGTCCATGGAGCTACAATCCACCGCTTAGGCTCTCAGCCACCCTACCTGTGGCAATCACACGATGATTTTTCTCAACCAACCACAAAGACATTGGCACCCTCTATTTAGTATTTGGTGCCTGAGCCGGGATAGTAGGCACCGCCCTGAGTCTACTAATTCGAGCAGAACTAAGCCAGCCAGGCGCTCTCCTAGGGGATGACCAAATCTATAACGTGATCGTTACAGCCCATGCCTTCGTTATGATTTTCTTTATAGTTATGCCAATTATGATTGGAGGCTTTGGAAATTGATTAATTCCCCTAATAATCGGGGCCCCAGACATAGCATTTCCTCGAATAAATAACATAAGCTTCTGACTCCTTCCCCCATCCTTT…	1
NC_036033	7953	1857659	Megalobrama amblycephala x Megalobrama amblycephala x Parabramis pekinensis	NULL	GGAGCTACAATCCACCGCTT	TTGGCTTGAAACCAGCACATG	GTGGCAATCACACGATGATTTTTCTCAACCAACCACAAAGACATTGGCACCCTCTATTTAGTATTTGGTGCCTGAGCCGGGATAGTAGGCACCGCCCTAAGTCTACTGATTCGAGCAGAACTGAGCCAGCCGGGCGCTCTTCTAGGGGATGATCAGATTTACAACGTAATCGTCACAGCCCATGCCTTCGTTATGATTTTCTTTATAGTCATGCCGATTATGATCGGAGGCTTTGGAAACTGATTAATCCCCCTAATGATCGGAGCCCCTGATATGGCATTCCCTCGAATAAATAACATAAGCTTCTGACTCCTTCCGCCATCCTTTCTCCTCCTCCTATCTTCCTCTGGAGTTGAAGCCGGGGCTGGCACCGGGTGAACAGTTTATCCCCCTCTGGCC…	TGATAAGGAGAGGAATTAAACCTCTGTCCATGGAGCTACAATCCACCGCTTGGGCTCTCAGCCACCCTACCTGTGGCAATCACACGATGATTTTTCTCAACCAACCACAAAGACATTGGCACCCTCTATTTAGTATTTGGTGCCTGAGCCGGGATAGTAGGCACCGCCCTAAGTCTACTGATTCGAGCAGAACTGAGCCAGCCGGGCGCTCTTCTAGGGGATGATCAGATTTACAACGTAATCGTCACAGCCCATGCCTTCGTTATGATTTTCTTTATAGTCATGCCGATTATGATCGGAGGCTTTGGAAACTGATTAATCCCCCTAATGATCGGAGCCCCTGATATGGCATTCCCTCGAATAAATAACATAAGCTTCTGACTCCTTCCGCCATCCTTT…	1
NC_031808	7953	1859602	Cyprinus carpio mirror x Cyprinus carpio singuonensis	NULL	GCTACAATCCACCGCTTAAACC	GTTCGACTCCTCCCTTTCTCG	GTGGCAACTACACGTTGACTATTCTCAACCAACCATAAAGACATTGGCACCCTCTATTTAGTATTCGGCGCCTGAGCTGGAATAGTAGGCACAGCTCTTAGCCTTCTTATTCGAGCTGAACTGAGCCAACCTGGCGCACTCCTAGGGGACGATCAGATCTACAATGTGATCGTCACGGCCCATGCCTTCGTAATAATTTTCTTTATAGTAATACCAATTATGATTGGAGGATTTGGAAACTGACTGATTCCCCTAATGATTGGAGCCCCTGATATAGCCTTCCCCCGAATAAATAATATGAGCTTTTGACTTTTACCCCCTTCCTTCCTACTCCTCCTTGCCTCCTCAGGCGTTGAAGCAGGAGCTGGCACCGGCTGAACAGTGTACCCTCCCCTAGCC…	TGGTAAGAAGAGGACTTAAACCTCTGTATGTGGGGCTACAATCCACCGCTTAAACCTCAGCCATCCTACCTGTGGCAACTACACGTTGACTATTCTCAACCAACCATAAAGACATTGGCACCCTCTATTTAGTATTCGGCGCCTGAGCTGGAATAGTAGGCACAGCTCTTAGCCTTCTTATTCGAGCTGAACTGAGCCAACCTGGCGCACTCCTAGGGGACGATCAGATCTACAATGTGATCGTCACGGCCCATGCCTTCGTAATAATTTTCTTTATAGTAATACCAATTATGATTGGAGGATTTGGAAACTGACTGATTCCCCTAATGATTGGAGCCCCTGATATAGCCTTCCCCCGAATAAATAATATGAGCTTTTGACTTTTACCCCCTTCCTTCC…	1
NC_031807	7953	1859603	Cyprinus carpio mirror x Cyprinus carpio singuonensis x Carassius auratus red var	NULL	CTATGGGGCTACAATCCACCG	TGTAGTTGGCTTGAAACCAGC	GTGGCAATCACACGCTGATTTTTTTCAACCAACCATAAAGACATCGGCACCCTTTATCTTGTATTTGGTGCTTGAGCCGGAATAGTAGGAACTGCCTTAAGTCTGCTCATTCGAGCGGAACTAAGTCAGCCTGGTGCTCTCCTAGGAGACGACCAAATTTACAATGTAATTGTTACAGCGCATGCATTTGTAATAATTTTCTTTATAGTAATACCAATCATGATTGGTGGCTTTGGAAATTGATTAATCCCACTTATAATCGGCGCCCCCGACATGGCATTCCCCCGAATAAACAATATGAGCTTCTGACTGCTTCCTCCGTCATTCCTTCTCCTACTAGCCTCTTCTGGGGTCGAAGCCGGAGCCGGTACCGGATGAACAGTGTACCCGCCCCTAGCA…	TGATAAGAAGAGGACTCAAACCTCTGTCTATGGGGCTACAATCCACCGCTTAAACCTCAGCCATCTTACCTGTGGCAATCACACGCTGATTTTTTTCAACCAACCATAAAGACATCGGCACCCTTTATCTTGTATTTGGTGCTTGAGCCGGAATAGTAGGAACTGCCTTAAGTCTGCTCATTCGAGCGGAACTAAGTCAGCCTGGTGCTCTCCTAGGAGACGACCAAATTTACAATGTAATTGTTACAGCGCATGCATTTGTAATAATTTTCTTTATAGTAATACCAATCATGATTGGTGGCTTTGGAAATTGATTAATCCCACTTATAATCGGCGCCCCCGACATGGCATTCCCCCGAATAAACAATATGAGCTTCTGACTGCTTCCTCCGTCATTCC…	1
NC_032290	7953	1882727	Microphysogobio liaohensis	NULL	CTGTCCATGGGGCTACAATCC	CCTACGGGGGTTCAATTCCTC	GTGGCAACCACACGTTGACTCTTTTCGACTAATCACAAAGACATCGGTACCCTTTATCTAGTATTTGGTGCTTGAGCCGGAATGGTAGGTACAGCTTTAAGCCTACTAATTCGAGCAGAACTTAGCCAACCAGGCGCTCTTCTTGGAGATGACCAAATTTATAATGTCATTGTTACCGCCCATGCATTCGTAATAATTTTCTTTATAGTAATGCCAATCATGATTGGAGGGTTCGGAAACTGACTAATCCCCCTAATGATCGGAGCCCCTGACATGGCATTCCCACGAATGAACAACATGAGCTTCTGACTCCTTCCCCCATCTTTCCTTCTTCTCCTAGCCTCTTCTGGGGTAGAAGCTGGGGCGGGAACTGGTTGAACAGTTTATCCCCCTCTAGCA…	TGGTAAGAAGAGGACTCAGACCTCTGTCCATGGGGCTACAATCCACCGCTTAAACACTCAGCCATCTTACCTGTGGCAACCACACGTTGACTCTTTTCGACTAATCACAAAGACATCGGTACCCTTTATCTAGTATTTGGTGCTTGAGCCGGAATGGTAGGTACAGCTTTAAGCCTACTAATTCGAGCAGAACTTAGCCAACCAGGCGCTCTTCTTGGAGATGACCAAATTTATAATGTCATTGTTACCGCCCATGCATTCGTAATAATTTTCTTTATAGTAATGCCAATCATGATTGGAGGGTTCGGAAACTGACTAATCCCCCTAATGATCGGAGCCCCTGACATGGCATTCCCACGAATGAACAACATGAGCTTCTGACTCCTTCCCCCATCTTTC…	1
NC_036301	7953	1897780	Discogobio longibarbatus	NULL	GCTACAATCCGCCGCCTG	TGCAGTTGGCTTGAAACCATC	GTGGCAATTACACGTTGATTTTTCTCAACTAATCATAAAGATATTGGTACCCTTTACCTAGTATTTGGTGCCTGAGCAGGGATAGTAGGCACTGCCTTAAGTCTCTTAATCCGAGCCGAACTGAGCCAACCCGGGGCACTTCTCGGAGATGATCAGATCTATAACGTCATCGTTACGGCGCACGCCTTCGTAATAATCTTCTTCATAGTAATGCCAATTCTAATTGGCGGCTTTGGGAATTGACTAGTCCCCCTTATGATCGGGGCACCAGACATGGCATTCCCACGAATGAACAACATGAGCTTCTGGCTACTTCCACCCTCATTCCTCCTCCTCCTTGCCTCCTCCGGGGTTGAAGCCGGGGCAGGGACCGGGTGAACAGTCTACCCGCCTTTGGCA…	TGGTAAGAAGAGGAGTTAAACCTCTGTCCTCGGAGCTACAATCCGCCGCCTGAACCTTCGGCCATCCTACCTGTGGCAATTACACGTTGATTTTTCTCAACTAATCATAAAGATATTGGTACCCTTTACCTAGTATTTGGTGCCTGAGCAGGGATAGTAGGCACTGCCTTAAGTCTCTTAATCCGAGCCGAACTGAGCCAACCCGGGGCACTTCTCGGAGATGATCAGATCTATAACGTCATCGTTACGGCGCACGCCTTCGTAATAATCTTCTTCATAGTAATGCCAATTCTAATTGGCGGCTTTGGGAATTGACTAGTCCCCCTTATGATCGGGGCACCAGACATGGCATTCCCACGAATGAACAACATGAGCTTCTGGCTACTTCCACCCTCATTC…	1
NC_024274	7953	1906136	Barbonymus schwanefeldii	goldfoil barb	GCTACAATCCGCCGCCTAA	TTGGCTTGAAACCATCTCACG	GTGGCAATTACACGTTGATTTTTCTCAACTAATCATAAAGATATTGGTACCCTTTACCTAGTATTTGGTGCCTGAGCAGGGATAGTAGGCACTGCCTTAAGTCTCTTAATCCGAGCAGAACTGAGCCAACCCGGGGCACTTCTCGGAGACGATCAGATCTATAACGTCATCGTTACGGCGCACGCCTTCGTAATAATCTTCTTCATAGTAATGCCAATTCTAATTGGTGGCTTTGGGAACTGACTAGTCCCCCTTATGATCGGGGCACCAGACATGGCATTCCCACGAATGAACAACATGAGCTTCTGACTACTTCCGCCCTCATTCCTCCTCCTTCTTGCCTCATCCGGGGTTGAGGCCGGGGCAGGAACCGGATGAACAGTCTACCCACCCTTGGCA…	TGGTAAGAAGAGGAGTTAAACCTCTGTCCTCGGAGCTACAATCCGCCGCCTAAACCTTCGGCCATCCTACCTGTGGCAATTACACGTTGATTTTTCTCAACTAATCATAAAGATATTGGTACCCTTTACCTAGTATTTGGTGCCTGAGCAGGGATAGTAGGCACTGCCTTAAGTCTCTTAATCCGAGCAGAACTGAGCCAACCCGGGGCACTTCTCGGAGACGATCAGATCTATAACGTCATCGTTACGGCGCACGCCTTCGTAATAATCTTCTTCATAGTAATGCCAATTCTAATTGGTGGCTTTGGGAACTGACTAGTCCCCCTTATGATCGGGGCACCAGACATGGCATTCCCACGAATGAACAACATGAGCTTCTGACTACTTCCGCCCTCATTC…	1
NC_024274	7953	1906136	Barbonymus schwanefeldii	tinfoil barb	ATCGGGGCTACAATCCGC	TGCAGTTGGCTTGAAACCATC	GTGGCAATTACACGTTGATTTTTCTCAACTAATCACAAAGATATTGGTACCCTTTACCTAGTATTTGGTGCCTGAGCAGGAATGGTGGGCACAGCCCTAAGTCTCCTAATCCGTGCAGAACTTAGCCAACCTGGGGCTCTCCTTGGAGACGACCAGATCTATAATGTTATTGTTACTGCACATGCCTTCGTAATAATTTTCTTTATAGTAATGCCGATTCTAATTGGAGGGTTTGGAAACTGACTAATTCCTCTTATGATCGGAGCGCCAGATATGGCATTCCCTCGAATAAACAATATGAGCTTCTGACTACTTCCCCCCTCATTCCTCCTACTACTAGCCTCCTCCGGAGTTGAAGCCGGGGCGGGGACCGGGTGAACGGTATATCCTCCTCTGTCA…	TGGTAAGGAGAGGAGTTAAACCTCTGTTATCGGGGCTACAATCCGCCGCCTAAGCCTTCGGCCACCCTACCTGTGGCAATTACACGTTGATTTTTCTCAACTAATCACAAAGATATTGGTACCCTTTACCTAGTATTTGGTGCCTGAGCAGGAATGGTGGGCACAGCCCTAAGTCTCCTAATCCGTGCAGAACTTAGCCAACCTGGGGCTCTCCTTGGAGACGACCAGATCTATAATGTTATTGTTACTGCACATGCCTTCGTAATAATTTTCTTTATAGTAATGCCGATTCTAATTGGAGGGTTTGGAAACTGACTAATTCCTCTTATGATCGGAGCGCCAGATATGGCATTCCCTCGAATAAACAATATGAGCTTCTGACTACTTCCCCCCTCATTC…	1
NC_008666	7953	1913189	Enteromius trimaculatus	threespot barb	ATCGGGGCTACAATCCGC	TGCAGTTGGCTTGAAACCATC	GTGGCAATTACACGTTGATTTTTCTCAACTAATCACAAAGATATTGGTACCCTTTACCTAGTATTTGGTGCCTGAGCAGGAATGGTGGGCACAGCCCTAAGTCTCCTAATCCGTGCAGAACTTAGCCAACCTGGGGCCCTCCTTGGAGACGACCAGATCTATAATGTTATTGTTACTGCACATGCCTTCGTAATAATTTTCTTTATAGTAATGCCGATTCTAATTGGAGGGTTTGGAAACTGACTAATTCCTCTTATGATCGGAGCGCCAGATATGGCATTCCCTCGAATAAACAACATGAGCTTCTGACTACTTCCCCCCTCATTCCTCCTACTCCTAGCCTCCTCCGGAGTTGAAGCCGGGGCGGGAACCGGGTGAACGGTATATCCTCCTCTGTCA…	TGGTAAGGAGAGGAGTTAAACCTCTGTTATCGGGGCTACAATCCGCCGCCTAAGCCTTCGGCCACCCTACCTGTGGCAATTACACGTTGATTTTTCTCAACTAATCACAAAGATATTGGTACCCTTTACCTAGTATTTGGTGCCTGAGCAGGAATGGTGGGCACAGCCCTAAGTCTCCTAATCCGTGCAGAACTTAGCCAACCTGGGGCCCTCCTTGGAGACGACCAGATCTATAATGTTATTGTTACTGCACATGCCTTCGTAATAATTTTCTTTATAGTAATGCCGATTCTAATTGGAGGGTTTGGAAACTGACTAATTCCTCTTATGATCGGAGCGCCAGATATGGCATTCCCTCGAATAAACAACATGAGCTTCTGACTACTTCCCCCCTCATTC…	1
NC_022721	7953	192373	Rhodeus sinensis	NULL	TACAATCCGCCGCCTAAACTC	GGGGTTCGATTCCCTCCTTTC	GTGGCAATCACACGTTGATTCTTTTCAACTAATCATAAAGACATTGGTACCCTTTATTTAGTATTCGGTGCCTGAGCAGGAATAGTAGGAACAGCATTAAGCCTCTTAATTCGAGCAGAACTCAGCCAACCGGGGGCCCTCTTAGGAGACGACCAGATCTACAACGTCATTGTTACTGCCCACGCATTCGTAATAATTTTCTTTATAGTTATACCGGTCATAATCGGAGGTTTCGGAAATTGACTAGTTCCTCTAATACTTGGAGCACCCGACATGGCATTCCCCCGAATAAACAATATAAGCTTTTGACTCCTGCCCCCCTCATTTCTTCTTCTTTTAGCCTCATCTGGGGTAGAAGCAGGAGCAGGAACAGGATGAACAGTCTACCCGCCCTTGGCA…	TGGTAGAAAGAGGACTTAAACCTCTGTAATCGGAGCTACAATCCGCCGCCTAAACTCTCGGCCAACCTACCTGTGGCAATCACACGTTGATTCTTTTCAACTAATCATAAAGACATTGGTACCCTTTATTTAGTATTCGGTGCCTGAGCAGGAATAGTAGGAACAGCATTAAGCCTCTTAATTCGAGCAGAACTCAGCCAACCGGGGGCCCTCTTAGGAGACGACCAGATCTACAACGTCATTGTTACTGCCCACGCATTCGTAATAATTTTCTTTATAGTTATACCGGTCATAATCGGAGGTTTCGGAAATTGACTAGTTCCTCTAATACTTGGAGCACCCGACATGGCATTCCCCCGAATAAACAATATAAGCTTTTGACTCCTGCCCCCCTCATTT…	1
NC_032385	7953	1926311	Sinocyclocheilus ronganensis	NULL	GCTACAATCCGCCGCCTAA	TTGGCTTGAAACCATCTCACG	GTGGCAATTACACGTTGATTTTTCTCAACCAATCATAAAGATATTGGCACCCTTTATCTAGTATTCGGTGCCTGAGCGGGGATGGTAGGGACTGCCCTAAGCCTCCTAATTCGAGCAGAATTAAGCCAACCTGGCGCACTTCTAGGAGATGACCAGATTTACAATGTTATCGTTACGGCTCATGCCTTCGTAATGATTTTCTTCATAGTAATGCCAATCCTAATTGGAGGATTTGGGAACTGGCTTGTCCCCTTAATGATTGGGGCACCCGACATGGCATTCCCCCGAATAAATAACATGAGCTTTTGACTCCTCCCCCCATCTTTCCTTCTTCTTCTAGCCTCCTCGGGGGTAGAAGCCGGGGCAGGAACAGGATGAACAGTATACCCCCCTTTATCA…	TGGTAAGAAGAGGAGTTAAACCTCTATTCTCGGAGCTACAATCCGCCGCCTAAACCTTCGGCCATCCTACCTGTGGCAATTACACGTTGATTTTTCTCAACCAATCATAAAGATATTGGCACCCTTTATCTAGTATTCGGTGCCTGAGCGGGGATGGTAGGGACTGCCCTAAGCCTCCTAATTCGAGCAGAATTAAGCCAACCTGGCGCACTTCTAGGAGATGACCAGATTTACAATGTTATCGTTACGGCTCATGCCTTCGTAATGATTTTCTTCATAGTAATGCCAATCCTAATTGGAGGATTTGGGAACTGGCTTGTCCCCTTAATGATTGGGGCACCCGACATGGCATTCCCCCGAATAAATAACATGAGCTTTTGACTCCTCCCCCCATCTTTC…	1
NC_023106	7953	193150	Mystacoleucus marginatus	NULL	ACCTCTGTCATCGGAGCTACA	CATCCTACGGGGGTTCGATTC	GTGGCAATTACACGTTGATTTTTCTCAACAAATCACAAAGACATTGGCACCCTATATCTTATTTTCGGTGCCTGAGCAGGAATGGTAGGGACAGCACTTAGCCTCCTTATTCGAGCAGAACTAAGCCAACCAGGAGCACTTCTGGGGGACGATCAAATTTATAACGTAATCGTTACTGCTCACGCATTCGTAATAATCTTTTTCATGGTAATGCCCATTCTAATCGGTGGGTTCGGGAATTGACTAGTTCCTCTTATACTAGGGGCCCCAGACATGGCATTCCCCCGAATGAACAATATGAGCTTTTGACTCCTTCCTCCTTCTTTCCTTCTCCTCTTAGCATCATCTGGTGTTGAAGCAGGAGCCGGAACAGGATGAACAGTCTACCCCCCTTTATCA…	TGGTAGAAAGAGGATTTAAACCTCTGTCATCGGAGCTACAATCCGCCGCCTAAGCCCTCGGCCAATCTACCTGTGGCAATTACACGTTGATTTTTCTCAACAAATCACAAAGACATTGGCACCCTATATCTTATTTTCGGTGCCTGAGCAGGAATGGTAGGGACAGCACTTAGCCTCCTTATTCGAGCAGAACTAAGCCAACCAGGAGCACTTCTGGGGGACGATCAAATTTATAACGTAATCGTTACTGCTCACGCATTCGTAATAATCTTTTTCATGGTAATGCCCATTCTAATCGGTGGGTTCGGGAATTGACTAGTTCCTCTTATACTAGGGGCCCCAGACATGGCATTCCCCCGAATGAACAATATGAGCTTTTGACTCCTTCCTCCTTCTTTC…	1
NC_021418	7953	194365	Chanodichthys dabryi	humpback	GCTACAATCCGCCGCCTAA	TTGGCTTGAAACCATCTCACG	GTGGCAATTACACGTTGATTTTTCTCAACCAATCATAAAGATATTGGCACCCTATATCTAGTATTTGGTGCCTGAGCAGGAATAGTGGGGACTGCCCTTAGTCTCCTAATCCGAGCAGAGCTAAGCCAACCCGGGGCGCTCCTTGGAGACGATCAAATCTATAATGTTATCGTTACTGCGCATGCTTTCGTAATGATTTTCTTCATAGTAATGCCAATTCTGATCGGAGGATTTGGAAACTGACTTGTCCCTCTAATGATCGGGGCACCAGATATGGCATTCCCACGAATGAATAACATGAGCTTTTGGCTCCTACCCCCCTCTTTCCTTCTTCTCCTAGCATCTTCTGGGGTAGAAGCAGGAGCAGGAACAGGCTGAACGGTTTACCCGCCTTTGGCA…	TGGTAAGAAGAGGAGTTAAACCTCTGTACTCGGAGCTACAATCCGCCGCCTAAACCTTCGGCCATCCTACCTGTGGCAATTACACGTTGATTTTTCTCAACCAATCATAAAGATATTGGCACCCTATATCTAGTATTTGGTGCCTGAGCAGGAATAGTGGGGACTGCCCTTAGTCTCCTAATCCGAGCAGAGCTAAGCCAACCCGGGGCGCTCCTTGGAGACGATCAAATCTATAATGTTATCGTTACTGCGCATGCTTTCGTAATGATTTTCTTCATAGTAATGCCAATTCTGATCGGAGGATTTGGAAACTGACTTGTCCCTCTAATGATCGGGGCACCAGATATGGCATTCCCACGAATGAATAACATGAGCTTTTGGCTCCTACCCCCCTCTTTC…	1
NC_013616	7953	194366	Culter alburnus	topmouth culter	CTACAATCCGCCGCCTAGG	CATCTCACGGGGGTTCGATTC	GTGGCAATCACACGTTGATTTTTCTCAACCAATCACAAAGATATTGGCACCCTTTACCTGGTATTTGGTGCTTGAGCAGGAATGGTCGGCACGGCCTTAAGCCTACTGATCCGGGCAGAACTTAGTCAGCCTGGGGCCTTGTTAGGTGATGATCAAATTTATAATGTAATGGTTACCGCACACGCCTTTGTTATGATTTTCTTCATAGTAATGCCAATCTTGATTGGCGGATTTGGAAACTGATTAGTTCCTCTTATGCTTGGAGCACCAGACATGGCATTCCCCCGAATAAACAATATGAGCTTCTGGCTCCTTCCCCCCTCCTTTCTTCTCCTGCTTGCCTCATCTGGGGTTGAAGCCGGAGCAGGGACTGGGTGAACTGTCTACCCCCCTCTAGCC…	TGGTAAGAAGAGGACTTAAACCTCTGTTTTCGGAGCTACAATCCGCCGCCTAGGCCTTCGGCCACCCTACCTGTGGCAATCACACGTTGATTTTTCTCAACCAATCACAAAGATATTGGCACCCTTTACCTGGTATTTGGTGCTTGAGCAGGAATGGTCGGCACGGCCTTAAGCCTACTGATCCGGGCAGAACTTAGTCAGCCTGGGGCCTTGTTAGGTGATGATCAAATTTATAATGTAATGGTTACCGCACACGCCTTTGTTATGATTTTCTTCATAGTAATGCCAATCTTGATTGGCGGATTTGGAAACTGATTAGTTCCTCTTATGCTTGGAGCACCAGACATGGCATTCCCCCGAATAAACAATATGAGCTTCTGGCTCCTTCCCCCCTCCTTT…	1
NC_032292	7953	194368	Pseudogobio vaillanti	NULL	TAAACTTTCGGCCACCCTACC	TCTTATGGGGGTTCGATTCCT	GTGGCAATTACACGTTGATTTTTCTCAACCAATCATAAGGATATTGGCACCCTTTACCTGGTATTCGGGGCCTGAGCGGGCATAGCAGGCACAGCCCTAAGTCTACTGATTCGAGCAGAACTCAGTCAACCCGGGGCGCTTCTTGGTGACGACCAGATTTATAATGTAATCGTCACCGCACATGCTTTCGTAATAATTTTCTTTATAGTAATACCAATGTTAATCGGAGGCTTTGGAAACTGACTGGTCCCCCTCATATTAGGCGCACCAGATATAGCATTCCCCCGAATAAACAATATAAGCTTTTGACTCCTACCCCCCTCGTTCCTCCTATTGCTAGCTTCCTCTGGAGTCGAAGCTGGTGTAGGTACCGGATGAACAGTCTATCCCCCATTAGCA…	TGGTAAGAAGAGGAATCAAACCTCTATCCTCGGAGCTACAATCCGCCGCCTAAACTTTCGGCCACCCTACCTGTGGCAATTACACGTTGATTTTTCTCAACCAATCATAAGGATATTGGCACCCTTTACCTGGTATTCGGGGCCTGAGCGGGCATAGCAGGCACAGCCCTAAGTCTACTGATTCGAGCAGAACTCAGTCAACCCGGGGCGCTTCTTGGTGACGACCAGATTTATAATGTAATCGTCACCGCACATGCTTTCGTAATAATTTTCTTTATAGTAATACCAATGTTAATCGGAGGCTTTGGAAACTGACTGGTCCCCCTCATATTAGGCGCACCAGATATAGCATTCCCCCGAATAAACAATATAAGCTTTTGACTCCTACCCCCCTCGTTC…	1
NC_020013	7953	194371	Sinibrama macrops	NULL	ACCCCTATCTTCGGAGCTACA	GGGGTTCGATTCCCTCCTTTC	GTGGCAATCACACGTTGATTTTTCTCAACCAATCATAAGGACATTGGCACCCTCTATTTAGTATTTGGGGCCTGAGCGGGCATGGCAGGTACGGCTTTAAGCCTACTAATTCGAGCAGAACTCAGCCAACCCGGAGCCCTCCTCGGCGATGACCAAATTTATAATGTAATCGTCCCCGCACATGCCTTCGTAATAATTTTCTTTATAGTGATACCAATATTGATCGGAGGCTTTGGAAACTGACTAGTACCACTTATACTTGGCGCACCAGATATAGCATTCCCCCGAATAAATAACATAAGCTTTTGACTTCTCCCCCCATCATTTCTTCTGTTACTAGCCTCCTCCGGGGTTGAAGCCGGAGTAGGAACAGGATGAACGGTATATCCCCCCTTAGCA…	TGGTAAGAAGAGGAATTAAACCCCTATCTTCGGAGCTACAATCCGCCGCCTAAGCTTTCGGCCACCCTACCTGTGGCAATCACACGTTGATTTTTCTCAACCAATCATAAGGACATTGGCACCCTCTATTTAGTATTTGGGGCCTGAGCGGGCATGGCAGGTACGGCTTTAAGCCTACTAATTCGAGCAGAACTCAGCCAACCCGGAGCCCTCCTCGGCGATGACCAAATTTATAATGTAATCGTCCCCGCACATGCCTTCGTAATAATTTTCTTTATAGTGATACCAATATTGATCGGAGGCTTTGGAAACTGACTAGTACCACTTATACTTGGCGCACCAGATATAGCATTCCCCCGAATAAATAACATAAGCTTTTGACTTCTCCCCCCATCATTT…	1
NC_029446	7953	1969989	Tariqilabeo burmanicus	Burmese latia	GCTACAATCCGCCGCCTAA	TTGGCTTGAAACCATCTCACG	GTGGCAATTACACGTTGATTTTTCTCAACTAATCATAAAGACATTGGCACCCTTTACTTAGTATTTGGTGCCTGAGCGGGGATAGTAGGAACTGCCCTAAGCCTTCTTATCCGAGCAGAGCTCAGCCAACCCGGTGCACTTCTAGGGGACGATCAAATTTATAATGTCATTGTTACGGCACATGCCTTCGTAATGATTTTCTTCATAGTAATGCCAATCCTAATTGGGGGTTTTGGAAACTGGCTAGTACCCTTAATGATCGGGGCACCCGACATGGCATTCCCACGAATAAATAACATGAGCTTCTGGCTTCTTCCACCCTCCTTTCTTCTCCTACTAGCTTCTTCAGGAGTAGAGGCCGGGGCAGGGACGGGGTGAACGGTATATCCACCCCTGTCA…	TGGTAAGAAGAGGAGTTAAACCTCTGTTCTCGGAGCTACAATCCGCCGCCTAAACCTTCGGCCATCCTACCTGTGGCAATTACACGTTGATTTTTCTCAACTAATCATAAAGACATTGGCACCCTTTACTTAGTATTTGGTGCCTGAGCGGGGATAGTAGGAACTGCCCTAAGCCTTCTTATCCGAGCAGAGCTCAGCCAACCCGGTGCACTTCTAGGGGACGATCAAATTTATAATGTCATTGTTACGGCACATGCCTTCGTAATGATTTTCTTCATAGTAATGCCAATCCTAATTGGGGGTTTTGGAAACTGGCTAGTACCCTTAATGATCGGGGCACCCGACATGGCATTCCCACGAATAAATAACATGAGCTTCTGGCTTCTTCCACCCTCCTTT…	1
NC_033921	7953	198351	Notropis imeldae	NULL	GGAGCTACAATCCGCCGC	TTGAAACCATCTTACGGGGGT	GTGGCAATTACACGTTGATTTTTCTCAACCAATCATAAAGATATTGGCACCCTATATCTAGTATTCGGTGCTTGAGCAGGAATAGTAGGAACTGCCCTAAGTCTCCTTATCCGAGCGGAGCTGAGCCAACCCGGGGCACTCCTTGGAGACGATCAAATCTACAACGTTATCGTTACGGCGCATGCCTTCGTAATGATTTTCTTCATAGTAATGCCAATCCTAATCGGAGGATTCGGAAACTGACTTGTCCCCCTAATGATCGGGGCACCGGACATGGCATTCCCACGAATGAATAACATGAGCTTCTGACTTCTTCCTCCCTCTTTCCTGCTTCTCCTAGCCTCTTCGGGCGTAGAAGCCGGGGCTGGGACGGGATGAACAGTGTACCCCCCTTTAGCC…	TGGTAAGAAGAGGAGTTAAACCTCTGTACTCGGAGCTACAATCCGCCGCCTAAACCTTCGGCCATCCTACCTGTGGCAATTACACGTTGATTTTTCTCAACCAATCATAAAGATATTGGCACCCTATATCTAGTATTCGGTGCTTGAGCAGGAATAGTAGGAACTGCCCTAAGTCTCCTTATCCGAGCGGAGCTGAGCCAACCCGGGGCACTCCTTGGAGACGATCAAATCTACAACGTTATCGTTACGGCGCATGCCTTCGTAATGATTTTCTTCATAGTAATGCCAATCCTAATCGGAGGATTCGGAAACTGACTTGTCCCCCTAATGATCGGGGCACCGGACATGGCATTCCCACGAATGAATAACATGAGCTTCTGACTTCTTCCTCCCTCTTTC…	1
NC_031566	7953	198356	Yuriria alta	sardina blanca	ATTGGAGCTACAATCCACCGC	ATCTCACGGGGGTTCAATTCC	GTGGCAATCACACGTTGATTTTTCTCAACCAATCATAAAGACATTGGCACCCTCTATTTAGTATTTGGTGCTTGAGCCGGAATGGTAGGAACAGCTCTTAGCTTGCTAATTCGGGCTGAACTGAGCCAACCAGGGGCCCTCCTGGGGGACGACCAGATCTACAACGTTATCGTTACCGCACACGCCTTCGTTATAATCTTCTTCATAGTAATGCCTATTCTAATCGGGGGGTTCGGAAACTGACTTGTCCCTCTAATGATCGGGGCACCAGACATGGCCTTTCCTCGAATGAACAATATGAGCTTCTGGCTTCTCCCCCCTTCGTTCCTCCTCCTTCTGGCCTCCTCTGGGGTAGAAGCCGGGGCAGGTACAGGTTGAACAGTCTATCCCCCTCTAGCT…	TGATAGAAAGAGGAGTTAAACCTCTATAATTGGAGCTACAATCCACCGCCTGGGCCTTCGGCCATTCTACCTGTGGCAATCACACGTTGATTTTTCTCAACCAATCATAAAGACATTGGCACCCTCTATTTAGTATTTGGTGCTTGAGCCGGAATGGTAGGAACAGCTCTTAGCTTGCTAATTCGGGCTGAACTGAGCCAACCAGGGGCCCTCCTGGGGGACGACCAGATCTACAACGTTATCGTTACCGCACACGCCTTCGTTATAATCTTCTTCATAGTAATGCCTATTCTAATCGGGGGGTTCGGAAACTGACTTGTCCCTCTAATGATCGGGGCACCAGACATGGCCTTTCCTCGAATGAACAATATGAGCTTCTGGCTTCTCCCCCCTTCGTTC…	1
NC_031526	7953	198506	Sawbwa resplendens	NULL	GCTACAATCCGCCGCCTAG	GGGGGTTCAATTCCTCCCTTT	GTGGCAATCACACGTTGATTTTTCTCAACTAATCACAAAGACATTGGCACCCTTTATTTAGTTTTCGGTGCCTGAGCAGGAATGGTCGGAACAGCGCTAAGCCTCTTAATCCGGGCTGAACTAAGCCAACCCGGAGCTTTATTAGGAGACGATCAAATTTACAACGTTATCGTAACTGCACATGCGTTTGTAATAATTTTCTTCATAGTAATGCCAATTTTAATTGGCGGGTTTGGCAACTGACTTGTTCCACTTATGATTGGTGCGCCAGACATGGCATTCCCTCGTATGAATAATATGAGTTTCTGACTTCTACCTCCCTCGTTCTTACTCCTTCTCGCCTCATCCGGGGTTGAAGCCGGAGCTGGTACCGGATGGACAGTTTACCCGCCCCTGGCG…	TGGCAAGGAGAGGAGTTAAACCTCTGTACTCGGAGCTACAATCCGCCGCCTAGACCTTCGGCCACCCTACCTGTGGCAATCACACGTTGATTTTTCTCAACTAATCACAAAGACATTGGCACCCTTTATTTAGTTTTCGGTGCCTGAGCAGGAATGGTCGGAACAGCGCTAAGCCTCTTAATCCGGGCTGAACTAAGCCAACCCGGAGCTTTATTAGGAGACGATCAAATTTACAACGTTATCGTAACTGCACATGCGTTTGTAATAATTTTCTTCATAGTAATGCCAATTTTAATTGGCGGGTTTGGCAACTGACTTGTTCCACTTATGATTGGTGCGCCAGACATGGCATTCCCTCGTATGAATAATATGAGTTTCTGACTTCTACCTCCCTCGTTC…	1
NC_008657	7953	198507	Labeo senegalensis	NULL	GACCTTCGGCCATCCTACC	GGGGTTCGATTCCTCCCTTTC	GTGGGAATTACACGTTGATTTTTCTCAACTAATCATAAAGATATTGGCACCCTTTATTTAGTATTTGGTGCCTGACCAGGGATAGTAGGAACTGCCCTGAGTCTTCTGATTCGGGCAGAACTGAGCCAGCCTGGTGCGCTTCTTGGAGACGATCAAATCTATAATGTTATCGGTACCGCGCATGCCTTCGTAATAATCTTCTTCATAGTAATGCCGATCCTGATCGGAGGATTTGGAAACTGATTAGTGCCCCTAATGATTGGGGCACCAGACATGGCATTCCCACGAATAAATAACATAAGCTTTTGACTCCTTCCCCCCTCTTTTCTCCTACTACTAGCCTCTTCAGGAGTAGAAGCTGGGGCAGGAACAGGATGAACAGTCTATCCGCCCTTAGCA…	TGGTAAGAAGAGGAGTTAAACCTCTGTACTCGGAGCTACAAATCCGCCGCCTAGACCTTCGGCCATCCTACCTGTGGGAATTACACGTTGATTTTTCTCAACTAATCATAAAGATATTGGCACCCTTTATTTAGTATTTGGTGCCTGACCAGGGATAGTAGGAACTGCCCTGAGTCTTCTGATTCGGGCAGAACTGAGCCAGCCTGGTGCGCTTCTTGGAGACGATCAAATCTATAATGTTATCGGTACCGCGCATGCCTTCGTAATAATCTTCTTCATAGTAATGCCGATCCTGATCGGAGGATTTGGAAACTGATTAGTGCCCCTAATGATTGGGGCACCAGACATGGCATTCCCACGAATAAATAACATAAGCTTTTGACTCCTTCCCCCCTCTTT…	1
NC_029831	7953	198511	Hemiculter bleekeri	NULL	GCTACAATCCGCCGCCTAA	TTGGCTTGAAACCATCTCACG	GTGGCAATTACACGTTGATTTTTCTCAACTAATCATAAAGATATTGGCACCCTTTATTTAGTATTTGGTGCCTGAGCAGGAATAGTAGGAACTGGCTTGAGCCTTCTGATTCGGGCAGAACTGAGCCAGCCTGGTGCGCTTCTTGGAGATGATCAAATCTACCATGTTATCGTTACCGCGCATGCCTTCGTAATAATCTTCTTCATAGTGATGCCAATCCTGATTGGAGGGTTTGGAAACTGATTAGTGCCTTTAATGATCGGAGCACCAGATATGGCATTCCCACGAATAAATAACATGAGCTTCTGACTTCTTCCCCCCTCTTTTCTCCTACTGCTAGCCTCCTCAGGAGTAGAAGCCGGAGCAGGGACAGGATGAACAGTTTACCCGCCTTTGGCA…	TGGTAAGAAGAGGAGTTAAACCTCTGTACTCGGAGCTACAATCCGCCGCCTAAACCTTCGGCCATCCTACCTGTGGCAATTACACGTTGATTTTTCTCAACTAATCATAAAGATATTGGCACCCTTTATTTAGTATTTGGTGCCTGAGCAGGAATAGTAGGAACTGGCTTGAGCCTTCTGATTCGGGCAGAACTGAGCCAGCCTGGTGCGCTTCTTGGAGATGATCAAATCTACCATGTTATCGTTACCGCGCATGCCTTCGTAATAATCTTCTTCATAGTGATGCCAATCCTGATTGGAGGGTTTGGAAACTGATTAGTGCCTTTAATGATCGGAGCACCAGATATGGCATTCCCACGAATAAATAACATGAGCTTCTGACTTCTTCCCCCCTCTTTT…	1
NC_031622	7953	198734	Labeo dussumieri	NULL	CCGCCTATACGTTCGACCATT	GTTGGCTTGAAACCATCCCAC	GTGGCAATTACACGTTGATTTTTCTCGACTAATCATAAAGATATTGGCACCCTCTACCTAGTGTTTGGTGCCTGAGCAGGGATGGTGGGCACTGCCCTGAGTCTTCTGATCCGAGCAGAACTTAGCCAACCCGGGGCACTTCTCGGTGATGATCAGATTTATAACGTAATCGTTACCGCGCACGCCTTTGTGATGATCTTTTTCATGGTTATGCCAATCCTGATTGGCGGCTTTGGAAACTGACTAGTTCCTCTTATGATCGGAGCACCTGATATGGCATTCCCACGAATGAATAACATGAGCTTCTGGCTACTTCCCCCCTCATTCCTTCTCCTCCTTGCCTCATCAGGGGTAGAGGCGGGGGCAGGAACGGGGTGGACTGTCTACCCCCCTCTGTCA…	TGGTAAAAAGAGGAGTTAAACCTCTGTTCTCGGAGTTACAATCCGCCGCCTATACGTTCGACCATTCTACCTGTGGCAATTACACGTTGATTTTTCTCGACTAATCATAAAGATATTGGCACCCTCTACCTAGTGTTTGGTGCCTGAGCAGGGATGGTGGGCACTGCCCTGAGTCTTCTGATCCGAGCAGAACTTAGCCAACCCGGGGCACTTCTCGGTGATGATCAGATTTATAACGTAATCGTTACCGCGCACGCCTTTGTGATGATCTTTTTCATGGTTATGCCAATCCTGATTGGCGGCTTTGGAAACTGACTAGTTCCTCTTATGATCGGAGCACCTGATATGGCATTCCCACGAATGAATAACATGAGCTTCTGGCTACTTCCCCCCTCATTC…	1
NC_023531	7953	203117	Schizothorax plagiostomus	NULL	ATCGGGGCTACAATCCGC	TGCAGTTGGCTTGAAACCATC	GTGGCAATTACACGTTGATTTTTCTCAACTAATCACAAAGATATTGGTACCCTTTACCTAGTATTTGGTGCCTGAGCAGGAATGGTGGGCACAGCCCTAAGTCTCCTAATTCGTGCAGAACTCAGCCAGCCTGGGGCCCTCCTTGGAGATGACCAGATCTATAATGTTATCGTTACTGCACATGCCTTCGTAATAATTTTCTTTATAGTAATGCCGATTCTAATTGGGGGGTTTGGAAACTGACTAGTTCCCCTCATGGTCGGAGCACCAGATATGGCATTCCCTCGAATAAACAATATGAGCTTCTGACTACTCCCTCCCTCATTCCTCCTACTCTTAGCCTCCTCTGGGGTTGAAGCCGGAGCAGGGACTGGATGAACAGTATATCCCCCTCTGTCC…	TGGTAAGGAGAGGAGTTAAACCTCTGTTATCGGGGCTACAATCCGCCGCCTAAGCCTTCGGCCACCCTACCTGTGGCAATTACACGTTGATTTTTCTCAACTAATCACAAAGATATTGGTACCCTTTACCTAGTATTTGGTGCCTGAGCAGGAATGGTGGGCACAGCCCTAAGTCTCCTAATTCGTGCAGAACTCAGCCAGCCTGGGGCCCTCCTTGGAGATGACCAGATCTATAATGTTATCGTTACTGCACATGCCTTCGTAATAATTTTCTTTATAGTAATGCCGATTCTAATTGGGGGGTTTGGAAACTGACTAGTTCCCCTCATGGTCGGAGCACCAGATATGGCATTCCCTCGAATAAACAATATGAGCTTCTGACTACTCCCTCCCTCATTC…	1
NC_027617	7953	203118	Tor khudree	Deccan mahseer	TATGGGTCTACAATCCACCGC	TTGATGGGGGTTCAACTCCTC	GTGGCAATCACACGTTGATTTTTCTCGACCAATCACAAAGACATCGGCACCCTCTATCTCGTATTTGGTGCCTGAGCCGGAATAGTGGGGACAGGCCTAAGTCTGCTTATTCGGGCAGAACTAAGCCAACCCGGGGCTCTCCTGGGAGACGACCAAATTTATAATGTGATCGTCACCGCACACGCCTTTGTAATAATCTTTTTTATAGTAATACCCATTATGATTGGGGGGTTCGGAAACTGGCTTATTCCACTAATAATTGGGGCCCCAGACATGGCGTTCCCTCGAATGAATAATATGAGTTTCTGACTTCTTCCCCCCTCCTTTCTCCTCCTCTTAGCCTCTTCAGGTGTTGAAGCCGGAGCAGGTACCGGATGAACCGTGTACCCCCCACTAGCT…	TGGTAAGAAGAGGGCTTGCACCTCTGTCTATGGGTCTACAATCCACCGCTTAACTCAGCCATCCTACCTGTGGCAATCACACGTTGATTTTTCTCGACCAATCACAAAGACATCGGCACCCTCTATCTCGTATTTGGTGCCTGAGCCGGAATAGTGGGGACAGGCCTAAGTCTGCTTATTCGGGCAGAACTAAGCCAACCCGGGGCTCTCCTGGGAGACGACCAAATTTATAATGTGATCGTCACCGCACACGCCTTTGTAATAATCTTTTTTATAGTAATACCCATTATGATTGGGGGGTTCGGAAACTGGCTTATTCCACTAATAATTGGGGCCCCAGACATGGCGTTCCCTCGAATGAATAATATGAGTTTCTGACTTCTTCCCCCCTCCTTTCTC…	1
NC_035976	7953	2033720	Carassius auratus x Megalobrama amblycephala x Carassius cuvieri	NULL	TATGGGTCTACAATCCACCGC	TTGATGGGGGTTCAACTCCTC	GTGGCAATCACACGTTGATTTTTCTCGACCAATCACAAAGACATCGGCACCCTCTATCTCGTATTTGGTGCCTGAGCCGGAATAGTGGGGACAGGCCTAAGTCTGCTTATTCGGGCAGAACTAAGCCAACCCGGGGCTCTCCTGGGAGACGACCAAATTTATAATGTAATCGTCACCGCACACGCCTTTGTAATAATCTTTTTTATAGTAATACCCATTATGATTGGGGGGTTCGGAAACTGGCTTATTCCACTAATAATTGGGGCCCCAGATATGGCGTTCCCTCGAATGAATAACATGAGTTTCTGACTTCTTCCCCCCTCCTTTCTCCTCCTCTTAGCCTCTTCAGGTGTTGAAGCCGGAGCAGGTACCGGATGAACCGTATACCCCCCACTAGCT…	TGGTAAGAAGAGGGCTTGCACCTCTGTCTATGGGTCTACAATCCACCGCTTAACTCAGCCATCCTACCTGTGGCAATCACACGTTGATTTTTCTCGACCAATCACAAAGACATCGGCACCCTCTATCTCGTATTTGGTGCCTGAGCCGGAATAGTGGGGACAGGCCTAAGTCTGCTTATTCGGGCAGAACTAAGCCAACCCGGGGCTCTCCTGGGAGACGACCAAATTTATAATGTAATCGTCACCGCACACGCCTTTGTAATAATCTTTTTTATAGTAATACCCATTATGATTGGGGGGTTCGGAAACTGGCTTATTCCACTAATAATTGGGGCCCCAGATATGGCGTTCCCTCGAATGAATAACATGAGTTTCTGACTTCTTCCCCCCTCCTTTCTC…	1
NC_036349	7953	2035446	Gymnocypris scleracanthus	NULL	TATGGGTCTACAATCCACCGC	TTGATGGGGGTTCAACTCCTC	GTGGCAATCACACGTTGATTTTTCTCGACCAATCACAAAGACATCGGCACCCTCTATCTCGTATTTGGTGCCTGAGCCGGTATAGTGGGAACAGGCCTAAGTCTGCTTATTCGGGCAGAACTAAGCCAACCTGGGGCTCTCCTTGGAGACGACCAAATTTATAACGTAATCGTCACCGCACACGCCTTTGTAATAATCTTTTTTATAGTAATACCCATTATGATCGGGGGTTTCGGAAACTGGCTTATTCCACTAATAATTGGAGCCCCAGATATGGCTTTCCCTCGAATAAATAACATGAGTTTCTGACTTCTTCCCCCATCCTTTCTTCTCCTCTTAGCCTCTTCAGGTGTTGAAGCTGGGGCAGGTACGGGGTGAACCGTTTATCCACCACTAGCT…	TGATAAGAAGAGGGCTTGCACCTCTGTCTATGGGTCTACAATCCACCGCTTAACTCAGCCATCCTACCTGTGGCAATCACACGTTGATTTTTCTCGACCAATCACAAAGACATCGGCACCCTCTATCTCGTATTTGGTGCCTGAGCCGGTATAGTGGGAACAGGCCTAAGTCTGCTTATTCGGGCAGAACTAAGCCAACCTGGGGCTCTCCTTGGAGACGACCAAATTTATAACGTAATCGTCACCGCACACGCCTTTGTAATAATCTTTTTTATAGTAATACCCATTATGATCGGGGGTTTCGGAAACTGGCTTATTCCACTAATAATTGGAGCCCCAGATATGGCTTTCCCTCGAATAAATAACATGAGTTTCTGACTTCTTCCCCCATCCTTTCTT…	2
NC_035994	7953	2036785	Schizothorax curvilabiatus	NULL	ATGGGTCTACAATCCACCGCT	CATGGGGGTTCGACTCCTC	GTGGCCATCACACGCTGGATTTTCTCGACTAATCACAAAGACATTGGCACCCTTTATCTAGTATTTGGTGCATGAGCCGGAATGGTAGGCACAGCCCTAAGCCTCCTCATTCGAGCGGAGCTAAGCCAACCCGGCGCCCTCTTGGGGGACGACCAAATTTATAATGTGATTGTTACGGCACATGCGTTCGTAATAATTTTCTTTATAGTGATACCAATTATAATTGGGGGTTTCGGAAACTGGCTTGTCCCCCTAATGATTGGGGCCCCGGACATAGCATTTCCCCGGATAAACAACATGAGCTTTTGACTTCTACCCCCATCTTTTCTCCTTCTCCTTGCCTCTTCCGGGGTAGAGGCTGGAGCTGGGACAGGGTGAACAGTTTATCCCCCTCTCTCG…	TGATAAGAAGAGGACTTGAACCTCTGTCTATGGGTCTACAATCCACCGCTTAACTCAGCCATCCTACCTGTGGCCATCACACGCTGGATTTTCTCGACTAATCACAAAGACATTGGCACCCTTTATCTAGTATTTGGTGCATGAGCCGGAATGGTAGGCACAGCCCTAAGCCTCCTCATTCGAGCGGAGCTAAGCCAACCCGGCGCCCTCTTGGGGGACGACCAAATTTATAATGTGATTGTTACGGCACATGCGTTCGTAATAATTTTCTTTATAGTGATACCAATTATAATTGGGGGTTTCGGAAACTGGCTTGTCCCCCTAATGATTGGGGCCCCGGACATAGCATTTCCCCGGATAAACAACATGAGCTTTTGACTTCTACCCCCATCTTTTCTC…	1
NC_008658	7953	205135	Pethia ticto	Ticto barb	GGGCTACAATCCACCGCTT	CCAGCATACGGGGGTTCAATT	ATGGCAATCACACGCTGATTTTTCTCAACCAACCACAAAGATATTGGCACCCTTTATTTAGTATTTGGTGCTTGAGCTGGAATAGTAGGAACGGCCCTGAGCCTCCTAATCCGAGCAGAATTAAGCCAACCAGGCGCCCTCCTCGGGGATGACCAAATTTATAATGTAATTGTTACAGCACACGCATTCGTAATAATTTTCTTTATAGTAATACCAATTATGATTGGTGGATTTGGAAATTGATTAATTCCACTAATGATTGGAGCTCCCGACATAGCATTCCCACGAATAAATAATATGAGCTTTTGGCTCCTACCCCCGTCCTTCCTACTTCTACTGGCATCTTCTGCAGTAGAGTCTGGTGCTGGCACAGGGTGAACAGTATACCCTCCTCTAGCC…	TGATAAGAAGAGGACTTAAACCTCTGTCTATGGGGCTACAATCCACCGCTTAAAACTCAGCCATCTTACCTATGGCAATCACACGCTGATTTTTCTCAACCAACCACAAAGATATTGGCACCCTTTATTTAGTATTTGGTGCTTGAGCTGGAATAGTAGGAACGGCCCTGAGCCTCCTAATCCGAGCAGAATTAAGCCAACCAGGCGCCCTCCTCGGGGATGACCAAATTTATAATGTAATTGTTACAGCACACGCATTCGTAATAATTTTCTTTATAGTAATACCAATTATGATTGGTGGATTTGGAAATTGATTAATTCCACTAATGATTGGAGCTCCCGACATAGCATTCCCACGAATAAATAATATGAGCTTTTGGCTCCTACCCCCGTCCTTCC…	1
NC_036746	7953	2060514	Schizothorax integrilabiatus	NULL	CCACCGCTTAAAAACTCAGCC	CCAGCCTATGGGGGTTCAATT	GTGGCAATCACACGTTGATTCTTCTCGACTAATCACAAAGACATCGGCACCCTCTATCTAGTATTTGGTGCTTGAGCCGGAATAGTAGGCACGGCCCTAAGTCTGCTCATCCGGGCAGAGCTCAGCCAACCAGGCGCCCTCCTCGGGGACGACCAAATTTACAATGTTATCGTTACGGCGCACGCATTCGTTATGATTTTCTTTATAGTAATGCCAATTATGATTGGAGGGTTCGGAAACTGACTGATCCCCCTCATGATCGGAGCCCCCGACATAGCATTCCCCCGAATAAACAACATGAGCTTTTGACTCCTCCCTCCCTCTTTCCTTCTCCTTCTTGCCTCCTCTGGAGTAGAAGCTGGTGCCGGCACCGGATGAACTGTCTACCCCCCATTAGCT…	TGGTAAGAAGAGGACTCGAACCTCTGTCTATGGGGCTACAATCCACCGCTTAAAAACTCAGCCATCCTACCTGTGGCAATCACACGTTGATTCTTCTCGACTAATCACAAAGACATCGGCACCCTCTATCTAGTATTTGGTGCTTGAGCCGGAATAGTAGGCACGGCCCTAAGTCTGCTCATCCGGGCAGAGCTCAGCCAACCAGGCGCCCTCCTCGGGGACGACCAAATTTACAATGTTATCGTTACGGCGCACGCATTCGTTATGATTTTCTTTATAGTAATGCCAATTATGATTGGAGGGTTCGGAAACTGACTGATCCCCCTCATGATCGGAGCCCCCGACATAGCATTCCCCCGAATAAACAACATGAGCTTTTGACTCCTCCCTCCCTCTTTC…	1
NC_015533	7953	209118	Barilius bendelisis	Hamilton's barila	GTAAGTACACCTCGGGGCTTG	CTACGGGGGTTCAATTCCTCC	GTGGCAATCACACGTTGATTCTTCTCGACTAATCACAAAGACATCGGCACCCTTTATCTAGTATTTGGTGCTTGAGCCGGAATAGTGGGGACTGCGCTAAGCCTTCTAATTCGGGCTGAACTCAGTCAACCGGGAGCCCTTCTAGGGGATGATCAAATCTATAACGTAATTGTAACTGCACATGCGTTTGTAATAATTTTCTTTATGGTAATGCCGATTATGATCGGAGGGTTCGGAAACTGACTAATCCCACTTATGATTGGGGCCCCTGATATGGCATTCCCCCGTATAAATAATATGAGCTTTTGACTCCTGCCTCCTTCCTTCCTCCTCCTCCTGGCTTCCTCTGGTGTTGAAGCAGGGGCCGGGACAGGGTGAACAGTCTACCCGCCTCTGGCT…	AAGCCCCGGCGGGCGATTAGCCTGCTTCTTCAGATTTGCAATCCGATATGTAAGTACACCTCGGGGCTTGGTAAGAAGAGGATTCAAACCTCTGTCTATGGGGCTACAATCCACCGCTTAAAACTCAGCCATCTTACCTGTGGCAATCACACGTTGATTCTTCTCGACTAATCACAAAGACATCGGCACCCTTTATCTAGTATTTGGTGCTTGAGCCGGAATAGTGGGGACTGCGCTAAGCCTTCTAATTCGGGCTGAACTCAGTCAACCGGGAGCCCTTCTAGGGGATGATCAAATCTATAACGTAATTGTAACTGCACATGCGTTTGTAATAATTTTCTTTATGGTAATGCCGATTATGATCGGAGGGTTCGGAAACTGACTAATCCCACTTATGAT…	1
NC_037009	7953	210129	Notropis heterolepis	blacknose shiner	GGGCTACAATCCACCGCTT	CCAGCATACGGGGGTTCAATT	GTGGCAATCACACGTTGATTCTTTTCGACTAATCACAAAGACATCGGCACCCTTTATCTAGTATTCGGTGCTTGAGCTGGGATGGTAGGCACAGCCTTAAGCCTACTGATTCGAGCAGAGCTAAGCCAACCAGGCGCCCTCCTCGGAGATGACCAAATCTATAATGTAATTGTTACAGCACATGCTTTCGTAATAATTTTCTTTATAGTAATACCAATCATAATCGGAGGATTTGGAAACTGGCTAATTCCACTAATGATTGGGGCCCCAGACATGGCCTTCCCCCGAATAAATAACATGAGCTTTTGATTACTTCCTCCCTCTTTCCTTCTCCTCCTTGCATCTTCTGGTGTTGAAGCTGGGGCTGGGACCGGATGAACAGTCTACCCGCCCTTAGCC…	TGGTAAGAAGAGGACTCAAACCTCTGTCTATGGGGCTACAATCCACCGCTTAAAACTCAGCCATCTTACCTGTGGCAATCACACGTTGATTCTTTTCGACTAATCACAAAGACATCGGCACCCTTTATCTAGTATTCGGTGCTTGAGCTGGGATGGTAGGCACAGCCTTAAGCCTACTGATTCGAGCAGAGCTAAGCCAACCAGGCGCCCTCCTCGGAGATGACCAAATCTATAATGTAATTGTTACAGCACATGCTTTCGTAATAATTTTCTTTATAGTAATACCAATCATAATCGGAGGATTTGGAAACTGGCTAATTCCACTAATGATTGGGGCCCCAGACATGGCCTTCCCCCGAATAAATAACATGAGCTTTTGATTACTTCCTCCCTCTTTCC…	1
NC_031587	7953	210633	Hypselobarbus jerdoni	Jerdon's carp	GCCTAAACCTCGGCCATCTTA	TGTAGTTGGCTTGAAACCAGC	GTGGCAATCACACGCTGATTTTTCTCAACCAATCATAAAGACATCGGCACCCTTTATCTCGTATTTGGTGCTTGAGCCGGTATAGTAGGAACTGCCCTTAGCCTACTCATCCGAGCTGAACTAAGCCAGCCCGGTGCCCTCTTAGGGGACGACCAGATTTATAATGTAATTGTTACCGCACATGCATTTGTAATAATTTTCTTTATAGTAATACCAATCATAATTGGAGGCTTCGGAAACTGACTAATTCCGCTCATGATCGGCGCCCCTGACATAGCATTCCCCCGAATAAACAACATGAGCTTCTGGCTACTCCCCCCTTCATTCCTCCTTCTCCTTGCCTCTTCAGGAGTTGAAGCTGGGGCCGGTACCGGATGAACAGTATACCCGCCGCTAGCA…	TGATAAGAAGAGGACTTAAACCTCTGTTTATGGGGCTACAATCCACCGCCTAAACCTCGGCCATCTTACCTGTGGCAATCACACGCTGATTTTTCTCAACCAATCATAAAGACATCGGCACCCTTTATCTCGTATTTGGTGCTTGAGCCGGTATAGTAGGAACTGCCCTTAGCCTACTCATCCGAGCTGAACTAAGCCAGCCCGGTGCCCTCTTAGGGGACGACCAGATTTATAATGTAATTGTTACCGCACATGCATTTGTAATAATTTTCTTTATAGTAATACCAATCATAATTGGAGGCTTCGGAAACTGACTAATTCCGCTCATGATCGGCGCCCCTGACATAGCATTCCCCCGAATAAACAACATGAGCTTCTGGCTACTCCCCCCTTCATTCC…	1
NC_021755	7953	210638	Tor putitora	golden mahseer	CCACCGCTTAAAAACTCAGCC	GGGGGTTCGAATCCTTCCTTT	GTGGCAATTACACGTTGATTTTTCTCGACTAATCACAAAGACATTGGTACCCTTTATTTAGTGTTTGGTGCCTGAGCTGGAATGGTGGGAACAGCCTTAAGCCTTCTTATTCGAGCCGAACTTAGTCAACCTGGAGCTCTCCTGGGAGACGACCAAATTTATAATGTTATTGTTACAGCACATGCTTTCGTAATGATTTTCTTTATGGTTATGCCTATTATGATTGGAGGTTTCGGCAACTGACTAATCCCCCTAATGATTGGAGCGCCTGACATAGCATTCCCCCGAATGAATAACATGAGCTTTTGACTTCTACCCCCTTCGTTCCTCCTCCTACTTGCCTCTTCAGGCGTGGAAGCTGGGGCTGGTACCGGGTGAACAGTTTACCCGCCCCTAGCA…	TGGTAAGAAGAGGACTCAAACCTCTGTACATGGGGCTACAATCCACCGCTTAAAAACTCAGCCATCTTACCTGTGGCAATTACACGTTGATTTTTCTCGACTAATCACAAAGACATTGGTACCCTTTATTTAGTGTTTGGTGCCTGAGCTGGAATGGTGGGAACAGCCTTAAGCCTTCTTATTCGAGCCGAACTTAGTCAACCTGGAGCTCTCCTGGGAGACGACCAAATTTATAATGTTATTGTTACAGCACATGCTTTCGTAATGATTTTCTTTATGGTTATGCCTATTATGATTGGAGGTTTCGGCAACTGACTAATCCCCCTAATGATTGGAGCGCCTGACATAGCATTCCCCCGAATGAATAACATGAGCTTTTGACTTCTACCCCCTTCGTTC…	1
NC_037402	7953	2108150	Microphysogobio kiatingensis	NULL	CTCTGTTCGTGGGGCTACAAT	CAGCCTACGGGGGTTCAATTC	GTGGCAATCACACGTTGATTCTTCTCGACTAATCACAAAGACATCGGCACCCTCTATCTAGTATTCGGTGCTTGAGCTGGAATAGTGGGAACGGCCCTAAGCCTGCTCATCCGGGCAGAGTTAAGCCAACCCGGCGCGCTCCTAGGAGACGACCAGATTTACAATGTTATCGTTACGGCGCATGCGTTCGTAATAATCTTCTTTATAGTTATACCTATCCTAATTGGAGGGTTCGGAAACTGACTAGTCCCGCTAATAATCGGAGCACCTGACATGGCATTCCCCCGAATGAACAATATGAGTTTCTGACTTCTCCCTCCGTCCTTCCTTCTCCTCCTTGCCTCCTCAGGCGTAGAAGCCGGGGCAGGGACTGGTTGAACAGTCTACCCCCCGTTGGCC…	TGGCAAGAAGAGGACTCAAACCTCTGTTCGTGGGGCTACAATCCACCGCTTAAACGCTCAGCCATCTTACCTGTGGCAATCACACGTTGATTCTTCTCGACTAATCACAAAGACATCGGCACCCTCTATCTAGTATTCGGTGCTTGAGCTGGAATAGTGGGAACGGCCCTAAGCCTGCTCATCCGGGCAGAGTTAAGCCAACCCGGCGCGCTCCTAGGAGACGACCAGATTTACAATGTTATCGTTACGGCGCATGCGTTCGTAATAATCTTCTTTATAGTTATACCTATCCTAATTGGAGGGTTCGGAAACTGACTAGTCCCGCTAATAATCGGAGCACCTGACATGGCATTCCCCCGAATGAACAATATGAGTTTCTGACTTCTCCCTCCGTCCTTC…	1
NC_037403	7953	2108151	Sarcocheilichthys davidi	NULL	ACCGCTTAATCACTCAGCCAT	TCCTACGGAGGTTCGATTCCT	GTGGCAATCACACGTTGATTTTTCTCGACTAATCACAAAGACATCGGCACCCTTTATCTCATTTTTGGTGCCTGGGCTGGCATAGTTGGAACAGCCCTTAGCCTGCTCATTCGAGCAGAATTAAGCCAACCTGGCGCTCTCCTCGGAGACGATCAAATTTATAATGTCATCGTTACAGCACATGCGTTTGTAATAATTTTCTTTATAGTTATACCAATTTTAATCGGAGGATTTGGAAACTGATTGATCCCACTAATGATTGGGGCCCCCGATATAGCATTCCCTCGAATGAACAACATGAGCTTCTGACTTCTTCCCCCATCCTTCCTTCTCCTCCTTGCCTCTTCAGGGGTTGAAGCCGGAGCGGGTACTGGGTGAACGGTTTACCCTCCACTAGCC…	TGGTAAAAAGAGGACTTGAACCTCTGTTGATGGGACTACAATCCACCGCTTAATCACTCAGCCATCTTACCTGTGGCAATCACACGTTGATTTTTCTCGACTAATCACAAAGACATCGGCACCCTTTATCTCATTTTTGGTGCCTGGGCTGGCATAGTTGGAACAGCCCTTAGCCTGCTCATTCGAGCAGAATTAAGCCAACCTGGCGCTCTCCTCGGAGACGATCAAATTTATAATGTCATCGTTACAGCACATGCGTTTGTAATAATTTTCTTTATAGTTATACCAATTTTAATCGGAGGATTTGGAAACTGATTGATCCCACTAATGATTGGGGCCCCCGATATAGCATTCCCTCGAATGAACAACATGAGCTTCTGACTTCTTCCCCCATCCTTC…	1
NC_037405	7953	2108152	Ancherythroculter wangi	NULL	TTATGGGGCTACAATCCACCG	TTGAAACCAACATACGGGGGT	GTGGCAATCACACGTTGATTTTTCTCGACTAATCACAAAGACATCGGCACCCTCTATCTAGTATTTGGTGCTTGAGCTGGAATAGTAGGAACAGCTTTAAGCCTACTCATTCGAGCAGAACTAAGCCAACCAGGCGCTCTCCTCGGAGACGACCAGATTTATAATGTAATTGTTACAGCACATGCATTTGTAATAATTTTCTTTATAGTAATGCCAATTATGATTGGAGGGTTCGGAAACTGACTAATCCCACTAATGATCGGGGCCCCTGACATGGCATTTCCTCGAATAAACAACATGAGCTTCTGGCTTCTTCCGCCCTCATTCCTTCTCCTTCTTGCATCTTCAGGAGTAGAAGCTGGGGCTGGGACAGGGTGAACAGTTTATCCTCCATTAGCT…	TGGTAAGAAGAGGACTCAAACCTCTGTTTATGGGGCTACAATCCACCGCTTAAAAACTCAGCCATCTTACCTGTGGCAATCACACGTTGATTTTTCTCGACTAATCACAAAGACATCGGCACCCTCTATCTAGTATTTGGTGCTTGAGCTGGAATAGTAGGAACAGCTTTAAGCCTACTCATTCGAGCAGAACTAAGCCAACCAGGCGCTCTCCTCGGAGACGACCAGATTTATAATGTAATTGTTACAGCACATGCATTTGTAATAATTTTCTTTATAGTAATGCCAATTATGATTGGAGGGTTCGGAAACTGACTAATCCCACTAATGATCGGGGCCCCTGACATGGCATTTCCTCGAATAAACAACATGAGCTTCTGGCTTCTTCCGCCCTCATTC…	1
NC_006136	7953	211488	Carassius auratus x Cyprinus carpio	tetraploid hybrids of red crucian carp and common carp	CCGCTTAAAACTCAGCCATCC	TATGCGACTGGCTTGAAACCA	GTGGCAACCACACGTTGACTTTTCTCGACTAATCACAAAGACATCGGCACCCTCTATTTAGTATTTGGTGCTTGGGCCGGAATAGTGGGCACCGCTCTAAGTCTACTCATCCGAGCAGAATTAAGCCAGCCCGGCGCCCTCCTCGGAGACGACCAAATTTACAATGTAATTGTTACAGCACATGCCTTTGTAATAATTTTCTTTATAGTAATACCGATTATGATTGGAGGGTTCGGAAATTGACTAATCCCCCTTATGATTGGCGCCCCAGACATGGCATTCCCCCGAATGAACAACATGAGTTTCTGACTCTTGCCCCCTTCCTTTCTCCTTCTGCTCGCTTCCTCAGGAGTAGAAGCAGGGGCCGGAACCGGGTGAACCGTTTATCCTCCCCTGGCA…	TGGTAAGAAGAGGAATCAAACCTCTGTTTATGGGGCTACAATCCACCGCTTAAAACTCAGCCATCCTACCTGTGGCAACCACACGTTGACTTTTCTCGACTAATCACAAAGACATCGGCACCCTCTATTTAGTATTTGGTGCTTGGGCCGGAATAGTGGGCACCGCTCTAAGTCTACTCATCCGAGCAGAATTAAGCCAGCCCGGCGCCCTCCTCGGAGACGACCAAATTTACAATGTAATTGTTACAGCACATGCCTTTGTAATAATTTTCTTTATAGTAATACCGATTATGATTGGAGGGTTCGGAAATTGACTAATCCCCCTTATGATTGGCGCCCCAGACATGGCATTCCCCCGAATGAACAACATGAGTTTCTGACTCTTGCCCCCTTCCTTTC…	1
NC_006387	7953	211491	Carassius auratus x Cyprinus carpio x Carassius cuvieri	triploid hybrids of tetraploid and Japanese crucian carp	CCCACCGCTTAAAAACTCAGC	CAGCCTACGGGGGTTCAATTC	GTGGCAATCACACGTTGATTTTTCTCGACTAATCATAAAGATATCGGCACCCTTTATCTAGTATTTGGTGCTTGAGCCGGAATAGTGGGCACAGCCTTAAGCCTGCTAATTCGAGCAGAACTAAGCCAACCCGGCGCCCTTCTCGGCGACGACCAAATTTATAATGTAATTGTTACAGCTCATGCATTTGTAATAATTTTCTTTATGGTGATACCAATTATAATTGGAGGATTTGGAAATTGACTGATCCCACTAATAATCGGTGCCCCAGACATAGCATTTCCTCGAATAAACAACATAAGCTTCTGACTGCTACCCCCCTCTTTCCTACTCCTTCTTGCTTCTTCCGGAGTAGAAGCTGGGGCTGGAACTGGATGGACAGTATATCCTCCCCTGGCA…	TGGTAAGAAGAGGACTCAAACCTCTGTTTATGGGGCTACAACCCACCGCTTAAAAACTCAGCCATCCTACCTGTGGCAATCACACGTTGATTTTTCTCGACTAATCATAAAGATATCGGCACCCTTTATCTAGTATTTGGTGCTTGAGCCGGAATAGTGGGCACAGCCTTAAGCCTGCTAATTCGAGCAGAACTAAGCCAACCCGGCGCCCTTCTCGGCGACGACCAAATTTATAATGTAATTGTTACAGCTCATGCATTTGTAATAATTTTCTTTATGGTGATACCAATTATAATTGGAGGATTTGGAAATTGACTGATCCCACTAATAATCGGTGCCCCAGACATAGCATTTCCTCGAATAAACAACATAAGCTTCTGACTGCTACCCCCCTCTTTC…	1
NC_037516	7953	2161728	Schizothorax taliensis	NULL	CCCACCACTTAAAAACTCAGCC	GTTGGCTTGAAACCAGCTCAC	GTGGCAATCACACGTTGATTTTTCTCGACTAATCATAAAGATATCGGCACCCTTTATCTAGTATTCGGTGCTTGAGCTGGAATAGTAGGCACAGCCTTAAGCCTGCTGATTCGAGCAGAACTAAGCCAACCCGGCGCCCTCCTTGGCGACGACCAAATTTATAATGTAATTGTTACGGCCCATGCGTTTGTAATAATTTTCTTTATAGTAATGCCAATCATAATCGGGGGATTCGGAAATTGACTGATCCCTCTAATAATCGGGGCCCCCGATATAGCATTCCCTCGAATAAACAATATAAGCTTCTGACTATTACCCCCGTCCTTCCTACTTCTCCTTGCTTCTTCTGGGGTAGAAGCCGGGGCCGGAACTGGGTGAACAGTCTATCCCCCTCTAGCG…	TGGTAAGAAGAGGACTCGAACCTCTGTTTATGGGGCTACAACCCACCACTTAAAAACTCAGCCATCCTACCTGTGGCAATCACACGTTGATTTTTCTCGACTAATCATAAAGATATCGGCACCCTTTATCTAGTATTCGGTGCTTGAGCTGGAATAGTAGGCACAGCCTTAAGCCTGCTGATTCGAGCAGAACTAAGCCAACCCGGCGCCCTCCTTGGCGACGACCAAATTTATAATGTAATTGTTACGGCCCATGCGTTTGTAATAATTTTCTTTATAGTAATGCCAATCATAATCGGGGGATTCGGAAATTGACTGATCCCTCTAATAATCGGGGCCCCCGATATAGCATTCCCTCGAATAAACAATATAAGCTTCTGACTATTACCCCCGTCCTTC…	1
NC_006291	7953	217509	Carassius carassius	crucian carp	ACCTCTGTATGTGGGGCTACA	CCAGCCTATGGGGGTTCAATT	GTGGCAATCACACGTTGATTCTTTTCGACTAATCATAAAGACATCGGCACCCTCTATCTAGTATTTGGTGCTTGAGCCGGAATAGTAGGCACTGCTCTTAGCCTCCTCATCCGAGCGGAGCTCAGTCAACCTGGCGCTCTGTTGGGAGATGACCAAATCTACAATGTAATCGTTACAGCACATGCATTTGTAATAATTTTCTTCATGGTCATGCCCATCATAATTGGAGGCTTTGGAAACTGACTAATCCCCCTAATAATTGGGGCTCCCGACATGGCCTTCCCCCGTATAAATAATATAAGCTTTTGACTACTTCCCCCTTCTTTCCTGCTCCTTCTCTCCTCCTCAGGAGTGGAAGCAGGGGCCGGAACTGGTTGAACAGTATACCCTCCCTTAGCG…	TGATAGGAAGAGGGAACAAACCTCTGTATGTGGGGCTACAATCCACCGCTTAACTCGGCCATCCTACCTGTGGCAATCACACGTTGATTCTTTTCGACTAATCATAAAGACATCGGCACCCTCTATCTAGTATTTGGTGCTTGAGCCGGAATAGTAGGCACTGCTCTTAGCCTCCTCATCCGAGCGGAGCTCAGTCAACCTGGCGCTCTGTTGGGAGATGACCAAATCTACAATGTAATCGTTACAGCACATGCATTTGTAATAATTTTCTTCATGGTCATGCCCATCATAATTGGAGGCTTTGGAAACTGACTAATCCCCCTAATAATTGGGGCTCCCGACATGGCCTTCCCCCGTATAAATAATATAAGCTTTTGACTACTTCCCCCTTCTTTCCTG…	1
NC_015354	7953	219677	Rhynchocypris lagowskii	Amur minnow	CGCTTAAACTCGGCCATCCTA	GGGGGTTCAATTCCTCCCTTT	GTGGCAATCACACGCTGATTTTTTTCAACTAACCATAAAGATATCGGCACCCTCTATTTAGTATTTGGTGCTTGAGCAGGCATAGTGGGCACTGCCCTCAGCCTTCTTATTCGAGCAGAGCTTAGCCAGCCCGGCGCTCTTCTGGGCGATGATCAGATTTACAATGTAATCGTCACAGCACATGCATTTGTAATAATTTTCTTCATGGTCATACCTATCATAATTGGAGGGTTTGGAAACTGACTGATCCCACTAATGATTGGGGCCCCCGATATGGCCTTCCCCCGAATAAATAATATGAGTTTTTGACTACTTCCTCCCTCTTTCCTTCTCTTACTCGCCTCCTCAGGCGTAGAAGCGGGGGCCGGAACTGGCTGAACAGTATATCCACCTTTAGCA…	TGATAGGAAGAGGGAACAAACCTCTGTATGTGGGGCTACAATCCACCGCTTAAACTCGGCCATCCTACCTGTGGCAATCACACGCTGATTTTTTTCAACTAACCATAAAGATATCGGCACCCTCTATTTAGTATTTGGTGCTTGAGCAGGCATAGTGGGCACTGCCCTCAGCCTTCTTATTCGAGCAGAGCTTAGCCAGCCCGGCGCTCTTCTGGGCGATGATCAGATTTACAATGTAATCGTCACAGCACATGCATTTGTAATAATTTTCTTCATGGTCATACCTATCATAATTGGAGGGTTTGGAAACTGACTGATCCCACTAATGATTGGGGCCCCCGATATGGCCTTCCCCCGAATAAATAATATGAGTTTTTGACTACTTCCTCCCTCTTTCCT…	1
NC_015360	7953	219678	Rhynchocypris percnurus	lake minnow	ATATGGGGCTACAATCCACCG	CCATGTGGTTGGCTTGAAACC	GTGGCAACCACACGTTGACTCTTTTCGACCAATCACAAAGACATCGGCACCCTTTATCTGGTATTTGGTGCTTGAGCCGGTATAGTAGGCACGGCCTTAAGCCTACTCATTCGAGCAGAACTTAGCCAGCCAGGCGCACTTCTCGGGGATGATCAAATTTATAATGTAATCGTTACCGCACATGCATTTGTAATAATTTTCTTTATAGTAATACCAATTATAATTGGGGGATTTGGAAATTGACTAATCCCATTAATAATCGGAGCCCCTGATATAGCATTCCCTCGGATAAATAACATAAGCTTCTGACTATTACCTCCCTCTTTCCTTCTTCTCTTAGCTTCCTCAGGCGTAGAAGCAGGAGCCGGTACCGGGTGAACTGTTTATCCTCCCTTAGCA…	TGATAAGAAGAGGATTCAAACCTCTGTATATGGGGCTACAATCCACCGCTTAAAACTCAGCCATCTTACCTGTGGCAACCACACGTTGACTCTTTTCGACCAATCACAAAGACATCGGCACCCTTTATCTGGTATTTGGTGCTTGAGCCGGTATAGTAGGCACGGCCTTAAGCCTACTCATTCGAGCAGAACTTAGCCAGCCAGGCGCACTTCTCGGGGATGATCAAATTTATAATGTAATCGTTACCGCACATGCATTTGTAATAATTTTCTTTATAGTAATACCAATTATAATTGGGGGATTTGGAAATTGACTAATCCCATTAATAATCGGAGCCCCTGATATAGCATTCCCTCGGATAAATAACATAAGCTTCTGACTATTACCTCCCTCTTTCC…	1
NC_019614	7953	219680	Phoxinus keumkang	NULL	CCTCTGTACATGGGGCTACAA	CAGCCTACGGGGGTTCAATTC	GTGGCAACCACACGTTGATTCTTCTCGACCAATCACAAAGATATCGGCACCCTTTATTTAGTATTTGGTGCTTGAGCCGGTATAGTGGGAACGGCCCTAAGCCTACTTATCCGAGCAGAACTAAGCCAACCAGGCGCTCTTCTTGGGGATGATCAGATTTATAATGTAATCGTAACAGCACATGCATTTGTAATAATTTTCTTTATAGTAATGCCAATTATAATTGGAGGTTTTGGAAACTGATTAGTACCTTTAATAATTGGAGCTCCTGATATAGCATTTCCCCGAATAAATAACATAAGCTTCTGGCTTCTTCCTCCCTCCTTCCTCCTCCTCCTGGCCTCTTCAGGGGTTGAGGCAGGAGCTGGAACTGGGTGAACAGTCTATCCCCCCTTAGCA…	TGGCAGGAAGAGGACTTGAACCTCTGTACATGGGGCTACAATCCACCGCTTAAAAACTCAGCCATCCTACCTGTGGCAACCACACGTTGATTCTTCTCGACCAATCACAAAGATATCGGCACCCTTTATTTAGTATTTGGTGCTTGAGCCGGTATAGTGGGAACGGCCCTAAGCCTACTTATCCGAGCAGAACTAAGCCAACCAGGCGCTCTTCTTGGGGATGATCAGATTTATAATGTAATCGTAACAGCACATGCATTTGTAATAATTTTCTTTATAGTAATGCCAATTATAATTGGAGGTTTTGGAAACTGATTAGTACCTTTAATAATTGGAGCTCCTGATATAGCATTTCCCCGAATAAATAACATAAGCTTCTGGCTTCTTCCTCCCTCCTTC…	1
NC_029341	7953	219681	Phoxinus semotilus	NULL	ACAACCCACCACTTACTCAGC	GGGGGTTCAATTCCTCCCTTT	GTGGCAATCACGCGATGATTCTTCTCAACCAACCACAAAGACATTGGCACTCTTTATTTAGTATTTGGTGCCTGGGCCGGAATGGTTGGGACGGCGCTTAGCCTCCTAATCCGAGCCGAACTTAGTCAACCTGGGAGCCTCCTTGGAGACGACCAAATTTACAATGTCATTGTTACAGCACACGCCTTTGTAATAATTTTCTTTATAGTAATGCCAATTATGATCGGAGGCTTTGGAAACTGACTGGTGCCACTAATAATCGGCGCCCCAGACATGGCCTTCCCCCGAATAAATAATATGAGCTTTTGACTTCTCCCTCCCTCCTTCCTTCTCCTCCTTGCTTCCTCAGGCGTAGAAGCCGGTGCCGGCACAGGATGAACAGTATACCCACCACTCGCG…	TGGTAAGAAGAGGGCTTAAACCTCTGTCTATGGGGCTACAACCCACCACTTACTCAGCCATCCTACCTGTGGCAATCACGCGATGATTCTTCTCAACCAACCACAAAGACATTGGCACTCTTTATTTAGTATTTGGTGCCTGGGCCGGAATGGTTGGGACGGCGCTTAGCCTCCTAATCCGAGCCGAACTTAGTCAACCTGGGAGCCTCCTTGGAGACGACCAAATTTACAATGTCATTGTTACAGCACACGCCTTTGTAATAATTTTCTTTATAGTAATGCCAATTATGATCGGAGGCTTTGGAAACTGACTGGTGCCACTAATAATCGGCGCCCCAGACATGGCCTTCCCCCGAATAAATAATATGAGCTTTTGACTTCTCCCTCCCTCCTTCCTTC…	1
NC_022149	7953	221414	Spinibarbus caldwelli	NULL	ACCTCTGTCTATGGGGCTACA	CCATGTGCCTGGCTTGAAAC	GTGGCGATTACACGCTGATTTTTCTCTACCAACCATAAGGATATCGGCACCCTCTATATAGTATTTGGTGCCTGAGCTGGCATAGTGGGCACGGCCTTAAGCCTACTTATCCGCGCGGAACTCAGTCAACCAGGGGCCCTGCTTGGAGACGACCAAATTTACAACGTAATTGTAACAGCACATGCGTTCGTAATAATCTTCTTTATAGTAATACCAATTATGATCGGAGGGTTTGGAAATTGACTTATCCCACTAATAATTGCCGCTCCAGACATAGCCTTCCCTCGAATAAATAACATAAGCTTCTGACTTCTCCCCCCTTCCTTCCTCCTTCTCCTTGCCTCCTCTGGAGTAGAAGCCGGTGCCGGCACCGGCTGGACGGTTTACCCCCCTTTAGCC…	TGATAGGAAGAGGACTCAAACCTCTGTCTATGGGGCTACAACCCACCACTTAAACTTTCAGTCACCCTATCTGTGGCGATTACACGCTGATTTTTCTCTACCAACCATAAGGATATCGGCACCCTCTATATAGTATTTGGTGCCTGAGCTGGCATAGTGGGCACGGCCTTAAGCCTACTTATCCGCGCGGAACTCAGTCAACCAGGGGCCCTGCTTGGAGACGACCAAATTTACAACGTAATTGTAACAGCACATGCGTTCGTAATAATCTTCTTTATAGTAATACCAATTATGATCGGAGGGTTTGGAAATTGACTTATCCCACTAATAATTGCCGCTCCAGACATAGCCTTCCCTCGAATAAATAACATAAGCTTCTGACTTCTCCCCCCTTCCTTC…	1
NC_031554	7953	227275	Anematichthys apogon	beardless barb	CGCTTAAACCTCAGCCATCCT	AATCCATGGGGGTTCAACTCC	GTGGCAATCACACGTTGATTTTTCTCGACTAATCACAAAGACATCGGCACCCTTTATCTGGTATTTGGTGCTTGAGCCGGAATAGTGGGCACAGCCCTAAGCCTACTTATTCGGGCAGAGCTAAGCCAACCAGGCGCCCTCCTCGGAGACGACCAGATTTATAACGTAATTGTTACAGCACATGCATTCGTAATAATTTTCTTTATAGTAATGCCAATTATAATCGGAGGCTTTGGAAACTGACTTGTTCCTCTTATAATCGGCGCCCCCGATATAGCATTCCCCCGAATAAACAACATAAGCTTCTGACTTCTACCCCCATCCTTTCTTCTTCTTCTAGCTTCCTCAGGGGTAGAGGCCGGGGCTGGAACCGGGTGAACTGTTTATCCTCCCTTGGCT…	TGGTAAGAAGAGGACTTAAACCTCTGTTTGTGGGATTACAATCCACCGCTTAAACCTCAGCCATCCTACCTGTGGCAATCACACGTTGATTTTTCTCGACTAATCACAAAGACATCGGCACCCTTTATCTGGTATTTGGTGCTTGAGCCGGAATAGTGGGCACAGCCCTAAGCCTACTTATTCGGGCAGAGCTAAGCCAACCAGGCGCCCTCCTCGGAGACGACCAGATTTATAACGTAATTGTTACAGCACATGCATTCGTAATAATTTTCTTTATAGTAATGCCAATTATAATCGGAGGCTTTGGAAACTGACTTGTTCCTCTTATAATCGGCGCCCCCGATATAGCATTCCCCCGAATAAACAACATAAGCTTCTGACTTCTACCCCCATCCTTTC…	1
NC_029149	7953	227283	Hampala macrolepidota	Hampala barb	ACCGCTTAAACCTCAGCCATC	CCTACGGGGGTTCAATTCCTC	GTGGCAATCACACGTTGATTTTTCTCGACCAATCACAAAGACATCGGCACCCTCTATCTAGTATTTGGTGCTTGAGCCGGAATAGTCGGCACGGCCTTAAGCCTGCTCATCCGAGCAGAGCTAAGCCAACCAGGAGCTCTCCTTGGAGACGACCAGATTTATAATGTAATTGTTACAGCACATGCATTTGTAATAATTTTCTTTATAGTAATACCAATCATGATCGGAGGGTTCGGAAACTGACTAATCCCATTAATGATCGGAGCACCCGACATGGCATTTCCCCGAATAAATAACATGAGCTTTTGACTTCTACCCCCATCATTCCTTCTGCTTCTGGCCTCCTCAGGGGTAGAAGCCGGTGCCGGGACTGGATGAACAGTCTACCCTCCCCTAGCA…	TGGTAAGAAGAGGACTCAAACCTCTGTTTATGGGGCTACAATCCACCGCTTAAACCTCAGCCATCCTACCTGTGGCAATCACACGTTGATTTTTCTCGACCAATCACAAAGACATCGGCACCCTCTATCTAGTATTTGGTGCTTGAGCCGGAATAGTCGGCACGGCCTTAAGCCTGCTCATCCGAGCAGAGCTAAGCCAACCAGGAGCTCTCCTTGGAGACGACCAGATTTATAATGTAATTGTTACAGCACATGCATTTGTAATAATTTTCTTTATAGTAATACCAATCATGATCGGAGGGTTCGGAAACTGACTAATCCCATTAATGATCGGAGCACCCGACATGGCATTTCCCCGAATAAATAACATGAGCTTTTGACTTCTACCCCCATCATTCC…	1
NC_036512	7953	227286	Tor douronensis	river carp	TCCACCGCTTAAATCTCAGCC	AACCTACGGGGGTTCAATTCC	GTGGCAATCACGCGTTGATTTTTCTCTACTAATCATAAAGACATCGGCACCCTCTATCTAGTATTTGGTGCTTGAGCTGGGATAGTGGGCACTGCCCTAAGCCTGCTCATCCGAGCAGAGCTCAGCCAACCAGGCTCCCTCCTGGGCGACGATCAGATCTATAACGTAATTGTTACGGCGCATGCATTCGTAATAATTTTCTTTATAGTAATGCCAATTATGATTGGAGGGTTCGGAAACTGACTGATTCCTCTAATGATTGGGGCCCCAGACATAGCCTTCCCTCGGATGAATAATATGAGCTTTTGGCTCCTGCCCCCCTCCTTCTTCCTACTCCTTGCCTCTTCTGGCGTAGAGTCCGGGGCTGGTACCGGATGAACGGTTTATCCCCCACTGGCT…	TGGTAAGAAGAGGACTCAAACCTCTGTATGTGGGGCTACAATCCACCGCTTAAATCTCAGCCATCTTACCTGTGGCAATCACGCGTTGATTTTTCTCTACTAATCATAAAGACATCGGCACCCTCTATCTAGTATTTGGTGCTTGAGCTGGGATAGTGGGCACTGCCCTAAGCCTGCTCATCCGAGCAGAGCTCAGCCAACCAGGCTCCCTCCTGGGCGACGATCAGATCTATAACGTAATTGTTACGGCGCATGCATTCGTAATAATTTTCTTTATAGTAATGCCAATTATGATTGGAGGGTTCGGAAACTGACTGATTCCTCTAATGATTGGGGCCCCAGACATAGCCTTCCCTCGGATGAATAATATGAGCTTTTGGCTCCTGCCCCCCTCCTTCT…	1
NC_029442	7953	227288	Osteochilus hasseltii	silver sharkminnow	CCGCTTAAAACTCAGCCATCC	AGCTTACGGGGGTTCAATTCC	GTGGCAACCACCCGCTGATTATTCTCCACCAATCATAAAGATATCGGCACCCTTTACCTAGTATTTGGTGCTTGGGCCGGGATAGTAGGCACAGCTCTAAGCCTTCTAATCCGAGCAGAGCTCAGCCAACCTGGCTCCCTTCTAGGGGACGACCAGATCTATAATGTTATCGTAACAGCACATGCATTCGTAATAATTTTCTTTATAGTAATACCTATCATAATTGGGGGTTTTGGTAACTGACTTATCCCTCTAATAATTGGGGCCCCAGATATGGCCTTCCCCCGAATAAACAACATAAGCTTCTGACTACTCCCCCCATCCTTCTTCCTTCTTCTGGCCTCCTCCGGCGTTGAGGCAGGAGCCGGCACTGGATGAACAGTCTACCCCCCACTAGCC…	TGGTAGGAAGAGGACTCAAACCTCTGTCTATGGGACTACAATCCACCGCTTAAAACTCAGCCATCCTACCTGTGGCAACCACCCGCTGATTATTCTCCACCAATCATAAAGATATCGGCACCCTTTACCTAGTATTTGGTGCTTGGGCCGGGATAGTAGGCACAGCTCTAAGCCTTCTAATCCGAGCAGAGCTCAGCCAACCTGGCTCCCTTCTAGGGGACGACCAGATCTATAATGTTATCGTAACAGCACATGCATTCGTAATAATTTTCTTTATAGTAATACCTATCATAATTGGGGGTTTTGGTAACTGACTTATCCCTCTAATAATTGGGGCCCCAGATATGGCCTTCCCCCGAATAAACAACATAAGCTTCTGACTACTCCCCCCATCCTTCT…	1
NC_031564	7953	232989	Tampichthys ipni	lantern minnow	ACAATCCACCGCCTAAAACTC	GGGGGTTCAATTCCTCCCTTT	GTGGCAACTACACGTTGACTTTTTTCGACCAATCATAAAGATATCGGCACCCTCTATTTATTATTCGGTGCTTGAGCTGGAATAGTAGGAACAGCTTTAAGCCTGCTTATCCGAGCAGAACTCAATCAACCAGGCAGCCTCCTTGGGGATGACCAAATCTATAATGTTATCGTTACAGCACATGCATTTGTAATAATTTTCTTTATGGTCATACCAGCCATAATCGGAGGATTTGGAAACTGATTAATTCCTCTAATAATTGGGGCCCCAGACATGGCGTTCCCTCGAATAAATAATATAAGCTTTTGACTCCTACCTCCCTCCCTTCTTCTTCTCCTGGCCTCTGCTGGCGTAGAAGCTGGAGCCGGTACTGGATGAACAGTCTACCCCCCACTAGCT…	TGATAAGAAGAGGACTCAAACCTCTGTGCATGGGTCTACAATCCACCGCCTAAAACTCGGCCATCTTACCTGTGGCAACTACACGTTGACTTTTTTCGACCAATCATAAAGATATCGGCACCCTCTATTTATTATTCGGTGCTTGAGCTGGAATAGTAGGAACAGCTTTAAGCCTGCTTATCCGAGCAGAACTCAATCAACCAGGCAGCCTCCTTGGGGATGACCAAATCTATAATGTTATCGTTACAGCACATGCATTTGTAATAATTTTCTTTATGGTCATACCAGCCATAATCGGAGGATTTGGAAACTGATTAATTCCTCTAATAATTGGGGCCCCAGACATGGCGTTCCCTCGAATAAATAATATAAGCTTTTGACTCCTACCTCCCTCCCTTC…	1
NC_022845	7953	234792	Saurogobio dabryi	Chinese lizard gudgeon	CCGCTTAAAACTCAGCCATCTC	GTTCGACTCCTCCCTTTCTCG	GTGGCAATCACACGTTGACTCTTTTCTACTAATCACAAAGATATTGGCACCCTTTACCTCCTATTTGGTGCTTGAGCCGGAATAGTGGGCACAGCTTTGAGCCTACTAATCCGAGCTGAGCTAAATCAGCCTGGTAGCCTTCTTGGGGACGACCAGATTTATAATGTAATCGTCACGGCGCATGCATTTGTAATAATTTTTTTTATAGTAATACCAGCTATAATTGGAGGGTTTGGAAACTGACTAGTCCCTCTGATAATCGGGGCCCCTGATATAGCATTCCCCCGAATAAATAACATAAGCTTCTGACTTCTCCCCCCTTCCCTCCTCCTTCTTCTAGCCTCCGCAGGAGTCGAAGCCGGCGCTGGCACCGGATGGACAGTTTACCCACCACTCGCT…	TGGTGAGAAGAGGACTCAAACCTCTGTTCATGGGACTACAATCCACCGCTTAAAACTCAGCCATCTCACCTGTGGCAATCACACGTTGACTCTTTTCTACTAATCACAAAGATATTGGCACCCTTTACCTCCTATTTGGTGCTTGAGCCGGAATAGTGGGCACAGCTTTGAGCCTACTAATCCGAGCTGAGCTAAATCAGCCTGGTAGCCTTCTTGGGGACGACCAGATTTATAATGTAATCGTCACGGCGCATGCATTTGTAATAATTTTTTTTATAGTAATACCAGCTATAATTGGAGGGTTTGGAAACTGACTAGTCCCTCTGATAATCGGGGCCCCTGATATAGCATTCCCCCGAATAAATAACATAAGCTTCTGACTTCTCCCCCCTTCCCTCC…	1
NC_024834	7953	238031	Elopichthys bambusa	yellowcheek carp	GGGCTACAATCCACCGCTT	CCAGCATACGGGGGTTCAATT	GTGGCAATCACACGTTGATTTTTCTCGACTAATCACAAAGACATCGGCACCCTTTATTTAGTATTTGGTGCTTGAGCCGGAATAGTAGGAACGGCTCTGAGCCTGCTCATTCGAGCAGAACTTAGCCAGCCAGGCGCTCTTCTCGGAGACGACCAAATTTACAATGTAATCGTTACAGCACATGCATTCGTAATGATTTTCTTTATAGTTATACCAATTATGATTGGAGGGTTTGGAAACTGACTAATCCCACTGATAATCGGAGCCCCTGACATAGCATTCCCACGAATAAATAACATGAGCTTCTGACTCCTACCACCATCTTTCCTTCTCCTCCTTGCCTCCTCAGGTGTTGAAGCTGGGGCCGGTACAGGATGAACAGTTTATCCTCCGCTAGCG…	TGATAAGAAGAGGACTTAAACCTCTGTATGTGGGGCTACAATCCACCGCTTAAATCTCAGCCATCTTACCTGTGGCAATCACACGTTGATTTTTCTCGACTAATCACAAAGACATCGGCACCCTTTATTTAGTATTTGGTGCTTGAGCCGGAATAGTAGGAACGGCTCTGAGCCTGCTCATTCGAGCAGAACTTAGCCAGCCAGGCGCTCTTCTCGGAGACGACCAAATTTACAATGTAATCGTTACAGCACATGCATTCGTAATGATTTTCTTTATAGTTATACCAATTATGATTGGAGGGTTTGGAAACTGACTAATCCCACTGATAATCGGAGCCCCTGACATAGCATTCCCACGAATAAATAACATGAGCTTCTGACTCCTACCACCATCTTTCC…	1
NC_024834	7953	238031	Elopichthys bambusa	yellowcheek	GGCTACAATCCACCGCTTACT	GGTTGGCTTGAAACCAGCAAA	GTGGCAATCACCCGCTGATTTTTCTCAACTAATCACAAAGACATTGGCACCCTTTATTTTGTATTCGGTGCTTGAGCCGGAATAGTCGGCACAGCCCTAAGTCTTCTCATTCGAGCTGAACTAAGCCAACCCGGCGCACTTCTAGGCGATGATCAGATTTATAATGTTATTGTAACCGCACATGCCTTTGTAATAATTTTCTTTATAGTAATGCCCCTAATAATTGGAGGATTTGGTAACTGACTAGTCCCATTAATAATCGGGGCCCCTGATATAGCCTTTCCCCGTATAAATAATATAAGTTTCTGACTCCTCCCTCCATCCTTCTTACTGCTTCTTGCATCTTCTGGAGTTGAAGCAGGGGCAGGAACAGGCTGAACTGTCTACCCCCCTCTAGCA…	TGGCAAGAAGAGGGCTCAAACCTCTGTATGTGGGGCTACAATCCACCGCTTACTCAGCCATCCTACCTGTGGCAATCACCCGCTGATTTTTCTCAACTAATCACAAAGACATTGGCACCCTTTATTTTGTATTCGGTGCTTGAGCCGGAATAGTCGGCACAGCCCTAAGTCTTCTCATTCGAGCTGAACTAAGCCAACCCGGCGCACTTCTAGGCGATGATCAGATTTATAATGTTATTGTAACCGCACATGCCTTTGTAATAATTTTCTTTATAGTAATGCCCCTAATAATTGGAGGATTTGGTAACTGACTAGTCCCATTAATAATCGGGGCCCCTGATATAGCCTTTCCCCGTATAAATAATATAAGTTTCTGACTCCTCCCTCCATCCTTCTTAC…	1
NC_033949	7953	239087	Opsariichthys pachycephalus	thickhead chub	GCTTAAACTCTCAGCCACCCT	AATGGGGGTTCAATTCCTCCC	GTGGCAATCACACGATGATTTTTCTCAACCAACCACAAAGACATTGGCACCCTCTATTTAGTATTTGGTGCCTGAGCCGGGATAGTCGGCACCGCCCTAAGTCTCTTGATTCGGGCAGAACTCAGCCAACCCGGCGCCCTCCTAGGGGATGACCAGATTTATAACGTAATTGTTACAGCCCATGCCTTCGTAATAATTTTCTTTATAGTCATACCAATTATGATCGGCGGCTTTGGAAACTGATTAATCCCTCTCATAATCGGAGCCCCCGACATAGCATTCCCCCGAATGAATAACATAAGCTTCTGACTCCTCCCTCCGTCCTTTCTTCTCCTCCTAGCCTCGTCTGGAGTTGAAGCCGGCGCTGGCACAGGATGAACAGTCTACCCCCCTCTAGCC…	TGATAAGGAGAGGACTTAAACCTCTGTCCATGGAGCTACAATCCACCGCTTAAACTCTCAGCCACCCTACCTGTGGCAATCACACGATGATTTTTCTCAACCAACCACAAAGACATTGGCACCCTCTATTTAGTATTTGGTGCCTGAGCCGGGATAGTCGGCACCGCCCTAAGTCTCTTGATTCGGGCAGAACTCAGCCAACCCGGCGCCCTCCTAGGGGATGACCAGATTTATAACGTAATTGTTACAGCCCATGCCTTCGTAATAATTTTCTTTATAGTCATACCAATTATGATCGGCGGCTTTGGAAACTGATTAATCCCTCTCATAATCGGAGCCCCCGACATAGCATTCCCCCGAATGAATAACATAAGCTTCTGACTCCTCCCTCCGTCCTTT…	1
NC_015527	7953	244133	Rasbora daniconius	slender rasbora	GGGCTACAATCCACCGCTT	CCAGCATACGGGGGTTCAATT	ATGGCAATCACACGCTGATTTTTCTCAACCAATCACAAAGATATTGGCACCCTTTATTTAGTATTTGGTGCTTGAGCTGGAATGGTAGGAACGGCTTTAAGCCTCCTAATCCGAGCAGAATTAAGTCAACCAGGCGCCCTTCTAGGGGATGACCAAATTTATAATGTAATTGTTACAGCACATGCATTTGTAATAATTTTCTTTATAGTAATGCCAATTATGATTGGTGGGTTTGGAAATTGACTAATCCCATTAATGATTGGAGCCCCCGACATAGCATTCCCACGAATGAATAATATAAGCTTTTGACTTCTACCACCATCCTTCCTGCTACTGCTTGCATCCTCTGCAGTAGAGTCAGGTGCTGGAACAGGATGAACAGTCTACCCCCCTCTGGCT…	TGGTAAGAAGAGGACTCAAACCTCTGTCTATGGGGCTACAATCCACCGCTTTAAACTCAGCCATCTTACCTATGGCAATCACACGCTGATTTTTCTCAACCAATCACAAAGATATTGGCACCCTTTATTTAGTATTTGGTGCTTGAGCTGGAATGGTAGGAACGGCTTTAAGCCTCCTAATCCGAGCAGAATTAAGTCAACCAGGCGCCCTTCTAGGGGATGACCAAATTTATAATGTAATTGTTACAGCACATGCATTTGTAATAATTTTCTTTATAGTAATGCCAATTATGATTGGTGGGTTTGGAAATTGACTAATCCCATTAATGATTGGAGCCCCCGACATAGCATTCCCACGAATGAATAATATAAGCTTTTGACTTCTACCACCATCCTTCC…	1
NC_015531	7953	244134	Rasbora vaterifloris	pearly rasbora	GGCTACAACCCACTGCCTATT	ACATGGGGGTTCAATTCCTCC	GTGGCAATTACCCGCTGATTTTTCTCCACTAATCATAAAGACATTGGCACCCTCTATCTTGTATTTGGTGCCTGGGCTGGGATAGTCGGGACCGCCTTAAGCCTTCTTATCCGGGCTGAATTAAGCCAACCCGGAGCGCTTTTAGGTGATGATCAAATTTATAATGTTATCGTTACTGCTCACGCTTTCGTAATAATCTTCTTTATAGTCATACCAATCCTCATTGGAGGCTTTGGAAATTGACTTGTGCCATTAATAATTGGGGCCCCAGATATAGCATTTCCCCGAATAAACAACATGAGCTTCTGACTTCTACCCCCATCATTCCTTCTATTATTAGCCTCTTCTGGAGTAGAGGCTGGTGCAGGAACAGGATGAACAGTGTACCCACCACTTGCA…	TGGTAAGAAGAGGACTCAAACCTCTGTCTTCGGGGCTACAACCCACTGCCTATTCTCGGCTATCCTACCTGTGGCAATTACCCGCTGATTTTTCTCCACTAATCATAAAGACATTGGCACCCTCTATCTTGTATTTGGTGCCTGGGCTGGGATAGTCGGGACCGCCTTAAGCCTTCTTATCCGGGCTGAATTAAGCCAACCCGGAGCGCTTTTAGGTGATGATCAAATTTATAATGTTATCGTTACTGCTCACGCTTTCGTAATAATCTTCTTTATAGTCATACCAATCCTCATTGGAGGCTTTGGAAATTGACTTGTGCCATTAATAATTGGGGCCCCAGATATAGCATTTCCCCGAATAAACAACATGAGCTTCTGACTTCTACCCCCATCATTCCT…	1
NC_019620	7953	245975	Aphyocypris kikuchii	Kikuchi's minnow	GGGGTTACAATCCACCGCTTA	GGGGTTCGATTCCCTCCTTTC	GTGGCAATCACCCGCTGATTTTTCTCGACCAATCACAAAGACATTGGCACCCTTTATCTCGTATTTGGTGCCTGAGCCGGCATAGTCGGAACAGCCCTAAGCCTGCTCATTCGAGCAGAGCTAAGTCAACCTGGTGCACTCCTTGGTGACGATCAAATTTATAATGTGATCGTTACAGCGCACGCTTTCGTAATAATTTTCTTTATAGTAATACCACTAATAATTGGAGGCTTTGGAAACTGACTCATTCCTCTAATGATCGGTGCCCCAGATATAGCTTTCCCTCGAATAAATAATATAAGCTTCTGACTTCTTCCTCCATCTTTCCTTCTCCTTTTAGCATCCTCTGGTGTAGAAGCTGGGGCTGGAACAGGCTGAACTGTATATCCTCCTTTAGCC…	TGGCAAGAAGAGGGCTCAAACCTCTGTATGTGGGGTTACAATCCACCGCTTACTCAGCCATCCTACCTGTGGCAATCACCCGCTGATTTTTCTCGACCAATCACAAAGACATTGGCACCCTTTATCTCGTATTTGGTGCCTGAGCCGGCATAGTCGGAACAGCCCTAAGCCTGCTCATTCGAGCAGAGCTAAGTCAACCTGGTGCACTCCTTGGTGACGATCAAATTTATAATGTGATCGTTACAGCGCACGCTTTCGTAATAATTTTCTTTATAGTAATACCACTAATAATTGGAGGCTTTGGAAACTGACTCATTCCTCTAATGATCGGTGCCCCAGATATAGCTTTCCCTCGAATAAATAATATAAGCTTCTGACTTCTTCCTCCATCTTTCCTTC…	1
NC_037014	7953	254296	Notropis hudsonius	spottail shiner	GGGGTTACAATCCACCGCTTA	GGGGTTCGATTCCCTCCTTTC	GTGGCAATCACCCGCTGATTTTTCTCGACCAATCACAAAGACATTGGCACCCTTTATCTCGTATTTGGTGCCTGAGCCGGCATAGTCGGAACAGCCCTAAGCCTGCTCATTCGAGCAGAGCTAAGTCAACCTGGTGCACTCCTTGGTGATGATCAAATTTATAATGTGATCGTTACAGCGCACGCTTTCGTAATAATTTTCTTTATAGTAATACCACTAATAATTGGAGGCTTTGGAAACTGACTCATTCCTCTAATGATTGGTGCTCCAGATATGGCTTTCCCTCGAATAAATAACATAAGCTTCTGACTTCTTCCTCCATCTTTCCTGCTCCTTTTAGCATCTTCTGGTGTAGAAGCTGGGGCTGGAACAGGCTGAACTGTCTACCCACCTTTAGCC…	TGGCAAGAAGAGGGCTCAAACCTCTGTATGTGGGGTTACAATCCACCGCTTACTCAGCCATCCTACCTGTGGCAATCACCCGCTGATTTTTCTCGACCAATCACAAAGACATTGGCACCCTTTATCTCGTATTTGGTGCCTGAGCCGGCATAGTCGGAACAGCCCTAAGCCTGCTCATTCGAGCAGAGCTAAGTCAACCTGGTGCACTCCTTGGTGATGATCAAATTTATAATGTGATCGTTACAGCGCACGCTTTCGTAATAATTTTCTTTATAGTAATACCACTAATAATTGGAGGCTTTGGAAACTGACTCATTCCTCTAATGATTGGTGCTCCAGATATGGCTTTCCCTCGAATAAATAACATAAGCTTCTGACTTCTTCCTCCATCTTTCCTGC…	1
NC_021414	7953	263419	Ancherythroculter nigrocauda	NULL	CTACAACCCACCGCCTAAGC	ACGGGGATTCAATTCCTTCCT	GTGGCAATTACACGCTGATTCTTTTCTACAAACCACAAAGACATTGGTACCCTTTATCTTGTATTTGGTGCCTGAGCCGGAATAGTGGGAACCGCCCTAAGCCTTCTCATTCGAGCCGAACTAAGCCAACCCGGATCACTTCTGGGCGATGACCAAATTTATAATGTTATTGTTACTGCCCATGCCTTCGTAATAATTTTCTTTATAGTAATACCAATCCTTATTGGAGGGTTTGGAAACTGACTCGTACCCCTAATGATTGGGGCACCTGATATAGCATTCCCACGAATAAATAATATAAGCTTTTGACTCCTACCCCCATCTTTCCTTCTACTACTAGCCTCTTCTGGTGTCGAGGCCGGGGCCGGAACAGGATGAACAGTTTATCCCCCACTCGCG…	TGATAGGGAGAGGACTTAAACCTCTGTCTTCGGGGCTACAACCCACCGCCTAAGCGCTCGGCTACCCTACCTGTGGCAATTACACGCTGATTCTTTTCTACAAACCACAAAGACATTGGTACCCTTTATCTTGTATTTGGTGCCTGAGCCGGAATAGTGGGAACCGCCCTAAGCCTTCTCATTCGAGCCGAACTAAGCCAACCCGGATCACTTCTGGGCGATGACCAAATTTATAATGTTATTGTTACTGCCCATGCCTTCGTAATAATTTTCTTTATAGTAATACCAATCCTTATTGGAGGGTTTGGAAACTGACTCGTACCCCTAATGATTGGGGCACCTGATATAGCATTCCCACGAATAAATAATATAAGCTTTTGACTCCTACCCCCATCTTTC…	1
NC_019605	7953	263515	Gymnocypris eckloni	Yellow River scaleless carp	TACAACCCACCGCCTAAAC	TTATGTGACTGGCTTGAAACCA	GTGGCAATTACACGCTGATTCTTTTCTACAAACCACAAAGACATTGGTACCCTTTATCTTGTATTTGGTGCCTGAGCCGGAATAGTGGGAACCGCCCTAAGCCTTCTCATTCGAGCCGAACTAAGCCAACCCGGATCACTTCTGGGCGATGACCAAATTTATAACGTTATTGTTACTGCCCATGCCTTCGTAATAATTTTCTTTATAGTGATACCAATCCTTATTGGAGGATTTGGAAACTGACTCGTGCCACTAATGATTGGAGCACCTGATATAGCATTCCCACGAATAAATAATATAAGCTTTTGACTCCTGCCCCCCTCTTTCCTTCTACTACTAGCCTCTTCTGGTGTCGAGGCCGGGGCCGGAACAGGATGAACAGTTTACCCGCCACTCGCG…	TGATAGGGAGAGGACTTAAACCTCTGTCTTCGGGGCTACAACCCACCGCCTAAACGCTCGGCTACCCTACCTGTGGCAATTACACGCTGATTCTTTTCTACAAACCACAAAGACATTGGTACCCTTTATCTTGTATTTGGTGCCTGAGCCGGAATAGTGGGAACCGCCCTAAGCCTTCTCATTCGAGCCGAACTAAGCCAACCCGGATCACTTCTGGGCGATGACCAAATTTATAACGTTATTGTTACTGCCCATGCCTTCGTAATAATTTTCTTTATAGTGATACCAATCCTTATTGGAGGATTTGGAAACTGACTCGTGCCACTAATGATTGGAGCACCTGATATAGCATTCCCACGAATAAATAATATAAGCTTTTGACTCCTGCCCCCCTCTTTC…	1
NC_031813	7953	263516	Gymnocypris potanini	NULL	GTCTACAATCCACCGCCTGG	GGGGGTTCAATTCCTCCCTTT	GTGACAATCACACGATGATTTTTCTCAACAAACCATAAAGATATTGGCACCCTGTACTTGGTATTTGGTGCTTGAGCCGGCATAGTTGGAACTGCCCTAAGCCTTTTGATCCGGGCCGAGCTAAGCCAACCAGGCGCCCTTCTGGGAGACGACCAGATTTATAATGTAATTGTTACAGCACATGCCTTTGTAATAATTTTTTTTATAGTAATACCAATTATAATTGGGGGTTTTGGAAACTGATTAATCCCTCTTATAATTGGTGCCCCTGATATAGCTTTCCCTCGAATAAACAATATAAGCTTCTGACTCCTCCCGCCGTCCTTTTTACTTCTCCTTGCCTCCTCAGGAGTTGAAGCCGGAGCAGGCACAGGCTGAACAGTTTATCCCCCACTAGCA…	TGATAAAAAGAGGGCTCCAACCTCTGTATATGGGTCTACAATCCACCGCCTGGCTCAGCCATTTTACCTGTGACAATCACACGATGATTTTTCTCAACAAACCATAAAGATATTGGCACCCTGTACTTGGTATTTGGTGCTTGAGCCGGCATAGTTGGAACTGCCCTAAGCCTTTTGATCCGGGCCGAGCTAAGCCAACCAGGCGCCCTTCTGGGAGACGACCAGATTTATAATGTAATTGTTACAGCACATGCCTTTGTAATAATTTTTTTTATAGTAATACCAATTATAATTGGGGGTTTTGGAAACTGATTAATCCCTCTTATAATTGGTGCCCCTGATATAGCTTTCCCTCGAATAAACAATATAAGCTTCTGACTCCTCCCGCCGTCCTTTTTA…	1
NC_021420	7953	263517	Gymnocypris namensis	NULL	ACAACCCATCGCTTAGCTTCA	GGGGTTCGATTCCCTCCTTTC	GTGGCAATCACACGTTGATTCTTCTCGACCAATCACAAAGATATCGGCACCCTTTACCTTGTTTTCGGTGCCTGAGCCGGAATAGTTGGCACGGCCCTAAGTCTCCTAATCCGGGCTGAACTAAGTCAACCAGGAGCCCTTCTGGGCGATGATCAAATTTATAACGTAATCGTTACTGCTCACGCATTCGTAATGATTTTCTTCATGGTTATACCCATCATGATTGGGGGCTTTGGAAACTGACTGATCCCCCTAATGATCGGGGCCCCTGATATGGCCTTCCCACGAATGAATAACATGAGCTTCTGACTACTTCCCCCTTCTTTCCTTCTCCTCCTTGCCTCCTCTGGTGTAGAAGCTGGAGCTGGAACCGGGTGAACAGTCTACCCCCCTCTTGCA…	TGATAAGAAGAGGACTCTAACCTCTATATCTGGAGTTACAACCCATCGCTTAGCTTCAGCCATCCTACCTGTGGCAATCACACGTTGATTCTTCTCGACCAATCACAAAGATATCGGCACCCTTTACCTTGTTTTCGGTGCCTGAGCCGGAATAGTTGGCACGGCCCTAAGTCTCCTAATCCGGGCTGAACTAAGTCAACCAGGAGCCCTTCTGGGCGATGATCAAATTTATAACGTAATCGTTACTGCTCACGCATTCGTAATGATTTTCTTCATGGTTATACCCATCATGATTGGGGGCTTTGGAAACTGACTGATCCCCCTAATGATCGGGGCCCCTGATATGGCCTTCCCACGAATGAATAACATGAGCTTCTGACTACTTCCCCCTTCTTTCCT…	1
NC_029171	7953	263519	Platypharodon extremus	NULL	CTCTGTCTTCGGGGCTACAAC	GGGGTTCAATTCCTCCTTTCCT	GTGGCAATCACACGCTGATTCTTCTCTACCAACCACAAAGACATTGGCACCCTCTATCTTGTATTTGGTGCCTGAGCCGGAATAGTAGGAACCGCCCTAAGCCTCCTAATTCGAGCCGAATTAAGTCAACCCGGATCACTTCTTGGTGATGATCAAATTTATAATGTTATTGTTACCGCCCACGCCTTCGTTATAATTTTCTTTATAGTAATACCTATCTTAATTGGGGGGTTTGGAAACTGACTTGTACCATTAATGATCGGAGCCCCTGATATAGCATTTCCCCGAATAAATAACATAAGCTTCTGGCTTCTACCCCCCTCATTTCTCTTATTATTGGCCTCTTCTGGGGTTGAAGCTGGGGCCGGAACAGGGTGAACAGTATACCCCCCACTTGCG…	TGGTAGGAAGAGGAGTTAAACCTCTGTCTTCGGGGCTACAACCCACCGCCTATGCACTCGGCCATCCTACCTGTGGCAATCACACGCTGATTCTTCTCTACCAACCACAAAGACATTGGCACCCTCTATCTTGTATTTGGTGCCTGAGCCGGAATAGTAGGAACCGCCCTAAGCCTCCTAATTCGAGCCGAATTAAGTCAACCCGGATCACTTCTTGGTGATGATCAAATTTATAATGTTATTGTTACCGCCCACGCCTTCGTTATAATTTTCTTTATAGTAATACCTATCTTAATTGGGGGGTTTGGAAACTGACTTGTACCATTAATGATCGGAGCCCCTGATATAGCATTTCCCCGAATAAATAACATAAGCTTCTGGCTTCTACCCCCCTCATTT…	1
NC_021409	7953	263521	Schizopygopsis younghusbandi	NULL	CCGCTTAACACTCAGCCATCT	TGTGATTGGCTTGAAACCAGT	GTGGCAATCACACGCTGATTTTTTTCAACTAATCATAAAGATATTGGCACCCTTTACTTAGTCTTTGGTGCATGAGCTGGTATAGTAGGCACAGCCCTCAGCCTCTTAATCCGAGCTGAACTAAGCCAACCCGGAGCCCTTCTGGGAGACGACCAGATTTACAATGTTATCGTCACTGCACATGCTTTTGTTATAATTTTCTTTATAGTAATGCCTATTATAATTGGAGGTTTTGGCAATTGATTAATTCCCCTAATAATTGGGGCCCCAGATATAGCCTTCCCACGAATGAATAACATGAGCTTCTGACTACTTCCTCCATCTTTTCTTCTACTTTTAGCATCATCTGGAGTTGAAGCCGGGGCCGGAACAGGTTGAACAGTGTACCCTCCGCTAGCA…	TAATAAGAAGGGGAATTTAACCCCTGTATATGGGGCTACAATCCACCGCTTAACACTCAGCCATCTTATTTGTGGCAATCACACGCTGATTTTTTTCAACTAATCATAAAGATATTGGCACCCTTTACTTAGTCTTTGGTGCATGAGCTGGTATAGTAGGCACAGCCCTCAGCCTCTTAATCCGAGCTGAACTAAGCCAACCCGGAGCCCTTCTGGGAGACGACCAGATTTACAATGTTATCGTCACTGCACATGCTTTTGTTATAATTTTCTTTATAGTAATGCCTATTATAATTGGAGGTTTTGGCAATTGATTAATTCCCCTAATAATTGGGGCCCCAGATATAGCCTTCCCACGAATGAATAACATGAGCTTCTGACTACTTCCTCCATCTTTTC…	1
NC_026206	7953	263523	Schizopygopsis pylzovi	NULL	TGTTTGTGGGGCTACAATCCA	AGTTGGCTTGAAACCATCCCA	GTGGCAATCACACGCTGATTTTTCTCGACTAATCACAAAGACATCGGCACCCTTTATCTAGTATTTGGTGCTTGAGCCGGAATAGTAGGAACTGCCCTCAGCTTACTTATCCGAGCAGAACTAAGCCAACCCGGCGCCCTTCTTGGGGATGACCAGATTTATAACGTAATTGTTACGGCCCACGCCTTTGTAATGATTTTCTTTATAGTAATACCAATCATGATTGGGGGCTTTGGCAACTGACTTATTCCCCTAATGATCGGAGCACCCGACATGGCATTCCCCCGAATGAATAACATGAGCTTTTGACTACTCCCTCCCTCATTCCTTCTGCTCCTAGCCTCTTCTGGAGTTGAAGCCGGTGCGGGCACCGGCTGAACAGTCTACCCCCCACTATCA…	TGGTAAGAAGGGGAATTAAACCCCTGTTTGTGGGGCTACAATCCACCGCTTAAAGACTCAGCCATCCTACCTGTGGCAATCACACGCTGATTTTTCTCGACTAATCACAAAGACATCGGCACCCTTTATCTAGTATTTGGTGCTTGAGCCGGAATAGTAGGAACTGCCCTCAGCTTACTTATCCGAGCAGAACTAAGCCAACCCGGCGCCCTTCTTGGGGATGACCAGATTTATAACGTAATTGTTACGGCCCACGCCTTTGTAATGATTTTCTTTATAGTAATACCAATCATGATTGGGGGCTTTGGCAACTGACTTATTCCCCTAATGATCGGAGCACCCGACATGGCATTCCCCCGAATGAATAACATGAGCTTTTGACTACTCCCTCCCTCATTC…	1
NC_025303	7953	263525	Ptychobarbus kaznakovi	NULL	GGCTACAACCCACCACTATTTC	GGGGGTTCGATTCCCTCTTTT	GTGGCAATCACACGATGATTTTTCTCTACTAATCATAAAGACATTGGCACCCTTTACCTTATCTTTGGTGCATGAGCAGGAATAGTTGGCACGGCTTTAAGCCTACTGATCCGGGCCGAGCTAAGTCAACCGGGAGCCCTTTTAGGAGATGATCAGATCTATAATGTAATCGTAACTGCTCATGCCTTTGTAATAATTTTTTTTATAGTAATACCTATCATGATCGGGGGCTTTGGCAACTGACTTATTCCCTTAATGATTGGTGCCCCCGACATAGCTTTCCCCCGTATAAATAACATAAGCTTCTGACTCCTGCCCCCATCTTTTCTGCTTCTCCTCGCATCCTCCGGAGTTGAAGCGGGGGCTGGAACTGGGTGAACTGTATACCCACCCCTAGCC…	TGGAAGGAAGAGGGCTCGAACCTCTATCTATGGGGCTACAACCCACCACTATTTCAGTCATCCTACCTGTGGCAATCACACGATGATTTTTCTCTACTAATCATAAAGACATTGGCACCCTTTACCTTATCTTTGGTGCATGAGCAGGAATAGTTGGCACGGCTTTAAGCCTACTGATCCGGGCCGAGCTAAGTCAACCGGGAGCCCTTTTAGGAGATGATCAGATCTATAATGTAATCGTAACTGCTCATGCCTTTGTAATAATTTTTTTTATAGTAATACCTATCATGATCGGGGGCTTTGGCAACTGACTTATTCCCTTAATGATTGGTGCCCCCGACATAGCTTTCCCCCGTATAAATAACATAAGCTTCTGACTCCTGCCCCCATCTTTTCTGC…	1
NC_034230	7953	263526	Ptychobarbus chungtienensis	NULL	ACAATCCACCGCTTACTCAGC	CTAGCACATGGGGGTTCGATT	GTGGCCATTACACGATGATTTTTCTCAACTAATCACAAAGACATCGGCACCCTCTATCTAGTATTTGGTGCTTGAGCCGGAATAGTAGGAACAGCTTTAAGCTTACTTATTCGAGCTGAACTAAGCCAACCGGGAGCTCTCTTAGGAGACGACCAAATTTATAATGTCATTGTTACGGCCCACGCTTTCGTAATAATTTTCTTTATAGTAATACCAATTATAATTGGTGGCTTCGGTAACTGACTAATTCCCCTAATAATCGGGGCCCCCGATATAGCATTTCCTCGAATAAATAACATAAGTTTTTGGCTTCTTCCTCCCTCTTTTCTCCTCCTATTAGCTTCTTCTGGAGTAGAAGCAGGGGCAGGAACAGGTTGAACAGTCTATCCCCCACTATCT…	TGATAAGAAGAGGACTCAAACCTCTGTATATGGGATTACAATCCACCGCTTACTCAGCCATCTTACCTGTGGCCATTACACGATGATTTTTCTCAACTAATCACAAAGACATCGGCACCCTCTATCTAGTATTTGGTGCTTGAGCCGGAATAGTAGGAACAGCTTTAAGCTTACTTATTCGAGCTGAACTAAGCCAACCGGGAGCTCTCTTAGGAGACGACCAAATTTATAATGTCATTGTTACGGCCCACGCTTTCGTAATAATTTTCTTTATAGTAATACCAATTATAATTGGTGGCTTCGGTAACTGACTAATTCCCCTAATAATCGGGGCCCCCGATATAGCATTTCCTCGAATAAATAACATAAGTTTTTGGCTTCTTCCTCCCTCTTTTCTCC…	1
NC_024537	7953	263530	Ptychobarbus dipogon	NULL	TCACCCCTGTATGTGGAGCTA	ACTTGAAATCACCAGACGGGG	GTGATAATTACACGTTGACTCTTCTCTACTAACCACAAAGACATCGGGACTCTTTACCTAATCTTCGGGGCATGAGCCGCGATAGTAGGAACCGCCCTTAGTCTTATCATCCGGGCCGAGCTTAGTCAACCAGGAAGTCTCCTGGGTAACGACCAGCTTTACAATGTTGTTGTAACAGCCCACGCCTTCGTTATAATCTTCTTTATAGTGATGCCAATTATAATCGGAGGCTTCGGAAATTGATTAATCCCCCTAATGATCGGAGCCCCCGACATGGCCTTCCCCCGAATAAATAACATAAGCTTCTGACTCCTGCCCCCCTCCTTCCTCCTCCTCTTAACCTCCTCTGCGGTAGAAGCCGGGTCTGGGACCGGATGGACAGTTTACCCGCCACTAGCT…	TGGCACGAAGAGGACTCTCACCCCTGTATGTGGAGCTACAATCCACCGCTTTACTCAGCCATCGTACCTGTGATAATTACACGTTGACTCTTCTCTACTAACCACAAAGACATCGGGACTCTTTACCTAATCTTCGGGGCATGAGCCGCGATAGTAGGAACCGCCCTTAGTCTTATCATCCGGGCCGAGCTTAGTCAACCAGGAAGTCTCCTGGGTAACGACCAGCTTTACAATGTTGTTGTAACAGCCCACGCCTTCGTTATAATCTTCTTTATAGTGATGCCAATTATAATCGGAGGCTTCGGAAATTGATTAATCCCCCTAATGATCGGAGCCCCCGACATGGCCTTCCCCCGAATAAATAACATAAGCTTCTGACTCCTGCCCCCCTCCTTCCTC…	1
NC_023793	7953	263534	Gymnodiptychus pachycheilus	NULL	CCTGTCTGTGGGGCTACAATC	GGGGGTTCAATTCCTCCCTTT	GTGGAAATCACGCGCTGACTTTTCTCGACTAATCACAAAGACATTGGCACCCTGTATTTAATCTTTGGTGCCTGAGCCGGAATAGTGGGCACTGCCCTTAGCCTCCTGATCCGGGCGGAGCTCAGCCAGCCAGGCGCACTTCTTGGAGACGACCAAATTTATAATGTTATTGTCACCGCCCATGCTTTCGTAATAATTTTCTTTATAGTAATACCAATCATGATTGGAGGTTTTGGTAACTGACTCATCCCCCTCATGATCGGGGCCCCAGATATAGCATTCCCTCGCATGAACAACATAAGCTTCTGACTTCTGCCCCCCTCTTTCCTCCTTCTCCTGGCCTCATCTGGCGTTGAAGCAGGAGCGGGCACGGGGTGAACAGTATATCCCCCTCTTGCC…	TGGTAAGAAGGGGGCTTAATCCCTGTCTGTGGGGCTACAATCCACCGCTTAAACTCGGCCACCTTACCTGTGGAAATCACGCGCTGACTTTTCTCGACTAATCACAAAGACATTGGCACCCTGTATTTAATCTTTGGTGCCTGAGCCGGAATAGTGGGCACTGCCCTTAGCCTCCTGATCCGGGCGGAGCTCAGCCAGCCAGGCGCACTTCTTGGAGACGACCAAATTTATAATGTTATTGTCACCGCCCATGCTTTCGTAATAATTTTCTTTATAGTAATACCAATCATGATTGGAGGTTTTGGTAACTGACTCATCCCCCTCATGATCGGGGCCCCAGATATAGCATTCCCTCGCATGAACAACATAAGCTTCTGACTTCTGCCCCCCTCTTTCCTC…	1
NC_028544	7953	263535	Gymnodiptychus dybowskii	NULL	CCGCTTAACACTCAGCCATCT	TGTGATTGGCTTGAAACCAGT	GTGGCAATCACACGCTGATTTTTTTCGACCAACCATAAAGATATCGGCACCCTCTACCTAATCTTTGGTGCATGAGCAGGAATAGTAGGAACAGCCCTAAGCCTGCTAATCCGAGCCGAACTGAGCCAACCAGGAGCCCTGCTGGGAGACGACCAGATTTATAATGTTATCGTCACTGCACATGCTTTCGTTATAATTTTCTTTATAGTAATGCCCATTATGATTGGAGGATTTGGCAACTGGCTAATCCCTCTAATGATTGGAGCCCCTGACATGGCTTTTCCCCGAATGAACAACATGAGCTTTTGACTCTTACCTCCTTCTTTCCTTCTTCTCCTGGCCTCATCCGGAGTTGAAGCCGGAGCAGGTACAGGCTGAACAGTCTACCCCCCGCTAGCA…	TAATAAAAGGGGGAATTGAACCCCCGTATGTGGGGCTACAATCCACCGCTTAACACTCAGCCATCTTATTTGTGGCAATCACACGCTGATTTTTTTCGACCAACCATAAAGATATCGGCACCCTCTACCTAATCTTTGGTGCATGAGCAGGAATAGTAGGAACAGCCCTAAGCCTGCTAATCCGAGCCGAACTGAGCCAACCAGGAGCCCTGCTGGGAGACGACCAGATTTATAATGTTATCGTCACTGCACATGCTTTCGTTATAATTTTCTTTATAGTAATGCCCATTATGATTGGAGGATTTGGCAACTGGCTAATCCCTCTAATGATTGGAGCCCCTGACATGGCTTTTCCCCGAATGAACAACATGAGCTTTTGACTCTTACCTCCTTCTTTCC…	1
NC_025650	7953	263537	Diptychus maculatus	scaly osman	ACAATCCACCGCTTACTCAGC	TGTGGGTGGCTTGAAACCA	GTGGCAATCACACGATGATTTTTCTCAACTAATCACAAAGACATCGGCACCCTATACTTAGTATTTGGTGCTTGAGCCGGAATAGTCGGCACTGCACTCAGCCTTTTAATTCGAGCAGAACTAAGTCAACCAGGAGCTTTACTAGGGGATGACCAAATCTATAATGTTATTGTAACTGCTCATGCTTTTGTAATAATTTTCTTTATGGTTATGCCTATCATAATCGGGGGTTTTGGTAATTGACTGGTTCCCTTAATAATCGGAGCCCCTGATATAGCCTTTCCTCGAATAAATAATATGAGTTTTTGATTATTACCCCCTTCTTTTCTTCTCCTCCTTGCTTCCTCAGGAGTAGAAGCTGGAGCAGGAACAGGTTGGACTGTCTACCCTCCACTAGCA…	TGGTATGAAGAGGGCTTAAACCTCTGTATGTGGGGTTACAATCCACCGCTTACTCAGCCATCTTACCTGTGGCAATCACACGATGATTTTTCTCAACTAATCACAAAGACATCGGCACCCTATACTTAGTATTTGGTGCTTGAGCCGGAATAGTCGGCACTGCACTCAGCCTTTTAATTCGAGCAGAACTAAGTCAACCAGGAGCTTTACTAGGGGATGACCAAATCTATAATGTTATTGTAACTGCTCATGCTTTTGTAATAATTTTCTTTATGGTTATGCCTATCATAATCGGGGGTTTTGGTAATTGACTGGTTCCCTTAATAATCGGAGCCCCTGATATAGCCTTTCCTCGAATAAATAATATGAGTTTTTGATTATTACCCCCTTCTTTTCTTC…	1
NC_020339	7953	263547	Schizothorax macropogon	NULL	CACCGCTATACTCAGCCATCC	GGTTGGCTTGAAACCATCATATG	GTGATAATCTCCCGTTGATTATTCTCGACTAACCATAAAGATATCGGCACCCTTTACCTAATCTTTGGTGCTTGAGCTGGGATGGTCGGAACTGCACTTAGCTTGTTAATCCGAACAGAACTTAGCCAACCAGGAGCCCTTTTAGGGGATGACCAGATTTATAATGTAACTGTTACAGCTCATGCTTTCGTAATAATCTTTTTTATAGTTATACCAATTATAATTGGTGGTTTTGGTAATTGGCTTGTACCTTTAATAATTGGAGCCCCAGATATAGCTTTCCCACGAATAAATAACATGAGCTTTTGACTTCTGCCACCATCTTTCCTTCTTCTACTAGCATCAGCAGCTGTCGAAGCAGGGGCTGGAACAGGTTGAACTGTATACCCCCCTTTAGCT…	TGGTAAGAAGGGGGCTTAAACCCCTGTATGTGGGGCTACAATCCACCGCTATACTCAGCCATCCTACCTGTGATAATCTCCCGTTGATTATTCTCGACTAACCATAAAGATATCGGCACCCTTTACCTAATCTTTGGTGCTTGAGCTGGGATGGTCGGAACTGCACTTAGCTTGTTAATCCGAACAGAACTTAGCCAACCAGGAGCCCTTTTAGGGGATGACCAGATTTATAATGTAACTGTTACAGCTCATGCTTTCGTAATAATCTTTTTTATAGTTATACCAATTATAATTGGTGGTTTTGGTAATTGGCTTGTACCTTTAATAATTGGAGCCCCAGATATAGCTTTCCCACGAATAAATAACATGAGCTTTTGACTTCTGCCACCATCTTTCCTT…	1
NC_020606	7953	263549	Schizothorax waltoni	NULL	ACAATCCACCGCTTAAGCTCA	GTTCGACTCCTCCCTTTCTCG	GTGGCAATCACACGCTGATTCTTTTCAACCAATCACAAAGACATTGGCACCCTTTATTTAATCTTCGGTGCCTGAGCCGGCATAGTCGGAACAGCCCTAAGCCTCCTTATCCGAGCAGAGCTTAGCCAACCCGGTGCATTACTGGGAGATGACCAGATCTACAACGTAATCGTTACAGCCCACGCCTTTGTAATAATCTTCTTTATAGTAATACCAATCATGATTGGAGGCTTCGGAAACTGACTAATTCCCCTTATGATCGGAGCTCCGGACATGGCCTTCCCCCGTATGAATAACATGAGCTTCTGGCTTCTTCCACCCTCCTTCTTGCTCCTTCTAGCATCCTCGGGGGTTGAGGCCGGAGCCGGAACAGGGTGAACAGTCTACCCCCCTCTTGCA…	TGGTAAGAAGGGGAATCAAACCCCTGTCTGTGGGGCTACAATCCACCGCTTAAGCTCAGCCATCCTACCTGTGGCAATCACACGCTGATTCTTTTCAACCAATCACAAAGACATTGGCACCCTTTATTTAATCTTCGGTGCCTGAGCCGGCATAGTCGGAACAGCCCTAAGCCTCCTTATCCGAGCAGAGCTTAGCCAACCCGGTGCATTACTGGGAGATGACCAGATCTACAACGTAATCGTTACAGCCCACGCCTTTGTAATAATCTTCTTTATAGTAATACCAATCATGATTGGAGGCTTCGGAAACTGACTAATTCCCCTTATGATCGGAGCTCCGGACATGGCCTTCCCCCGTATGAATAACATGAGCTTCTGGCTTCTTCCACCCTCCTTCTT…	1
NC_020781	7953	263550	Schizothorax oconnori	NULL	TACAACCCACCGCCTAAAC	TTATGTGACTGGCTTGAAACCA	GTGGCAATTACGCGCTGATTCTTTTCTACAAACCACAAAGACATTGGTACCCTCTATCTTGTATTTGGTGCCTGAGCCGGAATAGTGGGAACCGCTCTAAGCCTTCTCATTCGAGCCGAACTAAGCCAACCCGGATCACTTCTGGGCGATGATCAAATTTATAATGTTATTGTCACTGCCCATGCCTTCGTAATAATTTTCTTTATAGTAATACCAATTCTTATTGGAGGGTTTGGAAATTGACTCGTACCATTAATAATTGGAGCACCCGACATAGCATTCCCACGAATAAACAACAAGAGTTTCTGACTTCTACCCCCCTCTTTCCTCCTACTATTAGCCTCTTCTGGTGTTGAGGCCGGAGCTGGAACAGGGTGAACAGTTTACCCACCACTCGCA…	TGATAGGAAGAGGACTCAAACCTCTGTCTTCGGGGCTACAACCCACCGCCTAAACGCTCGGCTACCCTACCTGTGGCAATTACGCGCTGATTCTTTTCTACAAACCACAAAGACATTGGTACCCTCTATCTTGTATTTGGTGCCTGAGCCGGAATAGTGGGAACCGCTCTAAGCCTTCTCATTCGAGCCGAACTAAGCCAACCCGGATCACTTCTGGGCGATGATCAAATTTATAATGTTATTGTCACTGCCCATGCCTTCGTAATAATTTTCTTTATAGTAATACCAATTCTTATTGGAGGGTTTGGAAATTGACTCGTACCATTAATAATTGGAGCACCCGACATAGCATTCCCACGAATAAACAACAAGAGTTTCTGACTTCTACCCCCCTCTTTC…	1
NC_020360	7953	263551	Schizothorax wangchiachii	NULL	GCACTCGGCTACCCTACC	ATGTGACTGGCTTGAAACCA	GTGGCAATTACACGCTGATTCTTTTCTACAAACCACAAAGACATTGGTACCCTTTATCTTGTATTTGGTGCCTGAGCCGGAATAGTGGGAACCGCTCTAAGCCTTCTCATTCGAGCCGAACTAAGCCAACCTGGATCACTTCTGGGCGACGACCAAATTTATAATGTTATTGTCACTGCCCATGCCTTCGTAATAATTTTCTTTATAGTAATACCAATTCTAATCGGAGGGTTTGGAAACTGACTCGTGCCGCTAATAATCGGAGCGCCTGATATGGCATTCCCACGAATGAATAACATAAGTTTCTGACTTCTACCCCCCTCTTTCCTTCTACTACTAGCCTCCTCTGGTGTCGAAGCCGGAGCTGGGACAGGGTGAACAGTATACCCGCCACTCGCA…	TGATAAGGAGAGGACTCAAACCTCTGTCTTCGGGGCTACAACCCGCCGCCTAAGCACTCGGCTACCCTACCTGTGGCAATTACACGCTGATTCTTTTCTACAAACCACAAAGACATTGGTACCCTTTATCTTGTATTTGGTGCCTGAGCCGGAATAGTGGGAACCGCTCTAAGCCTTCTCATTCGAGCCGAACTAAGCCAACCTGGATCACTTCTGGGCGACGACCAAATTTATAATGTTATTGTCACTGCCCATGCCTTCGTAATAATTTTCTTTATAGTAATACCAATTCTAATCGGAGGGTTTGGAAACTGACTCGTGCCGCTAATAATCGGAGCGCCTGATATGGCATTCCCACGAATGAATAACATAAGTTTCTGACTTCTACCCCCCTCTTTC…	1
NC_018819	7953	263867	Tribolodon brandtii	Altai osman	GCTACAACCCACCGCTTAAAC	AGCATATGGGGGTTCGATTCC	GTGACAATCACTCGCTGGTTTTTCTCAACCAACCACAAAGATATCGGTACTCTCTATTTAATTTTTGGCGCCTGAGCCGGAATAGTCGGAACCGCCCTAAGCCTCCTTATTCGAGCAGAATTAAGCCAACCAGGATCCCTTCTTGGAGACGATCAAATTTATAATGTTATTGTAACAGCACATGCCTTCGTGATAATTTTCTTTATAGTAATGCCTATTATAATTGGAGGATTCGGTAACTGACTAGTTCCACTTATAATTGGTGCCCCAGATATAGCATTTCCGCGAATAAATAATATAAGCTTCTGACTACTACCCCCATCCTTCCTACTTCTCTTAGCCTCCTCAGGTATTGAAGCGGGTGCAGGGACAGGATGAACTGTATATCCTCCTTTAGCT…	TGATAAAAAGAGGAATTTAACCTCTGTATATGGGGCTACAACCCACCGCTTAAACATTCAGCCACTTTACCTGTGACAATCACTCGCTGGTTTTTCTCAACCAACCACAAAGATATCGGTACTCTCTATTTAATTTTTGGCGCCTGAGCCGGAATAGTCGGAACCGCCCTAAGCCTCCTTATTCGAGCAGAATTAAGCCAACCAGGATCCCTTCTTGGAGACGATCAAATTTATAATGTTATTGTAACAGCACATGCCTTCGTGATAATTTTCTTTATAGTAATGCCTATTATAATTGGAGGATTCGGTAACTGACTAGTTCCACTTATAATTGGTGCCCCAGATATAGCATTTCCGCGAATAAATAATATAAGCTTCTGACTACTACCCCCATCCTTC…	1
NC_018819	7953	263867	Tribolodon brandtii	Pacific redfin	CTACAACCCGCCACCTGG	GGGGGTTCAATTCCTCCCTTC	GTGGCAATCACACGCTGATTCTTCTCTACTAACCACAAAGATATTGGCACCCTTTACCTTGTATTCGGTGCCTGAGCCGGAATGGTTGGAACCGCCCTTAGCCTCTTAATTCGTGCCGAGCTTAGCCAACCCGGGTCTCTCCTTGGGGATGACCAAATTTATAATGTTATTGTTACTGCACATGCATTTGTTATGATTTTCTTTATAGTAATACCTATCCTCATCGGTGGGTTCGGCAACTGACTTATTCCACTAATGATTGGCGCCCCCGACATAGCATTCCCGCGAATAAATAATATGAGCTTTTGGCTTCTGCCCCCCTCATTTCTTCTTTTACTAGCCTCCTCCGGAGTTGAAGCTGGAGCCGGGACGGGCTGAACTGTTTATCCCCCACTAGCC…	TGATAGGAAGAGGACTTAAACCTCTATCTTCGGGGCTACAACCCGCCACCTGGCTTCGGCCATCCTACCTGTGGCAATCACACGCTGATTCTTCTCTACTAACCACAAAGATATTGGCACCCTTTACCTTGTATTCGGTGCCTGAGCCGGAATGGTTGGAACCGCCCTTAGCCTCTTAATTCGTGCCGAGCTTAGCCAACCCGGGTCTCTCCTTGGGGATGACCAAATTTATAATGTTATTGTTACTGCACATGCATTTGTTATGATTTTCTTTATAGTAATACCTATCCTCATCGGTGGGTTCGGCAACTGACTTATTCCACTAATGATTGGCGCCCCCGACATAGCATTCCCGCGAATAAATAATATGAGCTTTTGGCTTCTGCCCCCCTCATTTCT…	1
NC_018819	7953	263867	Tribolodon brandtii	eastern redfin	GGGGTTACAATCCAGCGCTTA	GGGGTTCAACTCCTCCCTTTC	GTGGCCATCACACGTTGATTTTTCTCTACCAACCATAAAGACATCGGCACCCTCTACTTAATCTTCGGCGCTTGGGCCGGGATAGTGGGCACCGCCCTTAGCCTGCTCATTCGAGCAGAACTTAGCCAGCCTGGCGCCCTATTGGGGGACGACCAAATTTATAACGTGATTGTTACCGCTCATGCCTTCGTAATAATTTTCTTTATAGTTATACCCATCATAATTGGAGGCTTTGGAAACTGGCTCATCCCCCTAATGATCGGGGCCCCAGACATGGCCTTCCCCCGAATAAACAACATAAGCTTCTGACTCCTCCCTCCCTCCTTCCTCCTATTATTAGCATCTTCAGGCGTGGAGGCCGGGGCAGGTACGGGGTGAACCGTATACCCCCCGCTATCT…	TGAAAAGAAGAGGGCTCAAACCTCTGTTCATGGGGTTACAATCCAGCGCTTAGCTCAGCCATCTTATCTGTGGCCATCACACGTTGATTTTTCTCTACCAACCATAAAGACATCGGCACCCTCTACTTAATCTTCGGCGCTTGGGCCGGGATAGTGGGCACCGCCCTTAGCCTGCTCATTCGAGCAGAACTTAGCCAGCCTGGCGCCCTATTGGGGGACGACCAAATTTATAACGTGATTGTTACCGCTCATGCCTTCGTAATAATTTTCTTTATAGTTATACCCATCATAATTGGAGGCTTTGGAAACTGGCTCATCCCCCTAATGATCGGGGCCCCAGACATGGCCTTCCCCCGAATAAACAACATAAGCTTCTGACTCCTCCCTCCCTCCTTCCTC…	1
NC_018821	7953	263868	Tribolodon sachalinensis	NULL	GCTACAACCCACCGCCTAAA	TATGTGGCTGGCTTGAAACC	GTGGCAATCACGCGCTGATTCTTCTCTACCAACCACAAAGACATTGGTACCCTTTATCTAGTATTTGGTGCCTGAGCCGGAATAGTAGGAACCGCTTTAAGCCTCCTCATTCGAGCTGAACTTAGTCAACCCGGATCACTTCTAGGTGATGACCAAATTTACAATGTAATTGTTACCGCCCACGCCTTCGTAATAATTTTCTTTATAGTAATGCCCATCCTCATTGGAGGATTTGGAAACTGACTTGTACCCCTAATAATTGGAGCCCCAGACATGGCATTCCCACGAATGAACAATATAAGCTTCTGACTTCTTCCCCCATCCTTCCTGCTGCTGCTAGCTTCTTCTGGTGTTGAAGCTGGTGCCGGAACCGGATGAACAGTATACCCCCCTCTTGCA…	TGATAGGAAGAGGACTTAAACCTCTGTCTTCGGGGCTACAACCCACCGCCTAAACACTCGGCTACCCTACCTGTGGCAATCACGCGCTGATTCTTCTCTACCAACCACAAAGACATTGGTACCCTTTATCTAGTATTTGGTGCCTGAGCCGGAATAGTAGGAACCGCTTTAAGCCTCCTCATTCGAGCTGAACTTAGTCAACCCGGATCACTTCTAGGTGATGACCAAATTTACAATGTAATTGTTACCGCCCACGCCTTCGTAATAATTTTCTTTATAGTAATGCCCATCCTCATTGGAGGATTTGGAAACTGACTTGTACCCCTAATAATTGGAGCCCCAGACATGGCATTCCCACGAATGAACAATATAAGCTTCTGACTTCTTCCCCCATCCTTC…	1
NC_008681	7953	263870	Pseudaspius leptocephalus	Amur asp	CCCACCGCTTGAAAAACTCAG	AAACCAGTATACGGGGGTTCG	GTGGCAATCACACGTTGATTTTTCTCAACCAATCACAAAGATATTGGCACCCTTTATTTAGTATTCGGTGCCTGAGCCGGAATAGTCGGCACCGCCTTAAGCCTGCTCATTCGAGCAGAGCTGAGTCAACCAGGCGCCCTTCTGGGGGACGACCAGATTTATAATGTTATCGTTACGGCACACGCCTTCGTGATAATTTTCTTTATAGTAATACCAATTATGATCGGAGGCTTTGGCAACTGACTCATTCCCCTAATAATTGGAGCTCCTGACATGGCATTCCCTCGAATGAATAACATGAGCTTCTGACTTCTTCCCCCCTCCTTCCTTCTTCTCCTAGCCTCCTCAGGCGTAGAAGCCGGAGCAGGAACCGGATGAACGGTTTACCCTCCACTAGCA…	TGATAAGAAAAGGACTCAAACCTCTGTTTATGGGGCTACAACCCACCGCTTGAAAAACTCAGCCATCTTACCTGTGGCAATCACACGTTGATTTTTCTCAACCAATCACAAAGATATTGGCACCCTTTATTTAGTATTCGGTGCCTGAGCCGGAATAGTCGGCACCGCCTTAAGCCTGCTCATTCGAGCAGAGCTGAGTCAACCAGGCGCCCTTCTGGGGGACGACCAGATTTATAATGTTATCGTTACGGCACACGCCTTCGTGATAATTTTCTTTATAGTAATACCAATTATGATCGGAGGCTTTGGCAACTGACTCATTCCCCTAATAATTGGAGCTCCTGACATGGCATTCCCTCGAATGAATAACATGAGCTTCTGACTTCTTCCCCCCTCCTT…	1
NC_008681	7953	263870	Pseudaspius leptocephalus	flathead asp	CCCACCACTTAAAACTCAGCC	ACATGGGGGTTCAATTCCTCC	GTGATAGTTACACGTTGACTCTTTTCGACCAACCATAAAGATATCGGCACCTTGTATTTAATCTTTGGTGCTTGAGCAGGGATAGTAGGGACAGCCTTGAGTTTACTTATTCGGGCCGAACTAAGCCAACCTGGCGCCCTCTTAGGCGACGATCAAATTTACAACGTGATCGTTACGGCCCATGCCTTTGTAATAATTTTTTTTATAGTAATGCCCATTATAATTGGGGGCTTTGGAAATTGACTTATTCCGTTGATAATCGGGGCCCCCGATATGGCCTTCCCTCGAATAAATAACATAAGCTTTTGGCTCCTCCCACCCTCCTTTCTCCTCCTCCTTGCCTCTTCAGGTGTAGAGGCAGGTGCGGGAACAGGTTGAACAGTTTATCCCCCTCTGGCC…	TGATAAGAAGAGGATTTGAACCTCTGTTTATGGGGCTACAACCCACCACTTAAAACTCAGCCATCTTACCTGTGATAGTTACACGTTGACTCTTTTCGACCAACCATAAAGATATCGGCACCTTGTATTTAATCTTTGGTGCTTGAGCAGGGATAGTAGGGACAGCCTTGAGTTTACTTATTCGGGCCGAACTAAGCCAACCTGGCGCCCTCTTAGGCGACGATCAAATTTACAACGTGATCGTTACGGCCCATGCCTTTGTAATAATTTTTTTTATAGTAATGCCCATTATAATTGGGGGCTTTGGAAATTGACTTATTCCGTTGATAATCGGGGCCCCCGATATGGCCTTCCCTCGAATAAATAACATAAGCTTTTGGCTCCTCCCACCCTCCTTTC…	1
NC_008681	7953	263870	Pseudaspius leptocephalus	redfin	GGAGCTACAATCCACCGCTT	TTGGCTTGAAACCAGCACATG	GTGGCAATCACACGATGATTCTTCTCAACCAACCACAAAGACATTGGCACCCTCTATTTAGTATTTGGTGCCTGAGCCGGGATAGTAGGCACCGCCCTAAGCCTACTAATTCGGGCAGAACTAAGCCAGCCAGGCGCTCTTCTAGGGAATGACCAGATCTATAACGTAATCGTTACAGCCCATGCCTTCGTTATGATTTTCTTTATAGTCATACCAATTATAATCGGAGGCTTTGGAAACTGATTAATCCCCCTAATGATCGGGGCACCAGATATAGCATTTCCACGAATAAACAACATAAGCTTCTGACTCCTGCCCCCATCCTTCCTCCTCCTCCTTTCTTCATCTGGAGTCGAAGCCGGCGCTGGTACCGGATGGACAGTTTATCCCCCTCTAGCC…	TGATAAGGAGAGGAATTAAACCTCTGTTTATGGAGCTACAATCCACCGCTTGAACCCTCAGCCACCCTACCTGTGGCAATCACACGATGATTCTTCTCAACCAACCACAAAGACATTGGCACCCTCTATTTAGTATTTGGTGCCTGAGCCGGGATAGTAGGCACCGCCCTAAGCCTACTAATTCGGGCAGAACTAAGCCAGCCAGGCGCTCTTCTAGGGAATGACCAGATCTATAACGTAATCGTTACAGCCCATGCCTTCGTTATGATTTTCTTTATAGTCATACCAATTATAATCGGAGGCTTTGGAAACTGATTAATCCCCCTAATGATCGGGGCACCAGATATAGCATTTCCACGAATAAACAACATAAGCTTCTGACTCCTGCCCCCATCCTTC…	1
NC_008651	7953	264447	Tribolodon nakamurai	NULL	TAACACCTCAGAGCTTGGCAG	CAGAGTGGTTTTGTGGTTGGC	GTGGCAATCACACGCTGATTCTTCTCAACCAATCACAAAGACATCGGTACCCTTTACCTAGTATTTGGTGCCTGAGCTGGAATAGTGGGGACAGCCTTAAGCCTCCTCATTCGGGCAGAGTTAAGCCAACCCGGCGCACTCTTAGGTGACGACCAGATTTATAATGTAATCGTCACAGCCCATGCATTTGTAATAATCTTCTTTATAGTAATACCCATCATGATTGGTGGCTTCGGAAATTGATTAATTCCACTTATAATCGGAGCCCCCGACATAGCATTCCCTCGAATAAACAATATGAGCTTCTGACTTCTCCCTCCCTCCTTTCTTCTTCTTCTAGCCTCTGCTGGCGTAGAAGCTGGAGCTGGTACGGGTTGAACCGTGTATCCTCCCTTGGCC…	AAGCCCCGGCAGACGTCAATCTGCTTCTTTAGATTTGCAATCTAATATGTAACACCTCAGAGCTTGGCAGAAAGAGGAATCTAACCTCTGTATATGGGACTACAATCCACCGCTAAGCACTCAGCCATTCTACCTGTGGCAATCACACGCTGATTCTTCTCAACCAATCACAAAGACATCGGTACCCTTTACCTAGTATTTGGTGCCTGAGCTGGAATAGTGGGGACAGCCTTAAGCCTCCTCATTCGGGCAGAGTTAAGCCAACCCGGCGCACTCTTAGGTGACGACCAGATTTATAATGTAATCGTCACAGCCCATGCATTTGTAATAATCTTCTTTATAGTAATACCCATCATGATTGGTGGCTTCGGAAATTGATTAATTCCACTTATAATCGGA…	1
NC_031525	7953	266796	Probarbus jullieni	isok barb	ACCGCTTAAAACCTCAGCCAT	GGGGGTTCAATTCCTCCCTTT	GTGGCAATCACACGTTGATTTTTCTCGACCAATCACAAAGACATCGGCACCCTTTATCTAGTATTTGGTGCTTGAGCCGGTATAGTAGGCACGGCCCTAAGCCTGCTCATTCGAGCAGAGCTTAGTCAACCAGGAGCTCTTCTTGGAGACGACCAGATTTATAATGTAATTGTTACAGCACATGCTTTTGTAATAATTTTCTTTATAGTAATACCAATCATGATCGGAGGGTTTGGGAACTGACTAATCCCACTAATGATCGGAGCCCCTGACATGGCATTCCCCCGAATGAACAACATGAGTTTTTGACTCCTCCCGCCCTCCTTCCTACTTCTATTAGCCTCTTCAGGCGTAGAAGCCGGAGCCGGGACTGGATGAACAGTCTACCCCCCTCTAGCA…	TGGTAAGAAGAGGACTCAAACCTCTGTTTATGGGGCTACAATCCACCGCTTAAAACCTCAGCCATCTTACCTGTGGCAATCACACGTTGATTTTTCTCGACCAATCACAAAGACATCGGCACCCTTTATCTAGTATTTGGTGCTTGAGCCGGTATAGTAGGCACGGCCCTAAGCCTGCTCATTCGAGCAGAGCTTAGTCAACCAGGAGCTCTTCTTGGAGACGACCAGATTTATAATGTAATTGTTACAGCACATGCTTTTGTAATAATTTTCTTTATAGTAATACCAATCATGATCGGAGGGTTTGGGAACTGACTAATCCCACTAATGATCGGAGCCCCTGACATGGCATTCCCCCGAATGAACAACATGAGTTTTTGACTCCTCCCGCCCTCCTTC…	1
NC_031525	7953	266796	Probarbus jullieni	seven-line barb	TATGGGTCTACAATCCACCGC	TTGATGGGGGTTCAACTCCTC	GTGGCAATCACACGTTGATTTTTCTCGACCAATCACAAAGACATCGGCACCCTCTATCTCGTATTTGGTGCCTGAGCCGGAATAGTGGGGACAGGCCTAAGTCTACTCATTCGAGCAGAGCTAAGCCAACCTGGGGCTCTCCTGGGGGACGACCAAATTTATAACGTAATCGTCACCGCACACGCCTTTGTAATAATTTTCTTTATAGTAATACCAATTATGATTGGAGGGTTTGGAAACTGACTTATCCCATTAATAATTGGGGCCCCCGATATGGCCTTCCCTCGAATAAATAACATGAGCTTCTGACTCCTACCCCCATCCTTCCTGCTTCTCCTGGCCTCTTCAGGTGTTGAAGCCGGGGCGGGAACAGGGTGAACTGTATATCCCCCACTAGCT…	TGATAAGAAGAGGGCTTGCACCTCTGTCTATGGGTCTACAATCCACCGCTTAACTCAGCCATCCTACCTGTGGCAATCACACGTTGATTTTTCTCGACCAATCACAAAGACATCGGCACCCTCTATCTCGTATTTGGTGCCTGAGCCGGAATAGTGGGGACAGGCCTAAGTCTACTCATTCGAGCAGAGCTAAGCCAACCTGGGGCTCTCCTGGGGGACGACCAAATTTATAACGTAATCGTCACCGCACACGCCTTTGTAATAATTTTCTTTATAGTAATACCAATTATGATTGGAGGGTTTGGAAACTGACTTATCCCATTAATAATTGGGGCCCCCGATATGGCCTTCCCTCGAATAAATAACATGAGCTTCTGACTCCTACCCCCATCCTTCCTG…	1
NC_029771	7953	27699	Danio albolineatus	pearl danio	GGGCTACAATCCACCGCTTAA	TACATGGGGGTTCGACTCCTC	GTGGCAATCACACGTTGATTTTACTCGACTAATCACAAAGACATCGGCACCCTCTATCTAGTATTTGGTGCCCGAGCCGGCATAGTAGGCACGGCCCTAAGCTTACTCATCCGAGCAGAACTAAGCCAACCAGGCGCTTTCCTCGGAGACGACCAGATCTATAATGTAATTGTTACAGCACATGCCTTCGTAATAATCTTCTTTATAGTAATGCCAATTATGATTGGAGGTTTTGGAAACTGACTCATCCCCCTCATGATTGGTGCGCCAGACATGGCATTTCCTCGAATAAATAACATGAGCTTTTGACTGCTCCCACCCTCTTTCTTGCTACTGCTGGCCTCTTCCGGAGTAGAAGCTGGAGCAGGCACCGGATGAACCGTTTATCCGCCTCTCGCA…	TGGTAAGAAGAGGACTCAAACCTCTGTCTATGGGGCTACAATCCACCGCTTAAAACTCAGCCATCCTACCTGTGGCAATCACACGTTGATTTTACTCGACTAATCACAAAGACATCGGCACCCTCTATCTAGTATTTGGTGCCCGAGCCGGCATAGTAGGCACGGCCCTAAGCTTACTCATCCGAGCAGAACTAAGCCAACCAGGCGCTTTCCTCGGAGACGACCAGATCTATAATGTAATTGTTACAGCACATGCCTTCGTAATAATCTTCTTTATAGTAATGCCAATTATGATTGGAGGTTTTGGAAACTGACTCATCCCCCTCATGATTGGTGCGCCAGACATGGCATTTCCTCGAATAAATAACATGAGCTTTTGACTGCTCCCACCCTCTTTCT…	1
NC_008662	7953	27704	Gobio gobio	gudgeon	ATGTAACACCCCAGGGCTTG	ACGGGGGTTCGATTCCTCC	GTGGCAATCACACGCTGATTTTTCTCAACCAACCATAAAGATATCGGCACCCTCTACCTAGTATTTGGTGCCTGAGCCGGAATAGTAGGAACGGCCCTTAGCCTCCTCATTCGGGCTGAACTCAGCCAACCAGGCGCACTCCTGGGCGACGATCAGATTTATAATGTAATCGTCACGGCCCACGCATTTGTAATAATTTTCTTTATAGTAATACCAATCATGATTGGTGGCTTCGGGAACTGACTAATCCCACTTATGATCGGAGCCCCTGACATAGCATTCCCTCGGATGAACAACATAAGCTTTTGACTTCTTCCCCCTTCTTTTCTCCTCCTCTTAGCATCCTCTGGTGTAGAAGCAGGGGCTGGTACAGGTTGAACCGTTTACCCGCCACTAGCG…	AAGCCCCGGCAGACGTCAATCTGCTTCTTTAGATTTGCAATCTAACATGTAACACCCCAGGGCTTGATAGAAAGAGGAGTTGAACCTCTGTGTATGGGGCTACAATCCACCGCTTAACGCTCAGCCATTCTACCTGTGGCAATCACACGCTGATTTTTCTCAACCAACCATAAAGATATCGGCACCCTCTACCTAGTATTTGGTGCCTGAGCCGGAATAGTAGGAACGGCCCTTAGCCTCCTCATTCGGGCTGAACTCAGCCAACCAGGCGCACTCCTGGGCGACGATCAGATTTATAATGTAATCGTCACGGCCCACGCATTTGTAATAATTTTCTTTATAGTAATACCAATCATGATTGGTGGCTTCGGGAACTGACTAATCCCACTTATGATCGGA…	1
NC_022856	7953	27708	Pethia conchonius	rosy barb	CTACAATCCACCGCCTAGACC	CCAGCTTACGGGGGTTCAATT	GTGGCAATCACACGCTGACTTTTCTCAACTAACCATAAAGACATCGGCACCCTTTATCTCGTATTTGGTGCTTGAGCTGGAATAGTAGGAACTGCCTTAAGCCTGCTCATTCGAGCCGAATTAAGCCAACCTGGAGCTCTCCTAGGAGACGATCAAATTTATAATGTTATTGTTACAGCACATGCGTTTGTAATAATTTTTTTTATAGTAATACCAATTATGATTGGAGGCTTCGGAAATTGATTAGTACCACTTATGATCGGTGCTCCTGATATAGCATTCCCCCGAATAAACAACATAAGCTTCTGACTTCTTCCCCCATCATTCCTCCTACTGCTAGCTTCTTCTGGCGTCGAAGCTGGGGCCGGCACTGGATGGACAGTCTACCCCCCACTGGCA…	TGATAAGAAGAGGGCTTAAACCTCTGTATGTGGGGCTACAATCCACCGCCTAGACCTCAGCCATCTTACCTGTGGCAATCACACGCTGACTTTTCTCAACTAACCATAAAGACATCGGCACCCTTTATCTCGTATTTGGTGCTTGAGCTGGAATAGTAGGAACTGCCTTAAGCCTGCTCATTCGAGCCGAATTAAGCCAACCTGGAGCTCTCCTAGGAGACGATCAAATTTATAATGTTATTGTTACAGCACATGCGTTTGTAATAATTTTTTTTATAGTAATACCAATTATGATTGGAGGCTTCGGAAATTGATTAGTACCACTTATGATCGGTGCTCCTGATATAGCATTCCCCCGAATAAACAACATAAGCTTCTGACTTCTTCCCCCATCATTCC…	1
NC_025336	7953	27715	Rasbora trilineata	scissor-tailed rasbora	ATGTAACACCCCAGGGCTTG	ACGGGGGTTCGATTCCTCC	GTGGCAATCACACGCTGATTTTTCTCAACCAACCATAAAGATATCGGTACCCTCTACCTAGTATTTGGTGCCTGAGCCGGAATAGTAGGAACAGCCCTAAGCCTCCTTATTCGAGCTGAACTTAGCCAACCTGGCGCGCTCTTAGGTGACGACCAAATTTATAATGTAATCGTCACAGCCCATGCATTCGTAATAATTTTCTTTATAGTAATGCCAATCATGATCGGTGGCTTTGGAAACTGGCTAGTGCCCCTTATAATCGGGGCACCCGACATGGCATTTCCTCGAATAAATAACATGAGTTTCTGACTATTGCCCCCCTCCTTCCTGCTCCTCCTAGCATCTTCCGGCGTAGAAGCAGGAGCTGGCACAGGCTGAACAGTCTATCCCCCACTAGCA…	AAGCCCCGGCAGACGTCAATCTGCTTCTTTAGATTTGCAATCTAACATGTAACACCCCAGGGCTTGATAGAAAGAGGAATCTAACCTCTGTACGTGGGACTACAATCCACCGCTAAACACTCAGCCATCCTACCTGTGGCAATCACACGCTGATTTTTCTCAACCAACCATAAAGATATCGGTACCCTCTACCTAGTATTTGGTGCCTGAGCCGGAATAGTAGGAACAGCCCTAAGCCTCCTTATTCGAGCTGAACTTAGCCAACCTGGCGCGCTCTTAGGTGACGACCAAATTTATAATGTAATCGTCACAGCCCATGCATTCGTAATAATTTTCTTTATAGTAATGCCAATCATGATCGGTGGCTTTGGAAACTGGCTAGTGCCCCTTATAATCGGG…	1
NC_025336	7953	27715	Rasbora trilineata	scissortail rasbora	ATGTAACACCCCAGGGCTTG	ACGGGGGTTCGATTCCTCC	GTGGCAATCACACGCTGATTTTTCTCAACCAACCATAAAGATATCGGTACCCTCTACCTAGTATTTGGTGCCTGAGCCGGAATAGTAGGAACAGCCTTAAGCCTCCTTATTCGAGCTGAGCTCAGCCAACCCGGCGCACTTTTAGGTGACGACCAAATTTATAATGTAATCGTCACAGCCCATGCATTCGTAATAATTTTCTTTATAGTAATGCCAATCATGATTGGCGGCTTTGGGAACTGGCTAGTGCCCCTTATAATCGGGGCACCCGACATGGCATTCCCTCGAATAAATAATATAAGCTTCTGACTACTACCCCCCTCTTTCCTGCTCCTTCTAGCATCCTCCGGAGTAGAAGCAGGAGCTGGTACAGGCTGAACAGTCTACCCACCACTAGCA…	AAGCCCCGGCAGACGTCAATCTGCTTCTTTAGATTTGCAATCTAATATGTAACACCCCAGGGCTTGATAGAAAGAGGAATTTAACCTCTGTACGTGGGACTACAATCCACCGCTTAACACTCAGCCATCCTACCTGTGGCAATCACACGCTGATTTTTCTCAACCAACCATAAAGATATCGGTACCCTCTACCTAGTATTTGGTGCCTGAGCCGGAATAGTAGGAACAGCCTTAAGCCTCCTTATTCGAGCTGAGCTCAGCCAACCCGGCGCACTTTTAGGTGACGACCAAATTTATAATGTAATCGTCACAGCCCATGCATTCGTAATAATTTTCTTTATAGTAATGCCAATCATGATTGGCGGCTTTGGGAACTGGCTAGTGCCCCTTATAATCGGG…	1
NC_025336	7953	27715	Rasbora trilineata	scissortail	CTACACTCTCGGCCACCCTA	TGAAACCAGTATACGGGGGTTC	GTGGCAATCACACGCTGATTCTTCTCCACCAACCACAAAGACATTGGCACCCTTTATTTAGTATTTGGTGCCTGAGCCGGAATAGTGGGCACGGCTCTTAGCCTCCTAATCCGAGCCGAACTAAGCCAACCTGGAGCCCTCCTAGGCGATGACCAAATTTATAATGTCATCGTAACAGCACATGCCTTTGTAATGATCTTCTTTATAGTAATACCAATCATGATCGGGGGCTTTGGCAACTGGCTGCTCCCACTCATACTAGGAGCCCCTGACATAGCATTTCCTCGAATAAATAACATAAGCTTCTGGCTTCTTCCCCCTTCACTACTCCTCCTCCTATCGTCCTCAGGAGTTGAAGCCGGGGTGGGAACAGGGTGAACCGTTTATCCTCCTTTGGCC…	TGGTAGAGAGAGGACTTAAACCTCTGTCTTCGGGGCTACAACCCGCCGCCTACACTCTCGGCCACCCTACCTGTGGCAATCACACGCTGATTCTTCTCCACCAACCACAAAGACATTGGCACCCTTTATTTAGTATTTGGTGCCTGAGCCGGAATAGTGGGCACGGCTCTTAGCCTCCTAATCCGAGCCGAACTAAGCCAACCTGGAGCCCTCCTAGGCGATGACCAAATTTATAATGTCATCGTAACAGCACATGCCTTTGTAATGATCTTCTTTATAGTAATACCAATCATGATCGGGGGCTTTGGCAACTGGCTGCTCCCACTCATACTAGGAGCCCCTGACATAGCATTTCCTCGAATAAATAACATAAGCTTCTGGCTTCTTCCCCCTTCACTA…	1
NC_025336	7953	27715	Rasbora trilineata	three-lined rasbora	CTCCGTCTTCAGGGCTACAAC	CATATGGGGGCTCAACTCCTC	GTGGCAATCACACGCTGATTCTTCTCCACCAACCACAAAGACATTGGCACCCTTTATTTAGTATTCGGTGCCTGGGCAGGAATAGTCGGCACAGCCCTTAGCCTCTTAATTCGAGCTGAACTAAGCCAGCCCGGGGCTCTGCTGGGCGACGACCAAATTTATAATGTTATCGTCACGGCACATGCCTTCGTAATGATTTTCTTTATAGTAATGCCAATCATGATTGGCGGCTTTGGAAACTGGCTGCTCCCCCTAATATTAGGGGCCCCCGATATGGCATTTCCCCGAATAAATAACATGAGCTTCTGGCTCCTCCCTCCCTCCCTCCTCCTCCTCTTATCGTCTTCCGGGGTTGAAGCCGGGGCCGGAACAGGGTGGACCGTTTATCCCCCGCTAGCC…	TGATAGGGAGAGGGCTCGAACCTCCGTCTTCAGGGCTACAACCCGCCGCCTGCGCTCTCGGCTACCCTACCTGTGGCAATCACACGCTGATTCTTCTCCACCAACCACAAAGACATTGGCACCCTTTATTTAGTATTCGGTGCCTGGGCAGGAATAGTCGGCACAGCCCTTAGCCTCTTAATTCGAGCTGAACTAAGCCAGCCCGGGGCTCTGCTGGGCGACGACCAAATTTATAATGTTATCGTCACGGCACATGCCTTCGTAATGATTTTCTTTATAGTAATGCCAATCATGATTGGCGGCTTTGGAAACTGGCTGCTCCCCCTAATATTAGGGGCCCCCGATATGGCATTTCCCCGAATAAATAACATGAGCTTCTGGCTCCTCCCTCCCTCCCTC…	1
NC_025336	7953	27715	Rasbora trilineata	threeline rasbora	TACAACCCACCGCCTAAACTC	GCTATGTGACTGGCTTGAAACC	GTGGCAATCACACGCTGATTCTTCTCCACCAACCACAAAGACATTGGTACCCTTTATTTAGTATTTGGTGCCTGGGCCGGGATAGTTGGCACAGCTCTTAGCCTCCTAATTCGGGCCGAACTCAGCCAACCCGGGGCGCTCCTGGGCGATGACCAAATTTATAATGTCATCGTCACAGCACATGCCTTCGTAATGATTTTCTTTATAGTAATACCAATCATAATCGGGGGCTTTGGAAACTGGCTACTCCCTCTAATACTAGGGGCCCCTGACATGGCATTCCCTCGAATGAATAACATAAGCTTTTGGCTTCTTCCCCCTTCACTTCTCCTTCTCCTCGCGTCCTCGGGGGTTGAAGCTGGGGTGGGAACCGGGTGAACTGTTTACCCCCCATTAGCC…	TGATAAGGAGAGGACTTAAACCTCTGTCTTCGGGGCTACAACCCACCGCCTAAACTCTCGGCCACCCTACCTGTGGCAATCACACGCTGATTCTTCTCCACCAACCACAAAGACATTGGTACCCTTTATTTAGTATTTGGTGCCTGGGCCGGGATAGTTGGCACAGCTCTTAGCCTCCTAATTCGGGCCGAACTCAGCCAACCCGGGGCGCTCCTGGGCGATGACCAAATTTATAATGTCATCGTCACAGCACATGCCTTCGTAATGATTTTCTTTATAGTAATACCAATCATAATCGGGGGCTTTGGAAACTGGCTACTCCCTCTAATACTAGGGGCCCCTGACATGGCATTCCCTCGAATGAATAACATAAGCTTTTGGCTTCTTCCCCCTTCACTT…	1
NC_008648	7953	27717	Tinca tinca	tench	CCTACTCTCGGCTACCCTACC	CATATGGGGGCTCAACTCCTC	GTGGCAATCACGCGCTGATTCTTCTCCACTAACCACAAAGACATTGGTACCCTTTATCTAGTATTCGGTGCCTGGGCCGGAATAGTCGGCACAGCCCTTAGCCTCCTAATTCGAGCTGAACTAAGCCAACCCGGGGCTCTTCTGGGCGACGACCAAATTTATAATGTTATCGTCACTGCACACGCCTTCGTAATGATTTTCTTTATGGTAATACCAATCATGATTGGTGGCTTTGGAAACTGGCTGCTCCCCTTAATATTGGGCGCCCCCGATATAGCATTCCCCCGAATAAATAACATAAGCTTCTGGCTCCTACCTCCCTCCCTACTCCTCCTTTTGTCGTCTTCCGGGGTTGAAGCCGGGGCCGGAACAGGGTGGACCGTTTATCCCCCGCTAGCC…	TGATAGGGAGAGGGCTCTAACCTCCGTCTTCGGGGCTACAACCCGCCGCCTACTCTCGGCTACCCTACCTGTGGCAATCACGCGCTGATTCTTCTCCACTAACCACAAAGACATTGGTACCCTTTATCTAGTATTCGGTGCCTGGGCCGGAATAGTCGGCACAGCCCTTAGCCTCCTAATTCGAGCTGAACTAAGCCAACCCGGGGCTCTTCTGGGCGACGACCAAATTTATAATGTTATCGTCACTGCACACGCCTTCGTAATGATTTTCTTTATGGTAATACCAATCATGATTGGTGGCTTTGGAAACTGGCTGCTCCCCTTAATATTGGGCGCCCCCGATATAGCATTCCCCCGAATAAATAACATAAGCTTCTGGCTCCTACCTCCCTCCCTACT…	1
NC_029181	7953	279401	Chuanchia labiosa	NULL	TACGCTCTCGGCCACCCTA	AGCATACGGGGGCTCAATTC	GTGGCAATCACACGCTGATTCTTCTCCACCAACCACAAAGACATTGGCACCCTTTATTTAGTATTCGGTGCCTGAGCCGGGATAGTCGGCACAGCCCTTAGCCTCCTAATTCGAGCTGAACTAAGCCAGCCCGGAGCCCTTCTGGGCGACGACCAAATTTATAATGTTATCGTCACAGCACATGCCTTCGTAATGATCTTCTTTATAGTAATACCAATTATGATCGGGGGCTTTGGAAACTGGCTACTCCCCCTAATACTAGGGGCCCCCGACATAGCGTTTCCCCGAATAAATAACATGAGCTTCTGACTCCTCCCTCCCTCCCTCCTCCTACTACTGTCGTCTTCCGGGGTTGAGGCCGGGGCCGGAACAGGATGAACCGTTTACCCCCCACTTGCC…	TGATAGGGGAAGGACTCAAACCTCCGTCTTCGGGGCTACAACCCGCCGCCTACGCTCTCGGCCACCCTACCTGTGGCAATCACACGCTGATTCTTCTCCACCAACCACAAAGACATTGGCACCCTTTATTTAGTATTCGGTGCCTGAGCCGGGATAGTCGGCACAGCCCTTAGCCTCCTAATTCGAGCTGAACTAAGCCAGCCCGGAGCCCTTCTGGGCGACGACCAAATTTATAATGTTATCGTCACAGCACATGCCTTCGTAATGATCTTCTTTATAGTAATACCAATTATGATCGGGGGCTTTGGAAACTGGCTACTCCCCCTAATACTAGGGGCCCCCGACATAGCGTTTCCCCGAATAAATAACATGAGCTTCTGACTCCTCCCTCCCTCCCTC…	1
NC_018818	7953	286774	Phoxinus oxycephalus jouyi	NULL	GCCTACACTCTCGGCTATCCT	ACATGGGGGTTCAATTCCTCC	GTGGCAATCACACGCTGATTCTTCTCCACCAACCACAAAGACATTGGCACCCTTTATTTAGTATTCGGTGCCTGAGCCGGAATAGTTGGCACGGCTCTCAGCCTCTTAATCCGAGCCGAGCTTAGCCAGCCCGGCGCCCTCCTGGGCGATGACCAAATTTATAATGTCATCGTCACAGCACATGCCTTCGTAATGATTTTCTTTATAGTAATACCAATCATGATCGGGGGCTTTGGAAACTGGCTACTCCCCCTAATACTAGGAGCCCCTGACATAGCATTCCCTCGAATAAATAACATGAGTTTCTGGCTCCTTCCACCTTCACTACTCCTCCTCCTTTCATCCTCAGGGGTTGAAGCCGGAGTAGGCACAGGATGAACCGTCTACCCCCCTTTAGCC…	TGATAGGAAGAGGGCTCAAACCTCTGTCTTCGGGGCTACAACCCGCCGCCTACACTCTCGGCTATCCTACCTGTGGCAATCACACGCTGATTCTTCTCCACCAACCACAAAGACATTGGCACCCTTTATTTAGTATTCGGTGCCTGAGCCGGAATAGTTGGCACGGCTCTCAGCCTCTTAATCCGAGCCGAGCTTAGCCAGCCCGGCGCCCTCCTGGGCGATGACCAAATTTATAATGTCATCGTCACAGCACATGCCTTCGTAATGATTTTCTTTATAGTAATACCAATCATGATCGGGGGCTTTGGAAACTGGCTACTCCCCCTAATACTAGGAGCCCCTGACATAGCATTCCCTCGAATAAATAACATGAGTTTCTGGCTCCTTCCACCTTCACTA…	1
NC_008643	7953	28791	Cyprinella lutrensis	red shiner	CAACCTCTGTCTTCGGGGCTA	TGCGACTGGCTTGAAACTAGT	GTGGCAGTCACACGCTGATTCTTCTCCACCAACCACAAAGACATTGGCACCCTTTATTTAGTATTCGGTGCCTGAGCCGGAATAGTTGGCACAGCCCTCAGCCTTCTAATTCGAGCAGAGCTAAGCCAACCCGGCGCCCTCCTGGGCGATGACCAGATTTATAATGTTATCGTCACAGCCCATGCCTTCGTAATGATTTTCTTCATGGTTATGCCAATCATGATCGGGGGCTTCGGAAACTGGCTGCTCCCCCTGATGATTGGGGCCCCAGACATGGCATTCCCTCGAATAAACAACATAAGCTTCTGGCTCCTCCCCCCCTCCCTTCTCCTCCTCTTGGCGTCCTCAGGGGTTGAAGCTGGGGCAGGAACAGGATGAACTGTGTACCCCCCCTTAGCC…	TGATAGGGAGAGGGGTCCAACCTCTGTCTTCGGGGCTACAACCCACCGCCTGAACTCTCGGCCACCCTACCTGTGGCAGTCACACGCTGATTCTTCTCCACCAACCACAAAGACATTGGCACCCTTTATTTAGTATTCGGTGCCTGAGCCGGAATAGTTGGCACAGCCCTCAGCCTTCTAATTCGAGCAGAGCTAAGCCAACCCGGCGCCCTCCTGGGCGATGACCAGATTTATAATGTTATCGTCACAGCCCATGCCTTCGTAATGATTTTCTTCATGGTTATGCCAATCATGATCGGGGGCTTCGGAAACTGGCTGCTCCCCCTGATGATTGGGGCCCCAGACATGGCATTCCCTCGAATAAACAACATAAGCTTCTGGCTCCTCCCCCCCTCCCTT…	1
NC_033947	7953	28794	Notropis chrosomus	rainbow shiner	TACAACCCACCGCCTATGCTC	ACATGGGGGTTCAATTCCTCC	GTGGCAATCACACGCTGATTCTTCTCCACCAACCACAAAGACATTGGTACCCTTTATTTAGTATTCGGTGCCTGAGCCGGGATAGTTGGCACGGCTCTCAGCCTTCTTATTCGAGCCGAGTTAAGTCAACCCGGTGCTCTTCTAGGCGATGATCAGATTTATAACGTTATCGTCACAGCACACGCCTTCGTAATGATTTTCTTTATAGTAATGCCAATTATAATTGGAGGCTTTGGAAACTGGCTACTTCCCCTAATACTGGGCGCTCCCGACATAGCATTCCCCCGAATAAATAATATAAGTTTTTGGCTTCTTCCCCCCTCACTTCTCCTTCTCCTATCATCCTCAGGGGTCGAAGCTGGAGTAGGAACAGGCTGAACCGTCTATCCTCCACTGGCT…	TGATAGGAAGAGGACTCAAACCTCTGTCTTTGGGGCTACAACCCACCGCCTATGCTCGGCCACCCTACCTGTGGCAATCACACGCTGATTCTTCTCCACCAACCACAAAGACATTGGTACCCTTTATTTAGTATTCGGTGCCTGAGCCGGGATAGTTGGCACGGCTCTCAGCCTTCTTATTCGAGCCGAGTTAAGTCAACCCGGTGCTCTTCTAGGCGATGATCAGATTTATAACGTTATCGTCACAGCACACGCCTTCGTAATGATTTTCTTTATAGTAATGCCAATTATAATTGGAGGCTTTGGAAACTGGCTACTTCCCCTAATACTGGGCGCTCCCGACATAGCATTCCCCCGAATAAATAATATAAGTTTTTGGCTTCTTCCCCCCTCACTTCT…	1
NC_008110	7953	28795	Notropis stramineus	sand shiner	CTCTGTCTTCGGGGCTACAAC	GTACATGGGGGTTCGATTCCC	GTGACAATCACACGATGATTTTTCTCCACCAATCACAAAGACATTGGCACCCTTTATTTAGTATTTGGTGCCTGAGCCGGTATAGTCGGCACAGCCCTTAGCCTGTTAATTCGGGCCGAGCTGAGCCAGCCGGGCTCACTACTAGGCGATGACCAAATCTATAACGTCATCGTCACAGCACACGCCTTTGTTATAATCTTCTTTATAGTAATACCAATCCTAATTGGGGGCTTCGGAAATTGACTAATCCCGCTCATGATTGGGGCTCCCGACATAGCCTTCCCCCGAATAAATAACATAAGCTTTTGGCTACTTCCTCCATCTTTCCTTCTTCTTCTGGCTTCGTCCGGGGTTGAAGCCGGGGCAGGGACAGGATGAACTGTTTATCCCCCTTTAGCT…	TGGTACAGAGAGGACTTAAACCTCTGTCTTCGGGGCTACAACCCACCGCTTGCGCACTCAGCCACTCTACCTGTGACAATCACACGATGATTTTTCTCCACCAATCACAAAGACATTGGCACCCTTTATTTAGTATTTGGTGCCTGAGCCGGTATAGTCGGCACAGCCCTTAGCCTGTTAATTCGGGCCGAGCTGAGCCAGCCGGGCTCACTACTAGGCGATGACCAAATCTATAACGTCATCGTCACAGCACACGCCTTTGTTATAATCTTCTTTATAGTAATACCAATCCTAATTGGGGGCTTCGGAAATTGACTAATCCCGCTCATGATTGGGGCTCCCGACATAGCCTTCCCCCGAATAAATAACATAAGCTTTTGGCTACTTCCTCCATCTTTC…	1
NC_008646	7953	28800	Notemigonus crysoleucas	golden shiner	CCACCGCTTAAACATTCAGCC	GTTATGTGGTTGGCTTGAAACC	GTGGCCATCACACGTTGATTTTTCTCGACTAATCACAAAGACATTGGCACCCTTTATCTTGTATTTGGTGCCTGAGCGGGAATAGTAGGAACAGCCCTTAGCCTACTAATTCGAGCTGAGCTAAGCCAGCCGGGAGCTCTACTAGGCGACGACCAGATCTATAATGTAATTGTTACAGCACATGCTTTTGTAATAATCTTTTTTATAGTAATACCAATTATGATTGGTGGCTTTGGAAACTGACTTATTCCACTTATAATCGGTGCCCCAGACATAGCATTCCCTCGAATGAATAATATAAGCTTCTGACTCCTTCCCCCATCCTTCCTGCTTCTTCTTGCCTCTTCTGGTGTAGAAGCCGGTGCTGGCACTGGCTGAACAGTCTACCCACCCCTGGCC…	TGGTAAGAAGAGGAATTAAACCTCTGTCCATGGGGGTACAATCCACCGCTTAAACATTCAGCCATCCTACCTGTGGCCATCACACGTTGATTTTTCTCGACTAATCACAAAGACATTGGCACCCTTTATCTTGTATTTGGTGCCTGAGCGGGAATAGTAGGAACAGCCCTTAGCCTACTAATTCGAGCTGAGCTAAGCCAGCCGGGAGCTCTACTAGGCGACGACCAGATCTATAATGTAATTGTTACAGCACATGCTTTTGTAATAATCTTTTTTATAGTAATACCAATTATGATTGGTGGCTTTGGAAACTGACTTATTCCACTTATAATCGGTGCCCCAGACATAGCATTCCCTCGAATGAATAATATAAGCTTCTGACTCCTTCCCCCATCCTTC…	1
[truncated: 2,691 more rows]

## Sheet: Readme
Column	Definition
NCBI_ID	Fish NCBI ID
Family_ID	Fish taxonomy family ID
Tax_ID	Fish taxonomy species ID
S_Name	Scientific name
C_Name	Common name
F	Forward primer
R	Reverse primer
COI	COI secquence
Seq	Mitochondria secquence
level	1: level one primer selection 2 : level two primer selection
